# Supplementary material for: Transcriptomics and Metabolomics Reveal Purine and Phenylpropanoid Metabolism Response to Drought Stress in Dendrobium sinense, an Endemic Orchid Species in Hainan Island
Source: Front Genet. 2021 Jul 2;12:692702. doi: 10.3389/fgene.2021.692702 (PMC8283770; doi:10.3389/fgene.2021.692702)
Supplement: Supplementary Table 1 — Detection of all metabolic quantities and species. [file Table_1.XLSX]

## Sheet: Sheet1
Class	Index	Compounds	DsA1	DsA2	DsA3	DsB1	DsB2	DsB3	DsC1	DsC2	DsC3
Flavonoids	pmb0563	Peonidin	5950000	3940000	964000	1150000	2060000	2960000	9120000	2150000	5640000
	pme0443	Malvidin 3-O-galactoside	175000	213000	407000	490000	465000	440000	665000	9	333000
	pme0444	Malvidin 3-O-glucoside (Oenin)	9	231000	9	143000	224000	304000	797000	1200000	999000
	pme1398	Delphinidin 3-O-glucoside (Mirtillin)	2970000	1650000	334000	159000	243000	326000	4790000	904000	2850000
	pme1773	Cyanidin 3-O-rutinoside (Keracyanin)	270000	216000	9	32700	60100	87400	231000	9	116000
	pme1786	Malvidin 3,5-diglucoside (Malvin)	9	39900	9	49500	77800	106000	239000	457000	348000
	pme3256	Delphinidin 3-O-rutinoside (Tulipanin)	38200	62000	17300	9	9	9	52800	9	26400
	pme3391	Petunidin 3-O-glucoside	325000	9	75300	9	9	9	357000	9	179000
	pmf0027	Cyanidin 3-O-galactoside	876000	657000	9	154000	251000	347000	3220000	327000	1770000
	pmf0116	Delphin chloride	615000	92300	13500	9	23300	46600	1080000	101000	591000
	pma0294	Chrysoeriol 5-O-hexoside	10900000	8210000	1700000	2130000	3930000	5730000	18300000	9	9150000
	pma0724	Naringenin C-hexoside	7670000	17600000	10500000	12000000	13800000	15600000	16200000	14300000	15300000
	pma0757	Tricin O-oxalylhexoside	797000	920000	724000	943000	786000	628000	1270000	774000	1020000
	pma0760	Selgin O-malonylhexoside	57400	9	9	9	31500	62900	32300	203000	118000
	pma0795	Tricetin O-malonylhexoside	347000	133000	108000	159000	79500	9	272000	478000	375000
	pma0825	Chrysin O-malonylhexoside	278000	201000	54600	113000	56500	9	9	365000	183000
	pma1087	C-pentosyl-C-hexosyl-apigenin	20500000	9	8090000	20500000	12000000	3400000	36700000	20300000	28500000
	pma1108	Apigenin C-glucoside	1520000	4260000	1940000	2460000	2670000	2880000	3330000	3000000	3170000
	pma6199	Chrysin O-hexoside	114000	122000	9	107000	99400	91800	210000	127000	169000
	pma6218	O-methylnaringenin C-pentoside	37700000	38300000	32700000	29100000	14600000	9	29000000	20800000	24900000
	pma6371	di-C,C-hexosyl-luteolin	775000	1960000	1150000	479000	356000	233000	1230000	4600000	2920000
	pma6372	Tricin O-vanilloylhexoside	116000	31700	9	112000	95600	79200	43700	122000	82900
	pma6373	3',4',5'-Dihydrotricetin O-hexosyl-O-hexoside	173000	127000	38900	296000	313000	329000	158000	96400	127000
	pma6496	Luteolin 6-C-glucoside	587000	531000	439000	560000	534000	507000	681000	1990000	1340000
	pma6515	C-hexosyl-chrysin O-feruloylhexoside	9	59800	108000	255000	181000	107000	9	137000	68500
	pma6518	C-pentosyl-chrysoeriol 7-O-feruloylhexoside	1650000	521000	1450000	2940000	1980000	1020000	949000	470000	710000
	pma6558	Velutin	18300	10600	9690	40500	42100	43600	25200	102000	63600
	pma6576	Spinacetin	151000	62200	40800	144000	90000	35900	94900	92900	93900
	pma6586	Tricin O-glycerylhexoside	24000000	26000000	22600000	29700000	25700000	21700000	32900000	25000000	29000000
	pma6647	C-hexosyl-chrysoeriol O-hexoside	13800000	5600000	4020000	10100000	9970000	9840000	12000000	27100000	19600000
	pmb0277	Tricin	2790000	363000	251000	138000	183000	227000	729000	772000	751000
	pmb0378	Luteolin O-feruloylhexoside	896000	691000	1500000	3630000	2350000	1060000	1250000	6200000	3730000
	pmb0566	Luteolin O-hexosyl-O-pentoside	5380000	4930000	3190000	3960000	2290000	618000	4600000	2340000	3470000
	pmb0574	Luteolin O-hexoside O-feruloylpentoside	24900	9980	30000	31400	21600	11700	17200	14000	15600
	pmb0576	Apigenin O-malonylhexoside	927000	1160000	306000	371000	1730000	3090000	1040000	483000	762000
	pmb0578	Luteolin O-sinapoylhexoside	1680000	2070000	1730000	3310000	2790000	2270000	1470000	3600000	2540000
	pmb0579	Chrysoeriol O-sinapoylhexoside	231000	205000	120000	452000	396000	340000	262000	529000	396000
	pmb0580	Chrysin 5-O-glucoside (Toringin)	99200	111000	9	129000	122000	114000	171000	78400	125000
	pmb0588	Luteolin 3',7-di-O-glucoside	18000000	12200000	12700000	19000000	15700000	12300000	17800000	14300000	16100000
	pmb0601	Chrysoeriol O-hexosyl-O-pentoside	69600000	43000000	35900000	41800000	37700000	33500000	36800000	35700000	36300000
	pmb0605	Apigenin 7-O-glucoside (Cosmosiin)	4180000	6030000	2090000	4010000	9910000	15800000	10300000	3550000	6930000
	pmb0607	Chrysoeriol 7-O-hexoside	15200000	7340000	3980000	6910000	7370000	7820000	35500000	87800000	61700000
	pmb0608	Chrysoeriol O-malonylhexoside	3830000	872000	932000	638000	636000	633000	3730000	3070000	3400000
	pmb0613	Apigenin 6-C-hexosyl-8-C-hexosyl-O-hexoside	9	9	9	66700	196000	325000	9	312000	156000
	pmb0618	8-C-hexosyl-hesperetin O-hexoside	9	124000	190000	9	139000	278000	9	9	9
	pmb0620	Chrysoeriol 6-C-hexoside 8-C-hexoside-O-hexoside	1360000	2610000	1040000	2200000	2700000	3190000	1840000	2310000	2080000
	pmb0622	C-hexosyl-luteolin O-hexoside	662000	2000000	1130000	597000	400000	203000	1200000	5020000	3110000
	pmb0624	6-C-hexosyl-luteolin O-hexoside	9	9	9	9	9	9	9	12400000	6200000
	pmb0626	6-C-hexosyl-apigenin O-hexosyl-O-hexoside	1630000	9	1820000	2370000	1910000	1450000	2440000	1810000	2130000
	pmb0628	Eriodictiol C-hexosyl-O-hexoside	24800000	19900000	16100000	24200000	20200000	16200000	25200000	20500000	22900000
	pmb0629	Chrysoeriol 6-C-hexoside	1940000	547000	570000	663000	332000	9	628000	606000	617000
	pmb0631	C-hexosyl-luteolin C-pentoside	9	333000	124000	270000	168000	66500	730000	962000	846000
	pmb0636	6-C-hexosyl luteolin O-pentoside	2140000	1340000	1140000	1550000	1350000	1150000	1840000	1400000	1620000
	pmb0639	8-C-hexosyl-apigenin O-hexosyl-O-hexoside	5890000	6890000	7610000	11100000	8290000	5480000	10400000	7330000	8870000
	pmb0645	6-C-hexosyl-hesperetin O-hexoside	1890000	889000	903000	1150000	575000	9	1170000	977000	1070000
	pmb0647	8-C-hexosyl-luteolin O-pentoside	47500000	19200000	22400000	37200000	18600000	9	23400000	9	11700000
	pmb0652	C-hexosyl-apigenin O-pentoside	22700000	75300000	34700000	51600000	49000000	46300000	54200000	51300000	52800000
	pmb0653	di-C,C-hexosyl-apigenin	16100000	11600000	4980000	12100000	14000000	15800000	11000000	13200000	12100000
	pmb0661	Chrysoeriol C-hexosyl-O-rhamnoside	18200000	11700000	8710000	12000000	13800000	15600000	14500000	19600000	17100000
	pmb0662	C-hexosyl-luteolin O-feruloylhexoside	8870000	5950000	6970000	5040000	4470000	3900000	7920000	4940000	6430000
	pmb0663	8-C-hexosyl-luteolin O-hexoside	93700	117000	53200	123000	107000	90000	98500	107000	103000
	pmb0665	Luteolin 8-C-hexosyl-O-hexoside	1180000	677000	601000	629000	732000	834000	936000	1210000	1070000
	pmb0667	C-hexosyl-luteolin O-feruloylpentoside	200000	9	132000	199000	131000	63200	40500	52500	46500
	pmb0672	6-C-hexosyl-apigenin O-feruloylhexoside	136000	88300	9	9	9	9	176000	9	88000
	pmb0673	Apigenin 6-C-pentoside	2280000	1610000	1070000	1600000	2330000	3060000	2260000	383000	1320000
	pmb0675	C-pentosyl-apigenin O-p-coumaroylhexoside	414000	652000	38900	91700	45900	9	799000	9	400000
	pmb0676	8-C-hexosyl-chrysoeriol O-feruloylhexoside	361000	314000	160000	819000	638000	456000	303000	9	152000
	pmb0677	C-hexosyl-chrysoeriol O-sinapoylhexoside	76400	45700	35800	123000	139000	154000	42300	65800	54100
	pmb0678	8-C-hexosyl-apigenin O-feruloylhexoside	1660000	498000	1370000	3120000	2050000	983000	942000	402000	672000
	pmb0681	Apigenin 8-C-pentoside	2230000	1600000	1110000	1450000	2210000	2960000	2230000	405000	1320000
	pmb0682	8-C-hexosyl-apigenin O-sinapoylhexoside	178000	147000	98900	214000	178000	142000	52400	98800	75600
	pmb0684	C-hexosyl-luteolin O-sinapic acid	5910000	8030000	8890000	16700000	14000000	11200000	6510000	22300000	14400000
	pmb0691	Luteolin C-hexosyl-O-rhamnoside O-hexoside	173000	409000	151000	182000	331000	479000	303000	47400	175000
	pmb0693	C-hexosyl-apigenin C-pentoside	9	9	9	17500000	8750000	9	12800000	8060000	10400000
	pmb0695	C-hexosyl-chrysoeriol O-rutinoside	27500	41100	25500	18600	58800	98900	75700	9	37900
	pmb0696	8-C-hexosyl chrysoeriol O-hexoside	22000000	14600000	10100000	16200000	14500000	12800000	16300000	18200000	17300000
	pmb0701	Chrysoeriol 8-C-hexoside	23900000	13700000	9010000	15800000	19900000	24000000	15000000	22700000	18900000
	pmb0703	6-C-hexosyl-chrysoeriol O-feruloylhexoside	12800	20900	21100	43900	43800	43600	9	53000	26500
	pmb0712	Tricin 5-O-hexosyl-O-hexoside	279000	9	81500	27500	13800	9	108000	73900	91000
	pmb0713	Tricin 7-O-hexosyl-O-hexoside	341000	9	9	9	41500	83000	136000	102000	119000
	pmb0720	Tricin O-malonylhexoside	80600	48200	121000	9	24000	48000	218000	45300	132000
	pmb0721	Tricin O-feruloylhexoside O-hexoside	510000	141000	148000	369000	239000	109000	518000	252000	385000
	pmb0732	Tricin 5-O-feruloylhexoside	58500	39800	14300	77400	50900	24300	30600	9	15300
	pmb0733	Tricin 5-O-rutinoside	264000	108000	42400	9	59500	119000	104000	9	52000
	pmb0735	Tricin O-glucuronic acid	28800	14900	13800	17900	8950	9	9	9	9
	pmb0738	Tricin O-sinapoylhexoside	361000	9	9	9	24900	49800	9	133000	66500
	pmb1108	Luteolin 6-C-hexoside 8-C-hexosyl-O-hexoside	190000	101000	93000	9	9	9	130000	187000	159000
	pmb2954	Luteolin O-hexosyl-O-hexosyl-O-hexoside	32000	191000	53900	45200	47900	50500	65200	170000	118000
	pmb2973	Chrysoeriol 6-C-pentosyl-O-rutinoside	36700	303000	105000	85800	240000	395000	197000	21300	109000
	pmb2976	Chrysoeriol C-pentosyl-O-hexosyl-O-hexoside	90700	47900	48500	129000	93600	58200	95500	249000	172000
	pmb2977	Chrysoeriol 8-C-pentosyl-O-rutinoside	31400	219000	28500	20300	70700	121000	568000	7200	288000
	pmb2978	Apigenin O-hexosyl-O-pentoside	18200000	22600000	10900000	12900000	17800000	22600000	15800000	13800000	14800000
	pmb2981	Apigenin C-hexosyl-O-rutinoside	87800	85500	124000	312000	239000	165000	191000	60900	126000
	pmb2983	Chrysoeriol C-pentosyl-O-rhamnosyl-rhamnoside	15400	12200	14800	13600	14400	15200	12600	8410	10500
	pmb2984	Acetyl-eriodictyol O-hexoside	9	15500	66800	17500	66300	115000	9	9	9
	pmb2986	Chrysoeriol O-hexosyl-O-malonylhexoside	6770	12800	22500	22800	25200	27500	5340	7940	6640
	pmb2987	Acacetin O-acetyl hexoside	375000	300000	59800	382000	349000	315000	864000	282000	573000
	pmb2997	Chrysoeriol O-hexosyl-O-hexosyl-O-Glucuronic acid	9	9	9	9	16600	33100	9	55100	27600
	pmb3000	Chrysoeriol O-acetylhexoside	75200	66500	66000	44300	67100	89800	80900	93100	87000
	pmb3002	Chrysoeriol 7-O-rutinoside	12900000	10400000	4310000	2090000	14000000	25900000	29500000	1300000	15400000
	pmb3007	Chrysoeriol O-glucuronic acid	47000	19600	9	26900	27900	28900	36100	22800	29500
	pmb3023	Eriodictyol C-hexoside	5740000	5760000	5090000	8690000	5700000	2700000	13800000	5120000	9460000
	pmb3024	Luteolin C-hexoside	41600000	35600000	30300000	37600000	41200000	44700000	51100000	139000000	95100000
	pmb3031	Tricin O-glycerol	49700	57800	28900	32200	78100	124000	79800	19800	49800
	pmb3032	Tricin O-malonyl rhamnoside	9	9	8920	9	32100	64100	9	9380	4690
	pmb3037	Tricin O-malonyl shikimic acid	9580	131000	16300	78100	54500	30900	8430	9	4220
	pmb3041	Tricin O-saccharic acid	3440000	2010000	8140000	10500000	9350000	8190000	8950000	9320000	9140000
	pmb3042	Tricin 5-O-hexoside	917000	1390000	1000000	1690000	1430000	1170000	2100000	717000	1410000
	pmb3044	Tricin di-O-hexoside	305000	142000	338000	157000	102000	47400	656000	422000	539000
	pmb3046	Tricin 7-O-hexoside	16300	12900	83200	17800	85400	153000	154000	71500	113000
	pmb3047	Tricin 4'-O-(syringyl alcohol) ether 5-O-hexoside	199000	223000	121000	218000	254000	289000	228000	231000	230000
	pmb3049	Tricin 4'-O-(syringyl alcohol) ether 7-O-hexoside	15400	13100	11900	39000	25900	12700	9	66200	33100
	pmb3051	Tricin 4'-O-syringyl alcohol	10500	9	125000	22300	26900	31400	9	111000	55500
	pmb3052	Tricin 4'-O-β-guaiacylglycerol	69800	41400	19200	42600	39400	36100	37500	69300	53400
	pme0089	Luteolin	995000	343000	132000	450000	691000	931000	1780000	1470000	1630000
	pme0208	Amentoflavone	9	52900	9	60700	162000	264000	4730	71200	38000
	pme0332	Apigenin 7-O-neohesperidoside (Rhoifolin)	388000	2210000	420000	329000	2990000	5650000	2470000	9	1240000
	pme0359	Apigenin 5-O-glucoside	20400000	30200000	18000000	21000000	24000000	26900000	28300000	24800000	26600000
	pme0363	Chrysoeriol	17300000	6460000	3100000	2890000	4720000	6550000	27400000	19600000	23500000
	pme0368	Apigenin 7-rutinoside (Isorhoifolin)	717000	4300000	906000	680000	5280000	9880000	4660000	9	2330000
	pme0374	Isovitexin	987000	3240000	1620000	1450000	1800000	2150000	1970000	2420000	2200000
	pme0379	Apigenin	2720000	3810000	846000	1760000	5730000	9690000	11600000	3470000	7540000
	pme1507	Chrysin	3990	3440	9690	6060	7490	8910	4510	3720	4120
	pme1510	Baicalein (5,6,7-Trihydroxyflavone)	44400	15300	42000	20000	10000	9	74100	13900	44000
	pme1518	Nobiletin	2110000	241000	302000	1500000	1270000	1030000	8480000	3310000	5900000
	pme1544	Acacetin	167000	59600	732000	9	198000	395000	9	9	9
	pme1550	Tangeretin	1800000	219000	240000	716000	627000	537000	4000000	926000	2460000
	pme1611	Isohemiphloin	8950000	25000000	15600000	14500000	19500000	24400000	19200000	19400000	19300000
	pme1662	sakuranetin	104000	44400	111000	55700	133000	210000	57600	754000	406000
	pme2459	Luteolin 7-O-glucoside (Cynaroside)	9	3570000	7560000	11600000	12200000	12700000	7250000	18100000	12700000
	pme3224	Vitexin 2''-O-beta-L-rhamnoside	1130000	5090000	2380000	1830000	3380000	4920000	3650000	5410000	4530000
	pme3303	Tricetin	9	9	44100	9	52000	104000	9	856000	428000
	pme3475	Butin	25300000	61100000	25600000	55900000	45000000	34100000	110000000	71900000	91000000
	pmf0005	Narirutin	261000	2040000	538000	256000	1350000	2440000	1260000	95100	678000
	pmf0011	Apigenin 6,8-C-diglucoside	2130000	4250000	7770000	5420000	5180000	4940000	16600000	8550000	12600000
	pmf0012	6,8-di-C-glucoside Apigenine	10800000	22300000	31600000	28500000	25800000	23000000	68400000	46500000	57500000
	pmf0057	4,2',4',6'-Tetrahydroxychalcone	2110000	5620000	1760000	5520000	4260000	3000000	11300000	7890000	9600000
	pma0214	methylQuercetin O-hexoside	323000	339000	360000	258000	341000	423000	179000	835000	507000
	pma0787	Quercetin-3-(6''-malonyl)-Glucoside	363000	726000	188000	1050000	972000	893000	435000	1070000	753000
	pma1116	Kaempferide	5820000	4140000	942000	1020000	2190000	3350000	9380000	2170000	5780000
	pma6639	Isorhamnetin O-hexoside	503000	312000	334000	304000	742000	1180000	634000	1450000	1040000
	pmb0595	Isorhamnetin 5-O-hexoside	590000	327000	371000	310000	750000	1190000	545000	1500000	1020000
	pmb0604	Kaempferol 3-O-glucoside (Astragalin)	9	9	277000	491000	490000	489000	343000	736000	540000
	pmb0711	Quercetin 7-O-rutinoside	424000	576000	493000	1880000	1080000	284000	475000	1520000	998000
	pmb3013	Isorhamnetin O-acetyl-hexoside	18500	5020	9	9	9150	18300	9420	42300	25900
	pmb3894	Di-O-methylquercetin	54200000	73100000	66200000	61400000	51200000	40900000	54300000	43900000	49100000
	pme0199	Quercetin	31400	132000	30100	59600	560000	1060000	43100	253000	148000
	pme0200	Kaempferol	9	9	1030000	9	168000	335000	9	9	9
	pme0202	Quercetin 3-O-rutinoside (Rutin)	463000	586000	464000	1520000	875000	230000	359000	1390000	875000
	pme0369	Kaempferol 3-O-rutinoside (Nicotiflorin)	4810000	6190000	3130000	6220000	8510000	10800000	20200000	431000	10300000
	pme1478	Myricetin	22300	9	29900	16800	18700	20500	41400	37500	39500
	pme1500	Kumatakenin	9	54200	9	71000	55200	39300	8130	9	4070
	pme1521	Dihydroquercetin (Taxifolin)	93600	63400	174000	90700	89700	88700	178000	76600	127000
	pme1588	Isorhamnetin	9060	27500	4840	10800	15000	19100	18500	17600	18100
	pme1606	Kaempferol 3-O-robinobioside (Biorobin)	9	3510000	1790000	2560000	5150000	7740000	6850000	9	3430000
	pme2493	Kaempferol 3,7-dirhamnoside (Kaempferitrin)	1440000	381000	588000	509000	309000	108000	348000	354000	351000
	pme2895	Dihydromyricetin	9	73700	141000	117000	283000	448000	75000	174000	125000
	pme2963	Aromadedrin (Dihydrokaempferol)	257000	367000	360000	431000	481000	531000	1120000	972000	1050000
	pme3129	Quercetin 4'-O-glucoside (Spiraeoside)	72400	149000	78800	158000	113000	68500	174000	173000	174000
	pme3211	Quercetin 3-O-glucoside (Isotrifoliin)	66700	174000	75000	170000	131000	91400	174000	184000	179000
	pme3268	Kaempferol 3-O-galactoside (Trifolin)	9	1460000	4800000	7110000	7920000	8720000	5130000	13300000	9220000
	pme3290	3,7-Di-O-methylquercetin	221000	431000	93400	214000	163000	111000	232000	170000	201000
	pme3296	Kaempferol 3-O-rhamnoside (Kaempferin)	108000	44200	9	25700	30400	35000	16600	9	8300
	pme3369	Rhamnetin (7-O-methxyl quercetin)	5830	32800	3600	24900	28500	32000	4960	37000	21000
	pme3393	Fustin	9	9	9	9	6050	12100	10900	9	5450
	pme3442	Quercetin 7-O-β-D-Glucuronide	22500	13200	10900	29500	43300	57000	25900	22700	24300
	pme3469	Kaempferol-3-O-robinoside-7-O-rhamnoside (Robinin)	620000	3430000	957000	1130000	2390000	3640000	3050000	184000	1620000
	pme3484	Myricetin 3-O-galactoside	69600	24700	10800	64400	70600	76800	118000	59100	88600
	pme3514	Morin	9	17500	9	20600	141000	261000	9	90000	45000
	pme1665	Isovitexin 7-O-glucoside (Saponarin)	1220000	1230000	1090000	1130000	1780000	2430000	2610000	1760000	2190000
	pmf0113	Vestitol	3430	41100	5660	10400	32300	54200	11000	111000	61000
	pmf0115	Galangin	9	9	1320	1550	780	9	9	21200	10600
	pmf0179	Narcissoside	1600000	1270000	1100000	1420000	1810000	2200000	1740000	3210000	2480000
	pmf0208	Isoquercitroside	180000	730000	229000	822000	1330000	1840000	259000	9	130000
	pmf0234	Isoschaftoside	699000	1180000	2200000	1280000	1570000	1860000	3630000	2800000	3220000
	pmf0246	Orientin	1210000	664000	787000	932000	1010000	1080000	969000	3300000	2130000
	pmf0266	5,7-Dihydroxychromone	244000	9	9	213000	323000	432000	129000	485000	307000
	pmf0274	Herbacetin	26500	9	10800	18600	9300	9	18700	20200	19500
	pmf0301	Engeletin	35000	44900	45700	39600	33100	26500	32100	95000	63600
	pmf0360	Astilbin	139000	34700	9370	8960	22900	36800	27100	6880	17000
	pmf0362	Hydroxygenkwanin	9	9	11500	20700	10400	9	9	173000	86500
	pmf0369	Persicoside	1880000	679000	163000	1320000	760000	199000	665000	1370000	1020000
	pmf0371	Pedalitin	182000	215000	135000	78200	224000	370000	156000	314000	235000
	pmf0375	Isorhamnetin 3-O-glucoside	587000	394000	388000	347000	844000	1340000	752000	1880000	1320000
	pmf0381	Vicenin-3	12300000	13900000	27100000	21700000	22000000	22200000	54300000	36600000	45500000
	pmf0382	5,7-Dihydroxy-3',4',5'-trimethoxyflavone	37800	12300	9160	15400	18000	20500	21400	50600	36000
	pmf0417	Eriocitrin	1150000	3540000	1490000	2510000	3630000	4740000	5050000	567000	2810000
	pmf0464	Farrerol	9	174000	1370000	318000	869000	1420000	202000	585000	394000
	pmf0472	Apiin	1640000	2190000	1680000	1840000	1840000	1830000	1930000	1760000	1850000
	pmf0548	Schaftoside	299000	536000	730000	523000	580000	636000	1350000	1150000	1250000
	pmf0549	Diosmin	11200000	9480000	4090000	2050000	12500000	23000000	26500000	1300000	13900000
	pmf0552	Sciadopitysin	9	4970	1960	3690	3980	4270	9	9	9
	pmf0567	Tectorigenin	195000	63000	29400	35000	52500	69900	317000	209000	263000
	pmf0569	Liquiritin	9	201000	741000	9	16100	32200	9	9	9
	pmf0582	Glabridin	251000	79000	54100	272000	330000	387000	575000	119000	347000
	pmf0583	Phloridzin	1370000	1030000	165000	411000	703000	995000	1550000	447000	999000
	pma0791	Naringenin O-malonylhexoside	362000	145000	92800	105000	107000	109000	324000	236000	280000
	pmb0686	Eriodictyol O-malonylhexoside	136000	150000	369000	385000	415000	444000	271000	101000	186000
	pmb2979	Hesperetin O-malonylhexoside	178000	257000	1020000	684000	947000	1210000	739000	3630000	2180000
	pmc1990	4'-Hydroxy-5,7-dimethoxyflavanone	840000	868000	851000	708000	576000	444000	729000	392000	561000
	pme0001	Hesperetin 7-O-neohesperidoside (Neohesperidin)	15900000	28600000	17900000	17400000	18300000	19200000	43400000	3720000	23600000
	pme0330	Naringenin 7-O-neohesperidoside (Naringin)	1100000	1680000	1060000	1270000	1370000	1460000	1920000	485000	1200000
	pme0372	Naringenin 7-O-glucoside (Prunin)	186000	9	9	151000	491000	830000	211000	459000	335000
	pme0376	Naringenin	87900	228000	74800	225000	176000	126000	431000	324000	378000
	pme1201	Phloretin	866000	2370000	211000	1720000	1900000	2070000	5730000	4520000	5130000
	pme1399	Xanthohumol	66200	44000	39100	132000	97800	63600	115000	89000	102000
	pme1583	Eriodictyol	3040000	2080000	1320000	3320000	2520000	1710000	3990000	5320000	4660000
	pme1598	Hesperetin 5-O-glucoside	105000	182000	73700	152000	125000	98000	171000	227000	199000
	pme1599	7-O-Methyleriodictyol	40400	14300	9560	37100	58600	80000	9	72900	36500
	pme2321	Hesperetin	2430000	3420000	1080000	1630000	1980000	2330000	5920000	6690000	6310000
	pme2949	Hesperetin 7-rutinoside (Hesperidin)	7610000	17900000	9040000	8310000	10800000	13200000	21600000	2470000	12000000
	pme2960	Naringenin chalcone	25700000	62200000	26000000	57500000	45900000	34200000	115000000	72000000	93500000
	pme2982	Pinocembrin (Dihydrochrysin)	9580	45200	25900	42200	356000	669000	33100	58300	45700
	pme2984	Isosakuranetin-7-neohesperidoside (Poncirin)	9	199000	9	9	9	9	93300	9	46700
	pme3282	Afzelechin (3,5,7,4'-Tetrahydroxyflavan)	1940000	1380000	1820000	3000000	3190000	3380000	3950000	1240000	2600000
	pme3440	Butein	41700	55600	114000	58500	134000	210000	9	127000	63500
	pme3461	Homoeriodictyol	748000	960000	342000	633000	765000	896000	1920000	2120000	2020000
	pme3464	Isosakuranetin (4'-Methylnaringenin)	9	10800	9	14000	11600	9110	9600	12000	10800
	pmf0058	4',5,7-Trihydroxyflavanone	2080000	5420000	1700000	5440000	4190000	2930000	10800000	7530000	9170000
	pmf0108	Garbanzol	9	26300	55000	45600	52500	59400	42800	58900	50900
	pme1568	Orobol (5,7,3',4'-tetrahydroxyisoflavone)	124000	54000	30600	97900	94700	91500	215000	171000	193000
	pme3209	Genistein 7-O-Glucoside (Genistin)	416000	445000	66200	379000	467000	554000	282000	134000	208000
	pme3233	Calycosin	105000	374000	86900	9	172000	343000	169000	9	84500
	pme3252	Glycitein	60100	153000	9	70000	155000	240000	65000	9	32500
	pme3263	2'-Hydroxydaidzein	129000	77400	44000	95000	90200	85400	148000	58700	103000
	pme3279	2'-Hydroxygenistein	1180000	402000	185000	400000	631000	862000	1950000	1620000	1790000
	pme3295	Prunetin	2890000	862000	11200000	1010000	914000	817000	344000	776000	560000
	pme3399	Sissotrin	23900	34900	17700	18900	13900	8830	31900	22300	27100
	pme3449	Rotenone	6620	15500	21700	3310	20500	37700	3840	102000	52900
	pmb0837	Procyanidin A3	9	38200	9	30300	15200	9	23100	39500	31300
	pme0432	Procyanidin A2	81900	59400	17900	65800	32900	9	19300	25800	22600
	pmb0818	Methoxyindoleacetic acid	2910000	5060000	7700000	6780000	9840000	12900000	8530000	7480000	8010000
	pmb0819	3-Indoleacetonitrile	55600	104000	134000	160000	152000	143000	209000	166000	188000
	pmb1096	Indole	10400000	16900000	24800000	22100000	31700000	41200000	28200000	24100000	26200000
	pmc0682	4-Aminoindole	9	9	443000	9	290000	580000	9	323000	162000
	pme0543	Indole-5-carboxylic acid	433000	417000	894000	474000	425000	375000	616000	527000	572000
	pme2244	3-Indolepropionic acid	65000	39300	149000	79800	138000	196000	31600	304000	168000
	pme2607	5-Hydroxyindole-3-acetic acid	132000	138000	57000	188000	199000	209000	65300	64700	65000
	pme2723	Indole-3-carboxaldehyde	495000	981000	7210000	893000	1260000	1620000	1300000	758000	1030000
	pme2836	5-Hydroxytryptophol	695000	683000	460000	1000000	883000	765000	572000	998000	785000
Organic acids and derivatives	pma0149	Sinapoyl malate	9	62600	85700	87100	89800	92500	64000	128000	96000
	pma2681	Xanthurenic acid	156000	216000	267000	213000	285000	356000	203000	306000	255000
	pma3649	5-Aminolevulinate	79400000	72800000	85000000	25400000	42100000	58800000	42800000	61000000	51900000
	pma6281	Methylglutaric acid	24900	27700	13800	14100	12600	11100	19400	6210	12800
	pmb0247	p-Aminobenzoate	9	1150000	869000	1780000	1960000	2140000	9	3550000	1780000
	pmb0749	O-Feruloyl quinic acid	270000	799000	9	705000	840000	974000	742000	1190000	966000
	pmb0751	5-O-p-Coumaroyl shikimic acid	193000	150000	67600	95000	47500	9	206000	432000	319000
	pmb0758	Anisic acid O-feruloyl hexoside	1500000	1210000	1150000	1480000	1150000	819000	1810000	781000	1300000
	pmb0766	Azoxystrobin acid	1740000	1970000	1490000	1520000	1490000	1450000	1610000	1380000	1500000
	pmb0824	Syringic acid O-feruloyl-O-hexoside	127000	79900	71000	151000	136000	120000	126000	102000	114000
	pmb0829	Phosphoric acid	16500000	15000000	11800000	10700000	11700000	12700000	16700000	12200000	14500000
	pmb1318	8-Methyl-2-oxo-4-phenyl-2H-chromen-7-yl 4-(hexyloxy)benzoate	590000	893000	216000	1200000	1430000	1660000	656000	1550000	1100000
	pmb1587	4-Hydroxy-3,5-diisopropylbenzaldehyde	82500	34700	69100	43900	39900	35800	72400	40100	56300
	pmb1912	10-Formyl-THF	16300000	7450000	13700000	10600000	8770000	6940000	20100000	17700000	18900000
	pmb2497	4-Hydroxy-3-methoxymandelate	27600	44600	47000	38600	55100	71600	27200	26400	26800
	pmb2556	Syringaldehyde O-glucoside	126000	89000	104000	196000	396000	596000	109000	176000	143000
	pmb2654	Anthranilate O-hexosyl-O-hexoside	1740000	6430000	2050000	1460000	2620000	3770000	6320000	2030000	4180000
	pmb2657	Argininosuccinate	5580	6030	9	9	4220	8440	19000	17900	18500
	pmb2871	2,5-dihydroxy benzoic acid O-hexside	2700000	2970000	5070000	2620000	5200000	7780000	3190000	3500000	3350000
	pmb2928	Gallic acid O-Hexoside	457000	466000	600000	781000	1690000	2590000	317000	424000	371000
	pmb3066	5-O-p-coumaroyl shikimic acid O-hexoside	59500	106000	129000	227000	259000	291000	83900	87000	85500
	pmb3074	3-O-p-Coumaroyl quinic acid	148000	15800	8590	77000	53000	28900	246000	85700	166000
	pmb3075	3-O-p-Coumaroyl shikimic acid	36400	18900	14900	20300	10200	9	40800	78000	59400
	pmb3099	Diethyl phosphate	1710000	925000	1590000	1070000	1030000	991000	1070000	1060000	1070000
	pmb3101	2-Isopropylmalate	311000	413000	425000	393000	578000	763000	811000	797000	804000
	pmb3107	Syringic acid O-glucoside	12600000	9210000	4340000	13600000	13100000	12500000	6740000	12000000	9370000
	pme0085	Rosmarinic acid	247000	217000	256000	256000	210000	164000	280000	117000	199000
	pme0207	3-Hydroxybutyrate	3790000	3700000	6120000	2690000	4590000	6490000	1350000	1460000	1410000
	pme0233	Kynurenic acid	1250000	143000	89000	83900	105000	126000	204000	188000	196000
	pme0237	Ethyl 3,4-Dihydroxybenzoate (Ethyl protocatechuate)	207000	103000	40100	125000	111000	97900	98100	88000	93100
	pme0238	2–furanoic acid	81100	52300	95100	136000	112000	88900	93100	82100	87600
	pme0240	Benzoic acid	929000	583000	723000	855000	877000	899000	1170000	605000	888000
	pme0243	Glutaric acid	385000	142000	66900	179000	220000	260000	472000	205000	339000
	pme0245	Adipic acid	82000	79000	74600	150000	370000	589000	121000	170000	146000
	pme0250	Azelaic acid	4230000	1580000	4010000	4950000	7060000	9170000	7980000	2110000	5050000
	pme0266	Sebacate	22700	22100	58000	20800	23500	26200	39300	22600	31000
	pme0267	2-Methylsuccinic acid	221000	415000	749000	981000	1160000	1330000	728000	1280000	1000000
	pme0269	Dodecanedioic aicd	25500	13600	14800	20800	16200	11500	32300	13900	23100
	pme0270	Maleic acid	754000	947000	644000	720000	737000	754000	9	844000	422000
	pme0274	6-Aminocaproic acid	9090000	10300000	10200000	8700000	7800000	6890000	14300000	7080000	10700000
	pme0281	Terephthalic acid	6850000	10600000	4390000	8180000	18300000	28500000	7960000	4810000	6390000
	pme0283	Phthalic acid	153000	193000	154000	263000	397000	530000	187000	156000	172000
	pme0285	4-Guanidinobutyric acid	1260000	6300000	7040000	1770000	4620000	7460000	1230000	1490000	1360000
	pme0292	(3,4-Dimethoxyphenyl) acetic acid	47300	96900	78200	158000	205000	251000	37700	243000	140000
	pme0310	Ethyl gallate	9	9	9	9	9	9	9	1100000	550000
	pme0395	2-Methoxybenzoic acid	73600	30400	15200	70400	99700	129000	39400	117000	78200
	pme0399	Chlorogenic acid (3-O-Caffeoylquinic acid)	311000	338000	438000	411000	363000	315000	327000	207000	267000
	pme0413	Vanillin	12800000	8460000	4580000	17800000	22100000	26300000	9710000	23500000	16600000
	pme0486	Methylmalonic acid	25900000	30100000	26100000	39400000	37200000	35000000	40400000	49700000	45100000
	pme1162	Gallic acid	498000	9	9	424000	393000	362000	441000	740000	591000
	pme1218	2-Picolinic acid	434000	205000	157000	628000	606000	584000	528000	435000	482000
	pme1292	Homogentisic acid	291000	209000	177000	377000	454000	530000	109000	313000	211000
	pme1711	3-Hydroxy-3-methyl butyric acid	485000	9960000	425000	258000	254000	249000	219000	2080000	1150000
	pme1730	D-Erythronolactone	527000	145000	196000	234000	167000	100000	322000	316000	319000
	pme1814	2,5-dihydroxybenzoic acid (Gentisic acid)	169000	107000	368000	318000	516000	714000	184000	295000	240000
	pme1816	Neochlorogenic acid (5-O-Caffeoylquinic acid)	82300	45500	43900	109000	96900	84800	109000	69100	89100
	pme1820	p–Hydroxyphenyl acetic acid	40200	9	32300	190000	187000	184000	193000	274000	234000
	pme1830	Succinic acid	24500000	28200000	25100000	37500000	35400000	33200000	38400000	48000000	43200000
	pme1851	Creatine	876000	962000	555000	833000	922000	1010000	1460000	665000	1060000
	pme1936	Creatinine	1170000	1060000	805000	1130000	999000	868000	993000	896000	945000
	pme1966	2-Aminoethanesulfonic acid	675000	391000	231000	507000	469000	430000	545000	421000	483000
	pme1977	Suberic acid	114000	47600	86100	197000	414000	630000	127000	99700	113000
	pme2009	L-(+)-Tartaric acid	102000	75300	102000	148000	120000	91200	74300	107000	90700
	pme2021	DL-Glyceric acid	706000	687000	687000	781000	681000	581000	772000	671000	722000
	pme2033	L(-)-Malic acid	5240000	8220000	7470000	7410000	6530000	5650000	6960000	8420000	7690000
	pme2036	Quinic acid	381000	226000	655000	299000	660000	1020000	576000	1120000	848000
	pme2049	2-Hydroxybutanoic acid	115000	170000	112000	162000	185000	208000	151000	112000	132000
	pme2050	Citric acid	8670000	5060000	13000000	5810000	11400000	17000000	9780000	24900000	17300000
	pme2129	(S)-(-)-2-Hydroxyisocaproic acid	74600	25300	39400	62900	56800	50700	61400	18600	40000
	pme2131	3-(3-hydroxyphenyl)propionate acid	9	14600	9	16200	22600	28900	8020	42700	25400
	pme2169	Fumaric acid	14000000	26100000	14800000	28700000	22600000	16400000	25300000	8760000	17000000
	pme2277	3-Aminosalicylic acid	65000	94800	99800	48000	79500	111000	102000	31500	66800
	pme2362	Mandelic acid	157000	153000	136000	164000	181000	197000	218000	211000	215000
	pme2541	α-Hydroxyisobutyric acid	9	33500	9	9	19500	39000	19400	9	9700
	pme2550	Cis-Aconitic acid	18700	43500	17400	22100	18700	15300	21900	24500	23200
	pme2589	Oxoadipic acid	54600	71600	65600	55700	49300	42800	48800	35300	42100
	pme2598	3,4-Dihydroxybenzeneacetic acid	158000	130000	149000	207000	161000	115000	151000	225000	188000
	pme2601	3-Hydroxypropanoic acid	555000	629000	368000	618000	458000	297000	554000	245000	400000
	pme2603	3-Hydroxyanthranilic acid	80500	82400	75000	131000	141000	151000	76900	121000	99000
	pme2670	4-Hydroxybenzaldehyde	39200000	9090000	12400000	52600000	57500000	62400000	47300000	48300000	47800000
	pme2702	4-Acetamidobutyric acid	391000	505000	462000	756000	983000	1210000	391000	668000	530000
	pme2706	2,3-Dihydroxybenzoic acid	846000	593000	1910000	1150000	1370000	1580000	767000	892000	830000
	pme2761	4-Hydroxy-2-oxoglutaric acid	701000	667000	1110000	771000	527000	283000	1080000	143000	612000
	pme2884	Guanidinoethyl sulfonate	84300	28400	37400	63000	42100	21200	103000	130000	117000
	pme2901	1-O-Caffeoyl quinic acid	42600	37500	39400	76100	73700	71300	52300	67200	59800
	pme2903	4-Hydroxybenzoic acid	2550000	2120000	7230000	5640000	7460000	9280000	5280000	4890000	5090000
	pme2923	Acetoxyacetic acid	113000	52300	9	216000	207000	197000	189000	159000	174000
	pme3005	N,N-Dimethylformamide	883000	560000	591000	844000	807000	769000	813000	764000	789000
	pme3009	trans-Citridic acid	433000	642000	1340000	739000	370000	9	262000	647000	455000
	pme3011	γ-aminobutyric acid	4400000	4290000	4450000	3240000	2900000	2560000	4280000	3890000	4090000
	pme3034	ethylmalonate	39100	9	9	9	9	9	31500	9	15800
	pme3069	Taurocholic acid	3220000	3230000	3390000	3220000	3120000	3020000	3300000	3030000	3170000
	pme3083	2-(Formylamino)benzoic acid	1020000	866000	541000	1700000	2450000	3190000	1720000	4960000	3340000
	pme3096	Aminomalonic acid	919000	1020000	987000	1420000	1310000	1200000	1470000	1770000	1620000
	pme3146	Ureidoisobutyric acid	9	9	38600	3780	10800	17800	21700	5460	13600
	pme3198	2,4-Dihydroxybenzoic acid	853000	647000	1970000	1090000	1370000	1640000	811000	994000	903000
	pme3207	trans,trans-Muconic acid	13200000	5090000	11400000	6400000	4370000	2330000	8080000	9160000	8620000
	pme3309	2-Methylglutaric acid	75900	78300	63700	117000	262000	406000	96000	152000	124000
	pme3346	5-hydroxyhexanoic acid	54300	51600	53800	69700	90900	112000	123000	74600	98800
	pme3434	Eudesmic acid (3,4,5-trimethoxybenzoic acid)	28400	50500	58400	72800	55600	38300	74000	155000	115000
	pme3719	D-Xylonic acid	28300000	35700000	24800000	31100000	31000000	30800000	26300000	22000000	24200000
	pmf0280	D-Galacturonic acid	2090000	1020000	2770000	1340000	3830000	6320000	2370000	5460000	3920000
	pmf0408	Plantamajoside	63800	9	45900	54300	27200	9	127000	29400	78200
	pmf0420	Benzyl acetate	391000	205000	409000	298000	266000	234000	295000	192000	244000
	pmf0425	D-tartaric acid	145000	86200	83100	110000	142000	174000	123000	113000	118000
	pmf0578	Citric acid monohydrate	5040000	2410000	7370000	2210000	5440000	8660000	3940000	8390000	6170000
Amino acid and derivatives	pmb0115	3-Hydroxykynurenine	82200	47400	132000	111000	111000	111000	216000	64100	140000
	pmb0449	2-Aminoadipic acid (L-Homoglutamic acid)	370000	269000	268000	331000	253000	175000	820000	399000	610000
	pmb0464	Aspartic acid di-O-glucoside	8010000	5650000	5380000	5300000	5380000	5460000	10400000	5570000	7990000
	pmb0962	Lysine butyrate	2890000	2380000	1400000	4010000	3320000	2620000	276000	261000	269000
	pmb2591	Acetyl tryptophan	209000	987000	14700000	842000	10000000	19200000	1910000	2870000	2390000
	pmb2673	3-(6-Hydroxy-3,4-dioxo-1,5-cyclohexadien-1-yl)-L-alanine	41200	17400	66600	48300	94700	141000	43200	54500	48900
	pmb2855	L-Glutamine O-hexside	9	117000	94100	102000	482000	861000	126000	49800	87900
	pmb2857	L-Glutamic acid O-glucoside	56800	44300	40000	35400	48100	60800	40100	21900	31000
	pmb2873	3-(2-Naphthyl)-D-alanine	738000	895000	769000	1760000	1550000	1340000	559000	1550000	1050000
	pmb3264	Glutathione oxidized	42400	85800	35600	45000	97000	149000	182000	151000	167000
	pmb4489	L-Cysteine D-γ-glutamyl-2-(trimethylammonio)ethyl ester	9	9	58200	9	9	9	9	9	9
	pme0004	L-Homocitrulline	293000	81800	80700	155000	183000	210000	283000	192000	238000
	pme0006	L-Proline	4770000	3810000	4710000	2360000	2370000	2380000	3700000	1860000	2780000
	pme0007	L-Citrulline	510000	3540000	3500000	1650000	6530000	11400000	788000	1030000	909000
	pme0009	L-Serine	2340000	2520000	2110000	1580000	1380000	1170000	2180000	940000	1560000
	pme0011	L-Aspartic acid	2170000	2890000	2580000	1140000	1790000	2440000	2460000	1570000	2020000
	pme0014	L-Glutamic acid	369000	858000	376000	427000	999000	1570000	517000	362000	440000
	pme0016	L-(-)-Cystine	45100	31600	93700	26700	19900	13100	11600	8800	10200
	pme0018	L-Leucine	2350000	2850000	2400000	1860000	1880000	1890000	2530000	1830000	2180000
	pme0020	L-Phenylalanine	1490000	1720000	1340000	1310000	1270000	1230000	1590000	1090000	1340000
	pme0022	L-Threonine	3500000	3860000	3210000	2730000	1990000	1240000	2730000	884000	1810000
	pme0025	L-Kynurenine	36900	31700	30900	98100	137000	176000	92800	81900	87400
	pme0026	L-(+)-Lysine	24300000	53900000	41400000	23200000	63600000	104000000	30800000	22400000	26600000
	pme0036	L-Histidine	366000	1020000	268000	630000	2570000	4500000	753000	522000	638000
	pme0039	L-Valine	8320000	7080000	6010000	6800000	5620000	4440000	10800000	5540000	8170000
	pme0043	L-(+)-Arginine	1030000	5120000	2080000	2640000	5720000	8790000	1750000	2780000	2270000
	pme0050	L-Tryptophan	15300000	15000000	17200000	40400000	44700000	48900000	50900000	37800000	44400000
	pme0056	2,3-dimethylsuccinic acid	71300	59500	49900	132000	271000	410000	83000	142000	113000
	pme0057	DL-Homocysteine	935000	692000	345000	746000	614000	481000	1020000	586000	803000
	pme0066	Guanidineacetic acid	47300	62800	45800	55900	52900	49800	33500	32000	32800
	pme0075	N-Acetyl-L-glutamic acid	199000	96100	115000	83500	99300	115000	399000	74800	237000
	pme0113	γ-Glu-Cys	82200	43800	20100	53600	86800	120000	174000	55900	115000
	pme0116	L-Carnosine	425000	272000	251000	362000	294000	225000	414000	382000	398000
	pme0122	N6-Acetyl-L-lysine	638000	172000	147000	331000	293000	254000	655000	306000	481000
	pme0124	Glycyl-L-proline	92300	90900	56600	103000	80200	57300	87300	105000	96200
	pme0129	D-Alanyl-D-Alanine	192000	179000	123000	116000	83700	51400	107000	99000	103000
	pme0132	Asp-phe	2890000	4050000	2590000	2540000	2180000	1810000	2780000	2190000	2490000
	pme0137	Nα-Acetyl-L-glutamine	2950000	4420000	1590000	2270000	2590000	2900000	3180000	1820000	2500000
	pme0161	L-Homoserine	86200	115000	94800	74300	54200	34100	60400	21300	40900
	pme0164	N-γ-Acetyl-N-2-Formyl-5-methoxykynurenamine	36700	53500	55600	40600	61800	83000	22000	29100	25600
	pme0170	Nα-Acetyl-L-arginine	3300000	1490000	3220000	6250000	8680000	11100000	3950000	2600000	3280000
	pme0174	N-Propionylglycine	1120000	1350000	1210000	1090000	1000000	919000	1880000	1040000	1460000
	pme0180	1-Methylhistidine	10700	14300	3500	11400	27900	44300	25100	10200	17700
	pme0190	N-Glycyl-L-leucine	7580000	7280000	2120000	6800000	5800000	4800000	3000000	4610000	3810000
	pme0193	L-Glutamine	24000000	53000000	43700000	23200000	64100000	105000000	31600000	22900000	27300000
	pme0195	L-Cysteine	30800	4440	6330	22300	14200	6010	15000	15000	15000
	pme0226	L-Asparagine	439000	704000	489000	313000	672000	1030000	365000	174000	270000
	pme0231	N-(3-Indolylacetyl)-L-alanine	13800	17000	9	18200	40100	62000	37900	56700	47300
	pme0252	N-Acetyl-l-leucine	1440000	574000	1040000	1610000	1180000	743000	1500000	804000	1150000
	pme0278	2,6-Diaminooimelic acid	572000	604000	392000	637000	507000	377000	489000	409000	449000
	pme0463	L-Theanine	302000	109000	83300	281000	357000	432000	266000	472000	369000
	pme1002	L-Tyramine	316000	9	9	58500	56400	54300	229000	42600	136000
	pme1070	L-(-)-Tyrosine	8730000	14000000	3500000	8200000	7310000	6420000	14200000	5400000	9800000
	pme1104	L-Isoleucine	1050000	1220000	1060000	806000	805000	804000	1060000	843000	952000
	pme1210	L-Methionine	17800000	6930000	11100000	15000000	12900000	10800000	18400000	13300000	15900000
	pme1225	5-Hydroxy-L-tryptophan	51700	39300	31600	40700	71900	103000	61700	44800	53300
	pme1234	(-)-3-(3,4-Dihydroxyphenyl)-2-methylalanine	18000	8370	21700	17500	37200	56900	25100	13400	19300
	pme1286	S-(5'-Adenosy)-L-homocysteine	60200	29100	47900	155000	154000	153000	99300	168000	134000
	pme1313	N'-Formylkynurenine	286000	258000	308000	447000	518000	588000	651000	152000	402000
	pme1368	L-Pipecolic acid	24600	23000	31200	13500	20000	26500	24500	7460	16000
	pme1712	L-Saccharopine	430000	482000	648000	336000	221000	106000	517000	443000	480000
	pme1987	L-Alanine	11300	13600	4840	6700	4710	2710	12800	9	6400
	pme2122	Histamine	30500000	12800000	13000000	19900000	17800000	15600000	35200000	20400000	27800000
	pme2427	N-Acetyl-L-tyrosine	244000	776000	86300	825000	1060000	1300000	815000	506000	661000
	pme2527	L(+)-Ornithine	121000	354000	213000	219000	309000	398000	135000	220000	178000
	pme2559	N-Acetylaspartate	53400	53400	55900	49400	51900	54300	30400	51100	40800
	pme2569	(5-L-Glutamyl)-L-amino acid	69400	23400	46800	86400	91800	97200	63300	60900	62100
	pme2614	Methionine sulfoxide	126000	203000	87000	53100	56600	60000	71800	22200	47000
	pme2621	Pyrrole-2-carboxylic acid	22000	9	9	154000	77000	9	200000	51500	126000
	pme2634	Dl-Norvaline	22800000	20400000	15900000	20700000	17300000	13800000	29400000	14500000	22000000
	pme2698	Phe-Phe	548000	204000	377000	1020000	669000	317000	304000	182000	243000
	pme2735	S-(5'-Adenosyl)-L-methionine	28000	9	10600	10500	21200	31900	70000	88200	79100
	pme2758	4-Hydroxy-L-glutamic acid	27600	9	35300	32400	28100	23700	23600	9	11800
	pme2890	L-Homocystine	7610000	3150000	2420000	5770000	4350000	2920000	6350000	4450000	5400000
	pme2914	3-Hydroxy-3-methylpentane-1,5-dioic acid	5950000	3820000	9	9	1420000	2840000	8380000	9	4190000
	pme3017	2-Aminoisobutyric acid	31500000	20300000	19800000	24000000	24500000	25000000	20300000	22900000	21600000
	pme3033	N,N-Dimethylglycine	5180000	4010000	4300000	3810000	3520000	3230000	4170000	4110000	4140000
	pme3038	5-oxoproline	18900000	11600000	21500000	47000000	83000000	119000000	20800000	31700000	26300000
	pme3194	N-acetylglycine	19400000	24900000	15600000	26100000	24400000	22700000	8630000	6650000	7640000
	pme3351	Allysine(6-Oxo DL-Norleucine)	46600	87800	161000	104000	65600	27200	57700	29800	43800
	pme3382	N-Acetylthreonine	111000	155000	163000	88300	91800	95200	122000	112000	117000
	pme3388	H-HomoArg-OH	555000	3620000	1310000	2940000	7770000	12600000	1680000	2190000	1940000
	pme3825	3,4-Dihydroxy-DL-phenylalanine	74300	561000	1040000	35000	39600	44100	77200	16600	46900
	pmf0016	DL-Methionine	10300000	1910000	5260000	6740000	5760000	4770000	9440000	6200000	7820000
	pmf0018	1-Aminocyclopropanecarboxylic acid	927000	531000	699000	209000	141000	72700	414000	131000	273000
	pmf0292	D-erythro-sphinganine	17500000	29800000	14600000	9450000	8050000	6640000	9850000	27400000	18600000
	pmf0441	N-Acetyl-L-phenylalanine	1670000	1380000	4620000	2430000	3270000	4100000	3360000	1710000	2540000
	pmf0484	alpha-Aminocaproic acid	2150000	1960000	2020000	2280000	2120000	1960000	2320000	2010000	2170000
	pmf0585	Proline	4030000	3410000	3970000	2090000	2030000	1970000	3240000	1660000	2450000
	pmf0587	Aspartic acid	2100000	2820000	2560000	1130000	1800000	2470000	2360000	1600000	1980000
	pmf0589	Glutamic acid	2460000	2600000	2120000	898000	1470000	2040000	1670000	1730000	1700000
	pmf0593	D-(-)-Valine	1080000	842000	854000	906000	680000	454000	1200000	698000	949000
	pmf0594	D-(+)-Phenylalanine	4540000	4970000	4400000	4240000	4310000	4380000	7110000	3970000	5540000
Lipids	pma0461	14,15-Dehydrocrepenynic acid	11200000	14400000	21500000	16100000	14200000	12200000	20400000	11600000	16000000
	pma3606	9-Hydroxy-(10E,12Z,15Z)-octadecatrienoic acid	27000000	18500000	40700000	31800000	32700000	33500000	39500000	19800000	29700000
	pmb0149	MAG (18:4) isomer1	168000	156000	177000	329000	294000	259000	473000	351000	412000
	pmb0159	DGMG (18:2) isomer2	2010000	470000	196000	4790000	3200000	1610000	2940000	3340000	3140000
	pmb0160	MAG (18:3) isomer5	14100000	3320000	1420000	33200000	21700000	10200000	22000000	22800000	22400000
	pmb0161	DGMG (18:2) isomer1	77900000	26300000	8610000	143000000	104000000	64000000	70000000	95600000	82800000
	pmb0163	DGMG (18:2) isomer3	67800000	25000000	7180000	124000000	95600000	67100000	65900000	80900000	73400000
	pmb0164	MAG (18:2) isomer1	234000	161000	221000	450000	327000	203000	478000	472000	475000
	pmb0292	Cholesterol	1200000	1590000	929000	781000	858000	935000	890000	518000	704000
	pmb0296	MAG (18:1) isomer2	4210000	4070000	2000000	12800000	9650000	6490000	6310000	6750000	6530000
	pmb0848	LysoPC 16:1 (2n isomer)	326000	446000	78000	396000	486000	576000	112000	406000	259000
	pmb0852	LysoPC 18:2	4490000	15800000	7660000	4010000	3130000	2250000	2480000	20900000	11700000
	pmb0854	LysoPC 18:3	1200000	5270000	3490000	1240000	1020000	802000	868000	3520000	2190000
	pmb0855	LysoPC 16:0	11600000	54500000	35800000	11500000	10000000	8570000	10100000	45700000	27900000
	pmb0859	LysoPC 18:1 (2n isomer)	7860000	21300000	6200000	17900000	13000000	8120000	4280000	21700000	13000000
	pmb0862	LysoPC 12:1	9680	20000	9	28800	57400	85900	9	91300	45700
	pmb0863	LysoPC 16:2 (2n isomer)	22200	73700	13100	62600	50000	37400	9	61500	30800
	pmb0864	LysoPE 14:0	37700	261000	182000	33400	30700	28000	42300	170000	106000
	pmb0865	LysoPC 18:3 (2n isomer)	2590000	4920000	4740000	2740000	2260000	1770000	772000	26100000	13400000
	pmb0866	LysoPC 14:0	122000	428000	315000	205000	185000	164000	104000	465000	285000
	pmb0873	LysoPC 18:2 (2n isomer)	2390000	7950000	3810000	3690000	2750000	1810000	1080000	15400000	8240000
	pmb0874	LysoPE 18:2 (2n isomer)	632000	5790000	2940000	988000	828000	668000	445000	7350000	3900000
	pmb0882	LysoPC 18:1	976000	1880000	439000	1170000	951000	731000	622000	1710000	1170000
	pmb0883	LysoPE 18:0	31400	94600	73600	28800	33300	37800	28500	124000	76300
	pmb0885	4-oxo-9Z,11Z,13E,15E-octadecatetraenoic acid	280000	147000	165000	299000	252000	204000	411000	186000	299000
	pmb0889	Punicic acid	1210000	1700000	1470000	1390000	1250000	1110000	1260000	1010000	1140000
	pmb0890	MAG (18:2)	3810000	3050000	8220000	15100000	9550000	3990000	9020000	14800000	11900000
	pmb1562	MAG (18:4) isomer3	107000	60200	56100	346000	244000	141000	301000	267000	284000
	pmb1574	Octadecadien-6-ynoic acid	37100000	43200000	30500000	29600000	28700000	27800000	41100000	28900000	35000000
	pmb1605	MAG (18:3) isomer3	58300000	42800000	37300000	111000000	83800000	56500000	107000000	84600000	95800000
	pmb1626	MGMG (18:2) isomer1	71500000	63200000	57100000	76500000	75600000	74700000	82200000	68900000	75600000
	pmb1650	Octadeca-11E,13E,15Z-trienoic acid	20200000	24300000	18200000	20500000	22800000	25000000	16400000	24500000	20500000
	pmb1656	MAG (18:3) isomer4	158000	62200	226000	314000	200000	85900	258000	622000	440000
	pmb2221	4-Hydroxysphinganine	24600000	25600000	23400000	14100000	11300000	8420000	29800000	96500000	63200000
	pmb2228	LysoPC 19:0	42300	54200	35700	138000	91000	43900	31800	101000	66400
	pmb2251	DGMG (18:1)	13300000	4750000	1470000	34900000	22700000	10400000	23400000	24900000	24200000
	pmb2260	LysoPC 15:1	12200	11000	15800	20200	14100	7920	35500	11400	23500
	pmb2319	LysoPC 15:0	1780000	6430000	5530000	870000	720000	570000	1290000	8120000	4710000
	pmb2325	MAG (18:3) isomer2	3420000	2240000	1930000	6330000	4720000	3100000	5600000	4530000	5070000
	pmb2363	MAG (18:1) isomer1	3260000	1220000	161000	19000000	11500000	4090000	5000000	5480000	5240000
	pmb2383	MGMG (18:2) isomer2	24400000	21200000	15500000	41400000	33200000	25000000	29300000	22700000	26000000
	pmb2388	LysoPC 18:0 (2n isomer)	87300	265000	66000	153000	121000	88100	34800	239000	137000
	pmb2406	LysoPC 17:0	397000	2010000	1210000	271000	216000	160000	342000	2350000	1350000
	pmb2444	MAG (18:3) isomer1	17200000	12500000	8040000	29400000	20300000	11100000	27300000	51200000	39300000
	pmb2640	Lauric acid (C12:0)	62600	34000	68400	38700	45000	51200	52100	61300	56700
	pmb2778	9,10-EODE	57700000	73100000	62900000	59000000	55500000	52000000	59600000	42800000	51200000
	pmb2786	9-HOTrE	2890000	5850000	3130000	1820000	1760000	1690000	1760000	3130000	2450000
	pmb2787	9-KODE	699000	704000	797000	624000	510000	396000	916000	670000	793000
	pmb2789	13-HpOTrE(r)	762000	869000	772000	573000	509000	444000	627000	518000	573000
	pmb2791	9-HpOTrE	706000	793000	736000	528000	450000	372000	647000	477000	562000
	pmb2792	13-HOTrE(r)	265000	348000	229000	252000	250000	248000	278000	197000	238000
	pmb2799	12,13-EODE	3300000	3730000	4580000	4400000	3410000	2420000	4200000	2400000	3300000
	pmb2804	13-HPODE	15300000	15900000	28800000	14000000	15000000	16000000	20800000	8250000	14500000
	pmb3117	LysoPE 16:0	782000	5620000	3780000	985000	973000	961000	990000	3410000	2200000
	pmb3121	LysoPE 18:1	244000	992000	283000	427000	366000	305000	228000	675000	452000
	pmb3132	LysoPE 18:1 (2n isomer)	300000	1100000	321000	321000	264000	207000	135000	666000	401000
	pmb5304	α-Linolenic acid	54200	72800	45300	46600	44200	41800	40100	51000	45600
	pmc0960	LysoPC 20:4	411000	1170000	358000	923000	671000	419000	223000	909000	566000
	pmd0130	LysoPC 14:0 (2n isomer)	218000	631000	484000	306000	295000	284000	165000	729000	447000
	pmd0132	LysoPC 16:0 (2n isomer)	10800000	51100000	34200000	11200000	9640000	8070000	8800000	41900000	25400000
	pmd0136	LysoPC 18:0	2100000	7110000	4870000	2400000	2170000	1930000	1950000	9210000	5580000
	pmd0145	LysoPC 20:1	80600	173000	84800	88300	61200	34000	61300	116000	88700
	pmd0158	LysoPE 14:0 (2n isomer)	20300	120000	87600	16300	16400	16400	21200	87900	54600
	pmd0160	LysoPE 16:0 (2n isomer)	1340000	9200000	6130000	1720000	1650000	1580000	1860000	6160000	4010000
	pme2827	Palmitaldehyde	32500000	27400000	30300000	22400000	19500000	16500000	26400000	15700000	21100000
	pmf0293	1-Octadecanol	1420000	1510000	1540000	1540000	1500000	1450000	1520000	1530000	1530000
	pmf0296	16-Hydroxy hexadecanoic acid	11400000	4080000	10300000	9790000	9850000	9900000	10800000	43500000	27200000
	pmf0297	1-Eicosanol	439000	528000	591000	1300000	1530000	1750000	741000	1030000	886000
	pmf0395	Oleic acid	9	9	9	9	9	9	9	9	9
	pmf0396	Linoleic acid	38600	43200	38600	54700	58000	61200	45400	38100	41800
	pmf0397	Arachidic acid	5710000	12400000	6840000	8950000	7020000	5080000	9010000	8450000	8730000
	pmf0399	cis-Gondoic acid	1740000	2380000	2010000	995000	1190000	1380000	1200000	815000	1010000
	pmf0402	Lignoceric acid	252000	213000	275000	138000	194000	250000	175000	160000	168000
Phenylpropanoids	pma6599	6-Hydroxymethylherniarin	741000	810000	1580000	1600000	2360000	3120000	1180000	1510000	1350000
	pmb0108	Feruloyl syringic acid	9	149000	529000	194000	344000	493000	601000	216000	409000
	pmb0142	Caffeic aldehyde	1410000	1420000	1950000	1390000	1250000	1110000	2100000	1280000	1690000
	pmb0423	Hydroxy-methoxycinnamate	9	33500	9	9	23000	46000	133000	321000	227000
	pmb0475	Gallic acid O-feruloyl-O-hexosyl-O-hexoside	9	107000	69500	120000	110000	100000	43000	9	21500
	pmb0478	Coumarin O-rutinoside	34100	13400	9500	27300	19700	12000	21800	22400	22100
	pmb1178	O-Feruloyl 2-hydroxylcoumarin	154000	84600	59800	148000	210000	272000	132000	157000	145000
	pmb2620	3,4-Dimethoxycinnamic acid	22000	19500	33100	38600	46200	53700	23200	63600	43400
	pmb2795	4-Methoxycinnamic acid	415000	271000	132000	436000	394000	351000	722000	467000	595000
	pmb2835	Syringaldehyde	569000	480000	461000	933000	1490000	2040000	806000	2110000	1460000
	pmb2933	Caftaric acid	6740	33100	9	9	26100	52200	14800	37100	26000
	pmb2936	Disinapoyl hexoside	60300	155000	118000	28800	36700	44600	141000	33900	87500
	pmb2940	1-O-beta-D-Glucopyranosyl sinapate	80200	631000	47100	72200	72500	72700	444000	1600000	1020000
	pmb3094	Esculetin O-quinacyl esculetin O-quinic acid	16700	12100	3960	32600	22300	12000	21000	12800	16900
	pme0299	trans-Cinnamate	37600	26700	52500	63300	50100	36900	42700	111000	76900
	pme0303	Caffeate	1230000	774000	3750000	1170000	1950000	2720000	1220000	835000	1030000
	pme0305	Ferulic acid	1850000	820000	2550000	3240000	4960000	6670000	4310000	4600000	4460000
	pme0307	Resveratrol	63700	383000	75400	39900	424000	809000	43800	388000	216000
	pme0388	Homovanillic acid	30300	99300	9	149000	74500	9	121000	9	60500
	pme0391	4-Methylumbelliferone	171000	9	170000	353000	304000	255000	9	9	9
	pme0408	Syringic acid	2410000	1130000	1950000	2540000	1980000	1420000	1730000	2570000	2150000
	pme0418	3-(4-Hydroxyphenyl)propionic acid	156000	281000	95000	440000	646000	852000	142000	1470000	806000
	pme0423	3-Hydroxy-4-methoxycinnamic acid	279000	140000	450000	575000	928000	1280000	788000	930000	859000
	pme0428	3,4,5-Trimethoxycinnamic acid	8520	11700	35700	8050	9830	11600	19200	259000	139000
	pme1422	Hydrocinnamic acid	62100	102000	108000	199000	240000	280000	84400	513000	299000
	pme1434	Syringin	9	130000	100000	56000	51800	47600	46400	310000	178000
	pme1436	p-Coumaric acid	8530000	7190000	4960000	15300000	22100000	28900000	14100000	40700000	27400000
	pme1472	Vanillic acid	297000	144000	205000	385000	310000	235000	176000	172000	174000
	pme1637	Coniferyl alcohol	814000	261000	143000	1710000	1630000	1550000	789000	5250000	3020000
	pme1640	sesamolin	7130000	5050000	4680000	5000000	4870000	4730000	4170000	5560000	4870000
	pme1646	Pinoresinol	903000	633000	1800000	2020000	1860000	1700000	909000	8270000	4590000
	pme1695	Sinapic acid	376000	166000	32900	258000	360000	462000	647000	252000	450000
	pme2306	Eugenol	38800	174000	9	128000	157000	185000	9	163000	81500
	pme2988	3,4-Dihydrocoumarin	320000	404000	9	318000	314000	310000	303000	433000	368000
	pme2991	Scopoletin (7-Hydroxy-5-methoxycoumarin)	60500	9	10400	9	15900	31700	9	13400	6700
	pme2996	4-Hydroxycoumarin	133000	130000	93900	293000	320000	347000	286000	391000	339000
	pme3125	Sinapyl alcohol	1120000	549000	615000	535000	595000	655000	688000	646000	667000
	pme3143	6-Hydroxy-4-methylcoumarin	103000	481000	719000	176000	270000	364000	177000	9	88500
	pme3242	Medicarpin	5870	9	12800	3320	1660	9	9	21400	10700
	pme3246	Coniferin	405000	9	9	474000	339000	204000	261000	414000	338000
	pme3305	p-Coumaryl alcohol	66800	39500	12600	21600	57600	93500	195000	70600	133000
	pme3419	Esculetin (6,7-dihydroxycoumarin)	568000	539000	1740000	842000	614000	385000	520000	500000	510000
	pme3422	6-Methoxy-7,8-DihydroxyCoumarin	57700	9	39500	75700	37900	9	9	61300	30700
	pme3428	Esculin (6,7-Dihydroxycoumarin-6-glucoside)	818000	390000	184000	174000	101000	28700	368000	297000	333000
	pme3443	Sinapinaldehyde	4460000	2310000	3250000	5790000	7500000	9200000	4950000	12500000	8730000
	pme3453	p-Coumaraldehyde	33300	62900	16600	75100	102000	129000	95900	123000	109000
	pme3459	Caffeyl alcohol	345000	852000	301000	190000	174000	157000	160000	419000	290000
	pmf0010	Xanthotoxol	9	63200	93200	107000	53500	9	311000	9	156000
	pmf0014	Scopolin	135000	289000	187000	572000	350000	127000	220000	185000	203000
	pmf0062	Verbascoside	87300	48200	82200	45600	49500	53300	103000	35500	69300
	pmf0063	Echinacoside	95700	9	21500	32000	38400	44700	33300	39600	36500
	pmf0094	Methyl p-coumarate	1180000	639000	324000	1030000	897000	763000	1150000	1420000	1290000
	pmf0095	Methyl ferulate	36500	32300	71600	74200	87100	100000	55700	134000	94900
	pmf0097	Methyl 3-(4-hydroxyphenyl) propionate	14100	75100	13900	26800	50900	74900	15200	67100	41200
	pmf0098	trans-4-Hydroxycinnamic acid Methyl Ester	704000	439000	194000	778000	681000	584000	989000	795000	892000
	pmf0152	Brevifolincarboxylic acid	423000	381000	260000	550000	530000	509000	431000	738000	585000
	pmf0271	(E)-p-coumaric acid	731000	807000	567000	1280000	1800000	2310000	1280000	3730000	2510000
	pmf0284	4-Hydroxy-3-methoxycinnamaldehyde	1690000	1470000	835000	3180000	5050000	6910000	1740000	9210000	5480000
	pmf0298	Pyrocatechol	9	9	9	28600	21500	14400	26900	20000	23500
	pmf0320	Acetosyringone	9	9	9	136000	178000	219000	89800	206000	148000
	pmf0354	Catechol	9	9	9	25400	12700	9	26100	20200	23200
	pmf0406	Phenethyl caffeate	25900	29500	22500	22700	21700	20600	20200	18100	19200
	pmf0415	Zingerone	9	9	185000	9	9	9	9	9	9
	pmf0440	4-Methoxycinna Maldehyde	777000	437000	697000	545000	482000	418000	555000	9	278000
	pmf0498	Eleutheroside E	2100000	1090000	1340000	1310000	1090000	861000	2080000	1230000	1660000
	pmf0512	Oxamate	31700	9	38100	9	8250	16500	9	32400	16200
	pmf0527	Osthole	239000	152000	24200	373000	314000	254000	247000	185000	216000
	pmf0563	Magnolol	9	9	9	9	9	9	76500	40000	58300
	pmf0572	Paeonol	10100000	20600000	5460000	21000000	19600000	18100000	9290000	7830000	8560000
	pmf0591	Cinnamic acid	290000	238000	452000	537000	445000	353000	383000	965000	674000
	pmf0605	Notopterol	50500	47700	52600	397000	220000	42400	47500	40900	44200
Nucleotide and derivates	pmb0197	N2-methylguanosine	5540000	5160000	5120000	4850000	4560000	4270000	10800000	6270000	8540000
	pmb0514	Adenosine 3'-monophosphate	154000	154000	27300	212000	146000	80900	253000	878000	566000
	pmb0964	iP7G	4510000	1400000	1700000	3380000	2690000	2000000	5930000	6260000	6100000
	pmb0998	Guanosine 5'-monophosphate	228000	38900	79500	106000	84600	63100	266000	82200	174000
	pmb2684	Cyclic AMP	1490000	332000	66000	609000	364000	118000	3890000	2590000	3240000
	pmb2922	Uridine 5'-diphospho-D-glucose	499000	66700	37500	75000	90000	105000	587000	1030000	809000
	pmc0066	2'-Deoxyinosine-5'-monophosphate	6070000	7180000	22100000	4480000	2530000	575000	6590000	11300000	8950000
	pmc0274	6-Methylmercaptopurine	13300000	14600000	12600000	11300000	12000000	12700000	20700000	11100000	15900000
	pmc0281	Adenosine O-ribose	1380000	1030000	1730000	1380000	1500000	1610000	1210000	1950000	1580000
	pmc0304	Succinyladenosine	2620000	3710000	2700000	6890000	5780000	4670000	4540000	4900000	4720000
	pmd0023	Adenosine	11500000	9600000	8560000	10600000	10900000	11200000	16000000	10000000	13000000
	pme0005	Purine	73500	66600	37900	59600	49500	39400	81600	50500	66100
	pme0031	Thymine	103000	648000	9	204000	246000	288000	131000	317000	224000
	pme0032	Hypoxanthine	161000	48400	36600	397000	437000	476000	156000	20300	88200
	pme0038	Cytosine	32800000	19300000	16600000	21700000	19000000	16300000	38600000	18900000	28800000
	pme0108	5-Methylcytosine	12600000	8340000	6610000	11800000	9310000	6810000	12300000	6830000	9570000
	pme0130	3-Methylxanthine	629000	1100000	2940000	254000	300000	345000	154000	590000	372000
	pme0151	Dihydrouracil	90100	70600	69800	72700	122000	171000	107000	81200	94100
	pme0163	β-Nicotinamide mononucleotide	23700	10700	9	9	9	9	30700	178000	104000
	pme0165	1-Methylxanthine	365000	631000	1430000	111000	144000	177000	72600	300000	186000
	pme0183	2-Hydroxy-6-aminopurine	8570000	6490000	7850000	8460000	9190000	9910000	9400000	7850000	8630000
	pme0186	8-Hydroxyguanosine	70900	75300	68100	84700	85600	86400	120000	39300	79700
	pme0255	Cytidine	815000	983000	564000	932000	806000	680000	1460000	566000	1010000
	pme0256	Xanthine	578000	165000	157000	1350000	1430000	1500000	381000	95700	238000
	pme0258	Uracil	17800000	13500000	16400000	21100000	19900000	18700000	22000000	16400000	19200000
	pme0263	5-Methyluridine	1380000	1270000	1420000	1880000	1590000	1290000	2540000	1210000	1880000
	pme0264	Thymidine	11700000	5490000	8390000	11900000	9850000	7800000	10700000	6210000	8460000
	pme1063	Uridine	17200000	18700000	13900000	17000000	16600000	16200000	19200000	11100000	15200000
	pme1097	Adenine	1170000	524000	681000	583000	552000	521000	762000	172000	467000
	pme1107	Guanine	1430000	2550000	1440000	2190000	2420000	2640000	1370000	66100	718000
	pme1115	Inosine	4050	11600	9	27100	13600	9	15900	16600	16300
	pme1175	Guanosine	41000000	39400000	38500000	34900000	35100000	35300000	50800000	36600000	43700000
	pme1184	Deoxyguanosine	17700000	11300000	10300000	18000000	16500000	14900000	16600000	10500000	13600000
	pme1194	Deoxycytidine	25900000	20500000	14200000	24900000	22200000	19500000	21300000	14500000	17900000
	pme1296	Xanthosine	70900000	75000000	65500000	63800000	62400000	60900000	98400000	66500000	82500000
	pme1363	Nicotinic acid adenine dinucleotide	9	9	9	9	9	9	9	84700	42400
	pme1376	2'-Deoxycytidine-5'-monophosphate	127000	77900	174000	157000	106000	55100	76700	193000	135000
	pme1378	1-Methyladenosine	665000	635000	678000	654000	638000	622000	995000	542000	769000
	pme1474	5'-Deoxy-5'-(methylthio)adenosine	13000000	6590000	18100000	12500000	14700000	16800000	29600000	24700000	27200000
	pme2278	Guanosine monophosphate	9	39400	11600	18900	18600	18300	9	9	9
	pme2555	Adenosine 5'-monophosphate	9	9	4530	9	9	9	9	25500	12800
	pme2746	Flavin adenine dinucleotide (FAD)	40300	9	9	48200	49700	51100	62300	152000	107000
	pme2776	2'-Deoxyinosine	54300000	42500000	43000000	59000000	55900000	52800000	51300000	37700000	44500000
	pme2801	7-Methylxanthine	115000	77300	98700	93900	90800	87600	94500	104000	99300
	pme3007	Uridine 5’-diphosphate	52400	45000	23900	56700	48300	39900	77500	57900	67700
	pme3104	1-Methyladenine	680000	294000	479000	731000	616000	501000	828000	590000	709000
	pme3151	Deoxyribose 5-phosphate	86100	71900	140000	207000	224000	241000	125000	49200	87100
	pme3174	Cytidine 5'-monophosphate (Cytidylic acid)	496000	160000	85300	230000	172000	114000	1030000	363000	697000
	pme3184	2'-Deoxyadenosine-5'-monophosphate	1920000	1320000	595000	2250000	2620000	2980000	2940000	2320000	2630000
	pme3188	Uridine 5'-monophosphate	583000	168000	19600	240000	151000	61300	1570000	537000	1050000
	pme3200	1-methylguanidine	200000	109000	128000	66500	86300	106000	113000	61600	87300
	pme3336	N6-Succinyl Adenosine	123000	696000	405000	921000	1200000	1470000	119000	1040000	580000
	pme3349	8-Hydroxy-2-deoxyguanosine	168000	148000	148000	151000	139000	126000	216000	142000	179000
	pme3835	Guanosine 3',5'-cyclic monophosphate	604000	190000	8780	66900	59300	51600	3220000	422000	1820000
	pme3882	2'-Deoxyuridine	141000	139000	222000	370000	359000	348000	156000	143000	150000
	pme3961	Deoxyadenosine	23500000	17400000	17800000	24000000	23100000	22200000	21900000	16000000	19000000
	pme3967	2-(dimethylamino)guanosine	20300000	19200000	20700000	19600000	17900000	16200000	27700000	17900000	22800000
	pme3970	β-Pseudouridine	2430000	1020000	1980000	980000	1550000	2110000	1460000	1560000	1510000
	pme3983	Hypoxanthine-9-β-D-arabinofuranoside	9	360000	9	4350000	4750000	5150000	9	9	9
	pmf0059	UDP-α-D-glucose	343000	68000	44300	177000	130000	83000	747000	1170000	959000
	pmf0118	Uridine 5'-diphosphoglucose disodium salt	373000	62800	34500	169000	117000	65000	745000	1190000	968000
	pmf0289	Riboprine	347000	216000	123000	547000	600000	653000	379000	196000	288000
	pmf0596	Cordycepin	4440000	3860000	3870000	4650000	4450000	4240000	4240000	3110000	3680000
Alkaloids	pma2405	Feruloylcholine	1220000	1780000	790000	2180000	1950000	1710000	1200000	1760000	1480000
	pma6270	sn-Glycero-3-phosphocholine	39900	422000	173000	9	9	9	30000	54300	42200
	pmb0037	Hordenine	68600	9	126000	85000	160000	235000	83100	76900	80000
	pmb0242	Sinapoylcholine	19000000	3910000	841000	9940000	23700000	37400000	5810000	16500000	11200000
	pmb0426	5-Methoxy-N,N-dimethyltryptamine	9	1660000	1760000	2930000	3540000	4140000	1250000	2040000	1650000
	pmb0484	Choline	6780000	4050000	4110000	4830000	4980000	5130000	4150000	4440000	4300000
	pmb0769	N-hexosyl-p-coumaroyl serotonin	1240000	520000	732000	826000	668000	510000	684000	734000	709000
	pmb0774	N-hydroxy tryptamine	62500	70000	181000	85400	42700	9	184000	155000	170000
	pmb0776	N-Feruloyl tryptamine	134000	115000	73500	155000	153000	151000	116000	130000	123000
	pmb0782	Piperidine	20600000	23200000	21500000	19400000	17200000	14900000	29500000	15600000	22600000
	pmb0785	Isoquinoline	9	50800	468000	34500	59600	84700	54900	73700	64300
	pmb1754	O-Phosphocholine	583000	561000	439000	436000	424000	411000	359000	332000	346000
	pmb2211	Cocamidopropyl betaine	3170000	2080000	2320000	2810000	3030000	3250000	2890000	1380000	2140000
	pme0059	Quinine	150000	18800	34900	55800	72200	88600	56500	76200	66400
	pme1417	L-Tryptamine	157000	81200	107000	361000	585000	809000	718000	285000	502000
	pme1450	Melatonin	9	9	20000	19200	18000	16800	9790	33700	21700
	pme1691	Acetylcholine	667000	10500000	7790000	1450000	6180000	10900000	1390000	1070000	1230000
	pme1738	3-Carbamyl-1-methylpyridinium (1-Methylnicotinamide)	111000	71100	69800	113000	101000	89900	150000	128000	139000
	pme1828	Betaine	37000000	47300000	29600000	45200000	46200000	47200000	16600000	11900000	14300000
	pme2024	serotonin	61200	9	136000	45200	22600	9	143000	95800	119000
	pme2108	L-Carnitine	90300	225000	72700	244000	421000	597000	80100	75700	77900
	pme2155	Theobromine	1250000	1370000	606000	1180000	1190000	1190000	646000	931000	789000
	pme2268	Trigonelline	11300000	2840000	17000000	8880000	7260000	5630000	77800000	13500000	45700000
	pme2594	4-Pyridoxic acid	806000	1020000	732000	644000	902000	1160000	544000	427000	486000
	pme2786	N-Acetyl-5-hydroxytryptamine	81900	52400	105000	177000	236000	294000	341000	162000	252000
	pme2810	6-Hydroxymelatonin	27300	80700	39400	99100	72700	46300	56100	36500	46300
	pme3333	1,4-dihydro-1-Methyl-4-oxo-3-pyridinecarboxamide	7320000	6780000	6940000	6680000	6870000	7050000	11200000	7020000	9110000
	pmf0042	Oxymatrine	22700	34900	34100	62000	40100	18100	18600	17500	18100
	pmf0052	Sophoridine	43400	53400	34400	46200	47600	48900	68100	86300	77200
	pmf0124	2-Hydroxymelatonin	295000	1490000	397000	2360000	2200000	2030000	487000	1470000	979000
	pmf0211	Nordihydrocapsaicin	157000	118000	200000	201000	191000	181000	342000	99800	221000
	pmf0213	Caffeine	157000	77300	108000	384000	338000	291000	176000	233000	205000
	pmf0231	Chlorpyrifos	15100	22600	11700	9980	12700	15400	17300	20300	18800
	pmf0255	Tomatine	83500	46400	66100	171000	113000	54100	35700	123000	79400
	pmf0267	Indole-3-carboxylic	476000	467000	993000	553000	489000	424000	771000	625000	698000
	pmf0328	lumichrome	93100	130000	87700	116000	58000	9	115000	9	57500
	pmf0329	Protopine	32100	13600	11500	29600	21000	12400	27400	43000	35200
	pmf0336	Indole-3-carboxylic acid	502000	434000	976000	556000	479000	402000	755000	625000	690000
	pmf0436	1-Deoxynojirimycin	202000	78900	82800	159000	96100	33200	113000	86100	99600
	pmf0455	Peimine	1850000	736000	2690000	2430000	2600000	2770000	2430000	2900000	2670000
	pmf0461	Febrifugine	9	20100	18600	2550	210000	418000	9	1720	865
	pmf0557	Acid orange 20	343000	337000	489000	512000	533000	553000	458000	483000	471000
	pmf0560	Abrine	42800	73200	79400	71000	81500	92000	64200	57800	61000
	pmf0565	L-Dencichin	85800	120000	110000	173000	189000	205000	115000	251000	183000
Others	pma0948	Hydroxyphenethylamine	230000	110000	184000	131000	149000	166000	177000	58500	118000
	pma2400	Dihydrojasmone	402000	9	9	571000	286000	9	126000	237000	182000
	pma6298	3-Hydroxypyridine	57900	9	9	262000	386000	509000	201000	185000	193000
	pma6625	E-3,4,5'-Trihydroxy-3'-glucopyranosylstilbene	9	44200	167000	47000	119000	190000	9	9	9
	pmb0064	DIMBOA glucoside	180000	80900	65400	107000	123000	138000	163000	122000	143000
	pmb0069	Benzamide	348000	9	9	441000	431000	421000	1850000	187000	1020000
	pmb0374	Aminopurine	21400000	19300000	17600000	21700000	21300000	20800000	24900000	17600000	21300000
	pmb1240	Phellodensin F	39500000	18400000	26100000	30800000	22500000	14200000	22800000	24700000	23800000
	pmb1452	N-Lauryldiethanolamine	431000	354000	2830000	786000	1790000	2790000	384000	3980000	2180000
	pmb1652	Phthalic anhydride	3050000	3520000	2790000	3210000	3550000	3880000	2530000	3800000	3170000
	pmb2507	2-Deoxyribose 1-phosphate	359000	259000	760000	1010000	903000	796000	426000	344000	385000
	pmb3081	Glucarate O-Phosphoric acid	1020000	226000	528000	200000	855000	1510000	445000	715000	580000
	pme0534	Gluconic acid	3080000	4200000	3750000	2760000	4130000	5490000	2490000	2900000	2700000
	pme1011	Benzamidine	59100	26400	24900	83500	77600	71700	39100	42700	40900
	pme1682	trans-2-Hexenal	930000	575000	944000	445000	426000	406000	476000	529000	503000
	pme2253	L-Gulonic-γ-lactone	171000	91900	84200	346000	207000	67200	118000	159000	139000
	pme2366	Phenethylamine	1140000	312000	407000	1630000	1620000	1610000	7220000	677000	3950000
	pme2433	Diethanolamine	109000	85800	111000	35700	17900	9	46200	27700	37000
	pme2828	4-Nitrophenol	20800000	28600000	46800000	25600000	20500000	15300000	10700000	15100000	12900000
	pme3221	Isoeugenol	828000	4280000	662000	2530000	3440000	4350000	594000	4800000	2700000
	pme3705	D-glucoronic acid	136000	343000	443000	81100	334000	587000	131000	93700	112000
	pmf0141	2-Phenylethanol	1140000	766000	911000	1020000	1090000	1150000	1430000	728000	1080000
	pmf0217	D-Glucose-6-phosphate disodium salt	300000	101000	133000	405000	303000	201000	917000	491000	704000
	pmf0243	Benzyl β-D-Glucopyranoside	1860000	1970000	2110000	1910000	1910000	1900000	1890000	1910000	1900000
	pmf0300	Pterostilbene	9	9	8130	7200	14100	20900	9	206000	103000
	pmf0314	ABIENOL	601000	694000	662000	631000	575000	518000	561000	501000	531000
	pmf0346	Dihydropinosylvin	1910000	7130000	17100000	7610000	26700000	45700000	1570000	13100000	7340000
	pmf0349	Vomifoliol	66200	9	82100	54000	182000	309000	106000	121000	114000
	pmf0390	Batatasin III	688000	1460000	4350000	2150000	6080000	10000000	662000	6310000	3490000
	pmf0416	α-Ionone	554000	417000	587000	629000	535000	440000	877000	555000	716000
	pmf0443	Parthenolide	9	9	9	36000	98000	160000	9	9	9
	pmf0502	beta-Zearalanol	15500	24300	11100	25300	12700	9	30800	11200	21000
	pmf0504	Nandrolone	210000	173000	2320000	724000	1730000	2730000	220000	4300000	2260000
	pmf0506	Ligustilide	138000	71200	79500	223000	174000	124000	189000	133000	161000
	pmf0516	Mangiferin	928000	1400000	573000	936000	1430000	1920000	1180000	1030000	1110000
	pmf0534	Hinokitiol	189000	314000	212000	188000	150000	111000	111000	44400	77700
	pmf0536	Cyclohexane-1,3-dione	10600	9	9	9	9	9	6370	37500	21900
	pmf0606	Pectin (Technical Grade)	620000	820000	407000	247000	280000	313000	429000	177000	303000
Terpene	pmb1530	Phytocassane D	155000	37700	69000	172000	187000	201000	280000	274000	277000
	pmb2222	Phytocassane C	1050000	1260000	912000	671000	562000	453000	1160000	4550000	2860000
	pme0062	Cucurbitacin D	9	9	9	9	66000	132000	9	28500	14300
	pme0064	Cucurbitacin I	8890	10900	21900	23700	38000	52200	58500	12500	35500
	pme0080	Cucurbitacin B	9	9	29100	9	57000	114000	9	48000	24000
	pme1643	(+)-piperitol	94500	64400	79200	160000	287000	414000	124000	179000	152000
	pme2181	Nomilin	9	9	18200	9	16700	33300	9	20900	10500
	pme2188	Limonin	8530	13100	10600	14100	53700	93200	9710	62500	36100
	pmf0161	Nimbin	229000	56900	147000	26000	52400	78700	66300	923000	495000
	pmf0286	Phytol	17400000	20900000	26400000	23300000	19500000	15600000	22100000	16200000	19200000
	pmf0325	Glucocheirolin	9800	37600	12800	9	9	9	9	9	9
	pmf0338	Roseoside	1630000	1120000	2330000	2240000	2690000	3140000	1210000	1400000	1310000
	pmf0423	Sweroside	4640000	3130000	4930000	12300000	14800000	17300000	10900000	12400000	11700000
	pmf0449	Loganic acid	212000	19600	16600	126000	63000	9	94700	392000	243000
	pmf0450	Ginsenoside Rg1	7660	9	97100	20200	450000	879000	9	115000	57500
	pmf0465	Geniposide	33600	11100	10700	32200	44500	56800	19500	438000	229000
	pmf0468	Morroniside	132000	89900	350000	198000	182000	166000	62800	9	31400
	pmf0474	Geniposidic acid	9780	40200	43800	42500	65400	88200	9	212000	106000
	pmf0476	Crocetin	9	81000	9	166000	193000	220000	9	48700	24400
	pmf0477	Pachymic acid	59700	570000	45100	531000	292000	53700	131000	392000	262000
	pmf0486	Bilobalide	49600	15500	38700	31400	43000	54600	46200	41300	43800
	pmf0509	(-)-Camphor	2360000	2420000	2670000	2840000	2900000	2960000	3360000	3150000	3260000
	pmf0511	Capsanthin	893000	895000	980000	877000	913000	948000	923000	890000	907000
	pmf0599	(+)-alpha-Pinene	900000	709000	829000	844000	784000	723000	916000	926000	921000
	pmf0604	β-Caryophyllene	18000000	19500000	17100000	17100000	18800000	20500000	15700000	22400000	19100000
	pmf0613	α-Terpineol	80200000	79400000	80900000	76200000	71800000	67400000	68500000	63300000	65900000
Carbohydrates	pma0134	D(-)-Threose	185000	179000	142000	210000	467000	724000	339000	587000	463000
	pmb2653	D(+)-Melezitose O-rhamnoside	28600	69400	148000	43000	45400	47800	39700	10000	24900
	pmb2858	Maltotetraose	281000	168000	447000	291000	270000	248000	179000	33300	106000
	pmb3088	Trehalose 6-phosphate	25900	56600	35100	45400	45200	44900	100000	68800	84400
	pme0500	D(+)-Melezitose	308000	924000	2690000	702000	684000	666000	521000	115000	318000
	pme0519	D-(+)-Sucrose	22500000	23000000	15600000	30800000	34300000	37800000	28900000	34200000	31600000
	pme1021	D-(+)-Glucono-1,5-lactone	69600	82700	83200	66100	57600	49000	134000	62700	98400
	pme1846	D(+)-Glucose	8180000	6790000	7450000	7680000	5520000	3360000	4320000	3020000	3670000
	pme2019	DL-Arabinose	6810000	3420000	5430000	7240000	5420000	3590000	3740000	3390000	3570000
	pme2435	L-Fucose	226000	433000	413000	330000	755000	1180000	232000	255000	244000
	pme2755	N-Acetyl-D-glucosamine	1650000	1220000	897000	1450000	1220000	980000	1120000	932000	1030000
	pme3160	D-Glucose 6-phosphate	199000	97200	71200	182000	133000	84700	599000	436000	518000
	pme3163	D-Sedoheptuiose 7-phosphate	978000	9	373000	157000	579000	1000000	408000	655000	532000
	pme3313	D-Fructose 6-phosphate	79900	44400	69700	58000	58600	59200	174000	183000	179000
	pmf0032	Galactinol	577000	838000	614000	1030000	1150000	1270000	1040000	928000	984000
	pmf0035	Glucose-1-phosphate	191000	106000	89600	173000	137000	101000	607000	416000	512000
	pmf0138	D-(+)-Mannose	18000000	14500000	17900000	15400000	11200000	6980000	9870000	6010000	7940000
	pmf0139	D-(+)-Galactose	18400000	13500000	16400000	15800000	11200000	6510000	9370000	6300000	7840000
	pmf0220	D-Fructose 6-phosphate-disodium salt	210000	123000	85400	228000	170000	112000	607000	461000	534000
	pmf0282	Melibiose	9210000	11300000	6960000	14000000	15400000	16700000	13300000	14400000	13900000
	pmf0485	Panose	332000	829000	2300000	774000	737000	699000	612000	174000	393000
Alcohols	pma2987	Histidinol	20300000	16200000	13600000	18200000	14400000	10500000	13600000	10600000	12100000
	pmb0764	4-Methyl-5-thiazoleethanol	652000	382000	517000	659000	560000	460000	1110000	1270000	1190000
	pmb0767	D-erythro-Dihydrosphingosine	54700000	98400000	41900000	28900000	25600000	22300000	29200000	102000000	65600000
	pme0499	D-Sorbitol	2860000	2810000	735000	3600000	3380000	3150000	1770000	1410000	1590000
	pme0513	Xylitol	1190000	1110000	408000	789000	1010000	1230000	502000	498000	500000
	pme0516	Inositol	2200000	1700000	1910000	2280000	1830000	1370000	1900000	1570000	1740000
	pme1261	Pantothenol	17400	24000	27500	18100	9050	9	22300	52800	37600
	pme1944	D-Mannitol	721000	613000	373000	1040000	719000	398000	855000	1210000	1030000
	pme2134	DL-threitol	120000	9	133000	132000	95500	58900	9	80000	40000
	pme2237	Dulcitol	3710000	3840000	916000	4660000	4520000	4380000	2240000	1700000	1970000
	pme2256	D-Arabitol	1480000	1570000	353000	998000	1230000	1470000	503000	569000	536000
	pme2529	1,5-Anhydro-D-glucitol	220000	186000	229000	251000	266000	281000	154000	242000	198000
	pme2639	Enterodiol	48300	58800	59600	64100	75800	87500	118000	739000	429000
	pmf0068	Mannitol	188000	133000	112000	176000	133000	90100	91600	117000	104000
	pmf0173	1,2-Decanediol	254000	313000	710000	544000	731000	917000	381000	982000	682000
	pmf0174	1-Decanol	15600000	14500000	13700000	12900000	14100000	15200000	14200000	13800000	14000000
	pmf0175	2-Decanol	15700000	14200000	13700000	12900000	14200000	15400000	13900000	14000000	14000000
	pmf0256	3-Methyl-1-pentanol	1160000	1730000	733000	1870000	1800000	1720000	2080000	3430000	2760000
	pmf0283	Meso-Erythritol	15900	61700	24900	58500	53800	49000	10400	21200	15800
	pmf0348	2,6-Dimethyl-7-octene-2,3,6-triol	4240000	1920000	4360000	5010000	7240000	9460000	7780000	2130000	4960000
	pmf0388	Dehydrovomifoliol	11200	9	26300	20600	30100	39500	22500	20400	21500
Vitamins and derivatives	pma1751	Nicotinic acid-hexoside	60400	131000	248000	124000	146000	168000	240000	56800	148000
	pma3101	Nicotinate ribonucleoside	19700000	12500000	13000000	18400000	17100000	15800000	37800000	20200000	29000000
	pmb0789	Pyridoxine O-glucoside	29100000	20100000	8730000	38400000	39400000	40400000	42600000	33700000	38200000
	pmb0800	Niacinamide	3470000	2000000	798000	2910000	3780000	4650000	2720000	3050000	2890000
	pmb0801	4-Pyridoxic acid O-hexoside	762000	869000	253000	841000	1340000	1840000	800000	1200000	1000000
	pmb0802	D-Pantothenic acid	12600000	7130000	6430000	9280000	9940000	10600000	16000000	18700000	17400000
	pmb0803	Pyridoxine O-feruloyl hexoside	9	9	11100	9	22300	44500	9	35000	17500
	pmb2648	Thiamine	20300	30500	67400	29700	24900	20000	30100	39600	34900
	pme0489	N-Methylnicotinamide	155000	145000	139000	61700	50800	39800	107000	41800	74400
	pme0496	Nicotinic acid	431000	169000	93800	517000	510000	503000	692000	337000	515000
	pme1014	Menaquinone (K2)	11500000	7470000	7230000	8210000	7880000	7540000	6670000	7280000	6980000
	pme1383	Pyridoxine	16700000	11600000	9560000	11700000	12100000	12500000	11900000	7210000	9560000
	pme1709	Nicotinic Acid Methyl Ester (Methyl Nicotinate)	14900	9	58300	69100	119000	168000	73200	71600	72400
	pme1949	Riboflavin	295000	214000	471000	322000	313000	303000	409000	193000	301000
	pme2111	L-ascorbate	109000	150000	61300	102000	85100	68200	42300	43600	43000
	pme2167	Orotic acid	491000	324000	366000	288000	382000	475000	461000	511000	486000
	pme2266	Biotin	213000	107000	135000	176000	136000	95500	141000	193000	167000
	pme2289	Vitamin A	40800	46300	31500	67000	58500	49900	62100	79700	70900
	pme2661	Vitamin D3	207000	292000	261000	280000	224000	168000	242000	169000	206000
	pmf0248	delta-Tocopherol	41900	9	5290	26300	20300	14300	142000	55700	98900
Polyphenol	pmb2586	Gallocatechin-catechin	169000	251000	126000	237000	367000	497000	808000	13200	411000
	pmb2831	Protocatechuic acid O-glucoside	916000	971000	1030000	661000	1130000	1600000	613000	877000	745000
	pme0201	Catechin	77200	89000	226000	86700	88700	90700	63000	92400	77700
	pme0426	4-Methylcatechol	9	9	9	24700	38000	51300	34200	33000	33600
	pme0460	L-Epicatechin	119000	33700	29600	209000	174000	138000	84100	150000	117000
	pme1486	Epigallate catechin gallate (EGCG)	97200	31000	17800	44400	36600	28700	9	26600	13300
	pme1514	Epigallocatechin (EGC)	41700	14600	12700	81200	60500	39700	86300	102000	94200
	pme1535	(+)-Gallocatechin (GC)	46100	16400	13800	74700	56500	38300	68700	105000	86900
	pme1564	Epicatechin gallate (ECG)	18200	16500	21000	25500	38500	51500	13300	79700	46500
	pme1824	Protocatechuic acid	679000	557000	1650000	817000	1200000	1580000	728000	981000	855000
	pme2296	Curcumin	12300	28000	23700	24100	33800	43400	38500	9	19300
	pme2478	Protocatechuic aldehyde	133000	157000	380000	161000	182000	202000	160000	191000	176000
	pmf0276	Gossypol	17000	12300	11300	7440	9070	10700	8030	8510	8270
	pmf0345	(-)-Epiafzelechin	209000	399000	567000	356000	1760000	3170000	268000	1270000	769000
	pmf0458	6-Gingerol	2220000	2880000	2090000	9	9	9	9	9	9
Phenolamides	pma0633	N-p-coumaroylspermine	9	93300	69000	27400	33400	39300	49100	24200	36700
	pma0702	N', N''-disinapoylspermidine	749000	172000	75000	267000	246000	225000	356000	681000	519000
	pmb0492	"N',N"",N""'-p-coumaroyl-cinnamoyl-caffeoyl spermidine"	4430000	1820000	1520000	4850000	4780000	4710000	9350000	6870000	8110000
	pmb0493	N'-p-Coumaroyl agmatine	335000	324000	155000	176000	194000	212000	391000	9	196000
	pmb0501	Agmatine	178000	397000	275000	333000	633000	933000	200000	262000	231000
	pmb0771	N-Feruloyl tyramine	164000	31300	155000	210000	585000	960000	6610000	578000	3590000
	pmb0907	N-Feruloyl putrescine	1570000	2690000	3670000	1180000	1720000	2250000	1070000	1160000	1120000
	pmb2893	N-p-Coumaroyl hydroxyagmatine	23700	71100	23200	38500	34000	29500	47900	33900	40900
	pmd0017	Spermine	27400000	23600000	17600000	28300000	23900000	19400000	22700000	20500000	21600000
	pme1841	1,5-Diaminopentane	110000	192000	67100	208000	243000	278000	107000	171000	139000
	pme2693	N-Acetylputrescine	204000	373000	212000	264000	555000	846000	209000	189000	199000
Quinones	pmf0421	Aloin A	1080000	706000	197000	622000	563000	504000	857000	337000	597000
	pmf0520	Rhein	9	52800	22400	41100	44900	48700	9	9	9
	pmf0523	Aloe emodin	9	21500	18700	7900	7900	7900	9	20100	10100
	pmf0524	Chrysophanic acid	9	25600	97900	9	16200	32400	9	9	9
	pmf0541	Shikonin	7490000	8790000	8250000	7450000	6700000	5940000	7030000	6380000	6710000
	pmf0547	Emodin	104000	9	9	35200	65600	95900	30400	8020000	4030000
	pmf0602	Purpurin	261000	120000	233000	347000	396000	445000	370000	4450000	2410000
Sterides	pmf0070	β-Sitosterol	1930000	3000000	5930000	1530000	1920000	2310000	12500000	1830000	7170000
	pmf0073	Campesterol	1900000	1570000	1730000	1710000	1700000	1680000	1750000	1650000	1700000
	pmf0076	Stigmasterol	353000	473000	357000	387000	340000	292000	409000	347000	378000
	pmf0079	Soyasapogenol B	201000	171000	188000	199000	188000	177000	189000	186000	188000
	pmf0085	Cycloartenol	139000	85000	107000	103000	99700	96300	88700	92300	90500
	pmf0091	2,3-Oxidosqualene	145000	91200	131000	115000	115000	114000	99100	112000	106000
	pmf0159	Azadiradione	40900	42300	41200	49500	46600	43600	9	193000	96500
