# Supplementary material for: Transcriptomics and Metabolomics Reveal Purine and Phenylpropanoid Metabolism Response to Drought Stress in Dendrobium sinense, an Endemic Orchid Species in Hainan Island
Source: Front Genet. 2021 Jul 2;12:692702. doi: 10.3389/fgene.2021.692702 (PMC8283770; doi:10.3389/fgene.2021.692702)
Supplement: Supplementary Table 2 — Significantly different metabolites between stressed and control samples. [file Table_2.XLSX]

## Sheet: Table S2 significantly differen
Table S2 Significantly different metabolites between stressed and control samples
group	Index	Compounds	Class	VIP	Fold Change	Type
DSAvsDSB	pme1417	L-Tryptamine	Alkaloids	1.60792	5.08401	up
	pmf0213	Caffeine	Alkaloids	1.59651	2.95939	up
	pme2786	N-Acetyl-5-hydroxytryptamine	Alkaloids	1.56875	2.95445	up
	pme0050	L-Tryptophan	Amino acid and derivatives	1.69985	2.82105	up
	pme0025	L-Kynurenine	Amino acid and derivatives	1.66111	4.13166	up
	pme1286	S-(5'-Adenosy)-L-homocysteine	Amino acid and derivatives	1.62538	3.36735	up
	pme3038	5-oxoproline	Amino acid and derivatives	1.5816	4.78846	up
	pme0056	2,3-dimethylsuccinic acid	Amino acid and derivatives	1.54052	4.49917	up
	pme0170	Nα-Acetyl-L-arginine	Amino acid and derivatives	1.53526	3.24969	up
	pmb0613	Apigenin 6-C-hexosyl-8-C-hexosyl-O-hexoside	Flavone	1.70587	21766.7	up
	pma6558	Velutin	Flavone	1.62695	3.27028	up
	pmb0677	C-hexosyl-chrysoeriol O-sinapoylhexoside	Flavone	1.5544	2.63458	up
	pmf0297	1-Eicosanol	Lipids	1.67321	2.93967	up
	pme0032	Hypoxanthine	Nucleotide and derivates	1.53923	5.3252	up
	pme0256	Xanthine	Nucleotide and derivates	1.53875	4.75556	up
	pmb3066	5-O-p-coumaroyl shikimic acid O-hexoside	Organic acids and derivatives	1.54855	2.63837	up
	pme3083	2-(Formylamino)benzoic acid	Organic acids and derivatives	1.54404	3.02431	up
	pme0292	(3,4-Dimethoxyphenyl) acetic acid	Organic acids and derivatives	1.54222	2.76079	up
	pme1977	Suberic acid	Organic acids and derivatives	1.51301	5.01009	up
	pmb2556	Syringaldehyde O-glucoside	Organic acids and derivatives	1.50466	3.72414	up
	pmf0443	Parthenolide	Others	1.70571	10888.9	up
	pmf0320	Acetosyringone	Phenylpropanoids	1.71195	19740.7	up
	pmf0298	Pyrocatechol	Phenylpropanoids	1.70976	2388.89	up
	pme2996	4-Hydroxycoumarin	Phenylpropanoids	1.65933	2.68983	up
	pme1422	Hydrocinnamic acid	Phenylpropanoids	1.58911	2.64241	up
	pme1436	p-Coumaric acid	Phenylpropanoids	1.5763	3.206	up
	pmf0271	(E)-p-coumaric acid	Phenylpropanoids	1.56863	2.56057	up
	pmb2835	Syringaldehyde	Phenylpropanoids	1.56234	2.95563	up
	pmf0284	4-Hydroxy-3-methoxycinnamaldehyde	Phenylpropanoids	1.54738	3.78974	up
	pme0426	4-Methylcatechol	Polyphenol	1.71066	4222.22	up
	pmf0423	Sweroside	Terpene	1.65735	3.49606	up
	pme1643	(+)-piperitol	Terpene	1.54622	3.61613	up
DSAvsDSC	pme1417	L-Tryptamine	Alkaloids	1.5606	4.35979	up
	pme2786	N-Acetyl-5-hydroxytryptamine	Alkaloids	1.52557	3.15504	up
	pme0025	L-Kynurenine	Amino acid and derivatives	1.70241	2.63417	up
	pme0050	L-Tryptophan	Amino acid and derivatives	1.68924	2.80211	up
	pmb3264	Glutathione oxidized	Amino acid and derivatives	1.5588	3.0525	up
	pme1286	S-(5'-Adenosy)-L-homocysteine	Amino acid and derivatives	1.55329	2.92493	up
	pme3313	D-Fructose 6-phosphate	Carbohydrates	1.62857	2.76289	up
	pma0134	D(-)-Threose	Carbohydrates	1.6197	2.74506	up
	pmf0035	Glucose-1-phosphate	Carbohydrates	1.61603	3.97051	up
	pmf0220	D-Fructose 6-phosphate-disodium salt	Carbohydrates	1.59923	3.82887	up
	pme3160	D-Glucose 6-phosphate	Carbohydrates	1.58433	4.227	up
	pme3461	Homoeriodictyol	Flavanone	1.51396	2.9561	up
	pmb0693	C-hexosyl-apigenin C-pentoside	Flavone	1.71906	1.15778e+06	up
	pmb0607	Chrysoeriol 7-O-hexoside	Flavone	1.56141	6.97587	up
	pmf0381	Vicenin-3	Flavonoid	1.5106	2.5591	up
	pme2963	Aromadedrin (Dihydrokaempferol)	Flavonol	1.68329	3.19309	up
	pmb1562	MAG (18:4) isomer3	Lipids	1.64489	3.81549	up
	pmb2444	MAG (18:3) isomer1	Lipids	1.54157	3.12136	up
	pme3083	2-(Formylamino)benzoic acid	Organic acids and derivatives	1.52205	4.12855	up
	pmf0217	D-Glucose-6-phosphate disodium salt	Others	1.5266	3.95506	up
	pmb0492	"N',N"",N""'-p-coumaroyl-cinnamoyl-caffeoyl spermidine"	Phenolamides	1.50408	3.13127	up
	pmb0771	N-Feruloyl tyramine	Phenolamides	1.50023	30.7679	up
	pmf0354	Catechol	Phenylpropanoids	1.71906	2574.07	up
	pmf0298	Pyrocatechol	Phenylpropanoids	1.71894	2607.41	up
	pmf0320	Acetosyringone	Phenylpropanoids	1.71814	16437	up
	pmf0563	Magnolol	Phenylpropanoids	1.71762	6474.07	up
	pme2996	4-Hydroxycoumarin	Phenylpropanoids	1.65851	2.84674	up
	pme1436	p-Coumaric acid	Phenylpropanoids	1.52435	3.97485	up
	pmf0271	(E)-p-coumaric acid	Phenylpropanoids	1.51124	3.57245	up
	pme0426	4-Methylcatechol	Polyphenol	1.71952	3733.33	up
	pme1514	Epigallocatechin (EGC)	Polyphenol	1.5451	4.0942	up
	pmf0423	Sweroside	Terpene	1.65554	2.75591	up
