# Supplementary material for: Transcriptomics and Metabolomics Reveal Purine and Phenylpropanoid Metabolism Response to Drought Stress in Dendrobium sinense, an Endemic Orchid Species in Hainan Island
Source: Front Genet. 2021 Jul 2;12:692702. doi: 10.3389/fgene.2021.692702 (PMC8283770; doi:10.3389/fgene.2021.692702)
Supplement: Supplementary Table 5 — GO enrichment result in DEGs. [file Table_5.XLSX]

## Sheet: Class 1
Class 1 GO enrichment result
GO_accession	Description	Term_type	Over_represented_pValue	Corrected_pValue	DEG_item	DEG_list	Bg_item	Bg_list	Gene_names
GO:0005524	ATP binding	molecular_function	0.00078137	0.70695	16	45	4988	34977	i1_LQ_pacbio_c50851/f1p2/1592,i1_LQ_pacbio_c2002/f5p1/1859,i3_LQ_pacbio_c20811/f1p0/3170,i2_LQ_pacbio_c36892/f1p3/2245,i1_LQ_pacbio_c23418/f1p0/1828,i2_HQ_pacbio_c6491/f4p0/2515,i3_LQ_pacbio_c12298/f1p0/3915,i3_LQ_pacbio_c10185/f1p0/3568,i2_HQ_pacbio_c13122/f5p0/2785,i2_LQ_pacbio_c83698/f1p5/2521,i3_LQ_pacbio_c18635/f1p0/3216,i3_LQ_pacbio_c22330/f1p0/3067,i2_LQ_pacbio_c86194/f1p1/2931,i3_LQ_pacbi…
GO:0032559	adenyl ribonucleotide binding	molecular_function	0.00090938	0.70695	16	45	5050	34977	i3_LQ_pacbio_c10185/f1p0/3568,i3_LQ_pacbio_c12298/f1p0/3915,i2_HQ_pacbio_c6491/f4p0/2515,i2_HQ_pacbio_c13122/f5p0/2785,i3_LQ_pacbio_c18635/f1p0/3216,i2_LQ_pacbio_c83698/f1p5/2521,i1_LQ_pacbio_c2002/f5p1/1859,i3_LQ_pacbio_c20811/f1p0/3170,i1_LQ_pacbio_c50851/f1p2/1592,i2_LQ_pacbio_c36892/f1p3/2245,i1_LQ_pacbio_c23418/f1p0/1828,i3_LQ_pacbio_c22330/f1p0/3067,i3_LQ_pacbio_c4748/f1p0/3322,i2_LQ_pacbio…
GO:0030554	adenyl nucleotide binding	molecular_function	0.00097128	0.70695	16	45	5084	34977	i2_LQ_pacbio_c36892/f1p3/2245,i1_LQ_pacbio_c23418/f1p0/1828,i1_LQ_pacbio_c50851/f1p2/1592,i1_LQ_pacbio_c2002/f5p1/1859,i3_LQ_pacbio_c20811/f1p0/3170,i3_LQ_pacbio_c18635/f1p0/3216,i2_LQ_pacbio_c83698/f1p5/2521,i2_HQ_pacbio_c13122/f5p0/2785,i3_LQ_pacbio_c12298/f1p0/3915,i3_LQ_pacbio_c10185/f1p0/3568,i2_HQ_pacbio_c6491/f4p0/2515,i2_LQ_pacbio_c8798/f1p2/2423,i1_LQ_pacbio_c6183/f1p7/1635,i3_LQ_pacbio_…
GO:0016887	ATPase activity	molecular_function	0.0012876	0.70695	7	45	1177	34977	i2_LQ_pacbio_c83698/f1p5/2521,i2_HQ_pacbio_c13122/f5p0/2785,i2_LQ_pacbio_c86194/f1p1/2931,i3_LQ_pacbio_c22330/f1p0/3067,i3_LQ_pacbio_c10185/f1p0/3568,i3_LQ_pacbio_c12298/f1p0/3915,i1_LQ_pacbio_c50851/f1p2/1592
GO:0000166	nucleotide binding	molecular_function	0.0014203	0.70695	18	45	6466	34977	i0_LQ_pacbio_c31988/f1p6/824,i3_LQ_pacbio_c4748/f1p0/3322,i2_LQ_pacbio_c86194/f1p1/2931,i3_LQ_pacbio_c22330/f1p0/3067,i1_LQ_pacbio_c6183/f1p7/1635,i2_LQ_pacbio_c8798/f1p2/2423,i2_HQ_pacbio_c13122/f5p0/2785,i3_LQ_pacbio_c12298/f1p0/3915,i3_LQ_pacbio_c10185/f1p0/3568,i2_HQ_pacbio_c6491/f4p0/2515,i3_LQ_pacbio_c18635/f1p0/3216,i3_LQ_pacbio_c21765/f1p0/3516,i2_LQ_pacbio_c83698/f1p5/2521,i1_LQ_pacbio_c…
GO:1901265	nucleoside phosphate binding	molecular_function	0.0014203	0.70695	18	45	6466	34977	i3_LQ_pacbio_c4748/f1p0/3322,i2_LQ_pacbio_c86194/f1p1/2931,i3_LQ_pacbio_c22330/f1p0/3067,i1_LQ_pacbio_c6183/f1p7/1635,i2_LQ_pacbio_c8798/f1p2/2423,i0_LQ_pacbio_c31988/f1p6/824,i1_LQ_pacbio_c50851/f1p2/1592,i1_LQ_pacbio_c2002/f5p1/1859,i3_LQ_pacbio_c20811/f1p0/3170,i2_LQ_pacbio_c36892/f1p3/2245,i1_LQ_pacbio_c23418/f1p0/1828,i2_HQ_pacbio_c13122/f5p0/2785,i3_LQ_pacbio_c12298/f1p0/3915,i3_LQ_pacbio_c…
GO:0036094	small molecule binding	molecular_function	0.0018097	0.70695	18	45	6612	34977	i0_LQ_pacbio_c31988/f1p6/824,i2_LQ_pacbio_c8798/f1p2/2423,i1_LQ_pacbio_c6183/f1p7/1635,i3_LQ_pacbio_c22330/f1p0/3067,i2_LQ_pacbio_c86194/f1p1/2931,i3_LQ_pacbio_c4748/f1p0/3322,i3_LQ_pacbio_c21765/f1p0/3516,i2_LQ_pacbio_c83698/f1p5/2521,i3_LQ_pacbio_c18635/f1p0/3216,i2_HQ_pacbio_c6491/f4p0/2515,i3_LQ_pacbio_c10185/f1p0/3568,i3_LQ_pacbio_c12298/f1p0/3915,i2_HQ_pacbio_c13122/f5p0/2785,i2_LQ_pacbio_c…
GO:0035639	purine ribonucleoside triphosphate binding	molecular_function	0.0019366	0.70695	16	45	5457	34977	i2_LQ_pacbio_c86194/f1p1/2931,i3_LQ_pacbio_c4748/f1p0/3322,i3_LQ_pacbio_c22330/f1p0/3067,i1_LQ_pacbio_c6183/f1p7/1635,i2_LQ_pacbio_c8798/f1p2/2423,i2_HQ_pacbio_c13122/f5p0/2785,i2_HQ_pacbio_c6491/f4p0/2515,i3_LQ_pacbio_c10185/f1p0/3568,i3_LQ_pacbio_c12298/f1p0/3915,i2_LQ_pacbio_c83698/f1p5/2521,i3_LQ_pacbio_c18635/f1p0/3216,i1_LQ_pacbio_c2002/f5p1/1859,i1_LQ_pacbio_c50851/f1p2/1592,i3_LQ_pacbio_c…
GO:0001883	purine nucleoside binding	molecular_function	0.0021712	0.70695	16	45	5510	34977	i1_LQ_pacbio_c50851/f1p2/1592,i1_LQ_pacbio_c2002/f5p1/1859,i3_LQ_pacbio_c20811/f1p0/3170,i2_LQ_pacbio_c36892/f1p3/2245,i1_LQ_pacbio_c23418/f1p0/1828,i2_HQ_pacbio_c6491/f4p0/2515,i3_LQ_pacbio_c10185/f1p0/3568,i3_LQ_pacbio_c12298/f1p0/3915,i2_HQ_pacbio_c13122/f5p0/2785,i2_LQ_pacbio_c83698/f1p5/2521,i3_LQ_pacbio_c18635/f1p0/3216,i3_LQ_pacbio_c22330/f1p0/3067,i2_LQ_pacbio_c86194/f1p1/2931,i3_LQ_pacbi…
GO:0032549	ribonucleoside binding	molecular_function	0.0021712	0.70695	16	45	5510	34977	i2_LQ_pacbio_c8798/f1p2/2423,i1_LQ_pacbio_c6183/f1p7/1635,i3_LQ_pacbio_c22330/f1p0/3067,i2_LQ_pacbio_c86194/f1p1/2931,i3_LQ_pacbio_c4748/f1p0/3322,i1_LQ_pacbio_c23418/f1p0/1828,i2_LQ_pacbio_c36892/f1p3/2245,i1_LQ_pacbio_c2002/f5p1/1859,i1_LQ_pacbio_c50851/f1p2/1592,i3_LQ_pacbio_c20811/f1p0/3170,i2_LQ_pacbio_c83698/f1p5/2521,i3_LQ_pacbio_c18635/f1p0/3216,i2_HQ_pacbio_c6491/f4p0/2515,i3_LQ_pacbio_c…
GO:0032550	purine ribonucleoside binding	molecular_function	0.0021712	0.70695	16	45	5510	34977	i2_LQ_pacbio_c36892/f1p3/2245,i1_LQ_pacbio_c23418/f1p0/1828,i1_LQ_pacbio_c2002/f5p1/1859,i3_LQ_pacbio_c20811/f1p0/3170,i1_LQ_pacbio_c50851/f1p2/1592,i2_LQ_pacbio_c83698/f1p5/2521,i3_LQ_pacbio_c18635/f1p0/3216,i2_HQ_pacbio_c13122/f5p0/2785,i2_HQ_pacbio_c6491/f4p0/2515,i3_LQ_pacbio_c12298/f1p0/3915,i3_LQ_pacbio_c10185/f1p0/3568,i1_LQ_pacbio_c6183/f1p7/1635,i2_LQ_pacbio_c8798/f1p2/2423,i2_LQ_pacbio_…
GO:0032555	purine ribonucleotide binding	molecular_function	0.0021753	0.70695	16	45	5512	34977	i1_LQ_pacbio_c50851/f1p2/1592,i1_LQ_pacbio_c2002/f5p1/1859,i3_LQ_pacbio_c20811/f1p0/3170,i1_LQ_pacbio_c23418/f1p0/1828,i2_LQ_pacbio_c36892/f1p3/2245,i2_HQ_pacbio_c6491/f4p0/2515,i3_LQ_pacbio_c12298/f1p0/3915,i3_LQ_pacbio_c10185/f1p0/3568,i2_HQ_pacbio_c13122/f5p0/2785,i2_LQ_pacbio_c83698/f1p5/2521,i3_LQ_pacbio_c18635/f1p0/3216,i3_LQ_pacbio_c22330/f1p0/3067,i2_LQ_pacbio_c86194/f1p1/2931,i3_LQ_pacbi…
GO:0001882	nucleoside binding	molecular_function	0.0022112	0.70695	16	45	5518	34977	i2_HQ_pacbio_c6491/f4p0/2515,i3_LQ_pacbio_c10185/f1p0/3568,i3_LQ_pacbio_c12298/f1p0/3915,i2_HQ_pacbio_c13122/f5p0/2785,i2_LQ_pacbio_c83698/f1p5/2521,i3_LQ_pacbio_c18635/f1p0/3216,i3_LQ_pacbio_c20811/f1p0/3170,i1_LQ_pacbio_c50851/f1p2/1592,i1_LQ_pacbio_c2002/f5p1/1859,i1_LQ_pacbio_c23418/f1p0/1828,i2_LQ_pacbio_c36892/f1p3/2245,i3_LQ_pacbio_c22330/f1p0/3067,i2_LQ_pacbio_c86194/f1p1/2931,i3_LQ_pacbi…
GO:0017076	purine nucleotide binding	molecular_function	0.0023165	0.70695	16	45	5548	34977	i2_LQ_pacbio_c36892/f1p3/2245,i1_LQ_pacbio_c23418/f1p0/1828,i1_LQ_pacbio_c2002/f5p1/1859,i1_LQ_pacbio_c50851/f1p2/1592,i3_LQ_pacbio_c20811/f1p0/3170,i2_LQ_pacbio_c83698/f1p5/2521,i3_LQ_pacbio_c18635/f1p0/3216,i2_HQ_pacbio_c13122/f5p0/2785,i2_HQ_pacbio_c6491/f4p0/2515,i3_LQ_pacbio_c12298/f1p0/3915,i3_LQ_pacbio_c10185/f1p0/3568,i2_LQ_pacbio_c8798/f1p2/2423,i1_LQ_pacbio_c6183/f1p7/1635,i2_LQ_pacbio_…
GO:0032553	ribonucleotide binding	molecular_function	0.0024305	0.70695	16	45	5578	34977	i2_LQ_pacbio_c83698/f1p5/2521,i3_LQ_pacbio_c18635/f1p0/3216,i2_HQ_pacbio_c13122/f5p0/2785,i2_HQ_pacbio_c6491/f4p0/2515,i3_LQ_pacbio_c12298/f1p0/3915,i3_LQ_pacbio_c10185/f1p0/3568,i1_LQ_pacbio_c23418/f1p0/1828,i2_LQ_pacbio_c36892/f1p3/2245,i1_LQ_pacbio_c2002/f5p1/1859,i1_LQ_pacbio_c50851/f1p2/1592,i3_LQ_pacbio_c20811/f1p0/3170,i2_LQ_pacbio_c8798/f1p2/2423,i1_LQ_pacbio_c6183/f1p7/1635,i2_LQ_pacbio_…
GO:0097367	carbohydrate derivative binding	molecular_function	0.0026773	0.73007	16	45	5638	34977	i1_LQ_pacbio_c50851/f1p2/1592,i1_LQ_pacbio_c2002/f5p1/1859,i3_LQ_pacbio_c20811/f1p0/3170,i2_LQ_pacbio_c36892/f1p3/2245,i1_LQ_pacbio_c23418/f1p0/1828,i2_HQ_pacbio_c13122/f5p0/2785,i2_HQ_pacbio_c6491/f4p0/2515,i3_LQ_pacbio_c10185/f1p0/3568,i3_LQ_pacbio_c12298/f1p0/3915,i2_LQ_pacbio_c83698/f1p5/2521,i3_LQ_pacbio_c18635/f1p0/3216,i2_LQ_pacbio_c86194/f1p1/2931,i3_LQ_pacbio_c4748/f1p0/3322,i3_LQ_pacbio…
GO:0043168	anion binding	molecular_function	0.003241	0.8318	17	45	6380	34977	i1_LQ_pacbio_c6183/f1p7/1635,i2_LQ_pacbio_c8798/f1p2/2423,i2_LQ_pacbio_c86194/f1p1/2931,i3_LQ_pacbio_c4748/f1p0/3322,i3_LQ_pacbio_c22330/f1p0/3067,i0_LQ_pacbio_c31988/f1p6/824,i1_LQ_pacbio_c23418/f1p0/1828,i2_LQ_pacbio_c36892/f1p3/2245,i1_LQ_pacbio_c50851/f1p2/1592,i1_LQ_pacbio_c2002/f5p1/1859,i3_LQ_pacbio_c20811/f1p0/3170,i2_LQ_pacbio_c83698/f1p5/2521,i3_LQ_pacbio_c18635/f1p0/3216,i2_HQ_pacbio_c…
GO:0006885	regulation of pH	biological_process	0.0045787	1	1	45	4	34977	i2_LQ_pacbio_c8798/f1p2/2423
GO:0055067	monovalent inorganic cation homeostasis	biological_process	0.0045787	1	1	45	4	34977	i2_LQ_pacbio_c8798/f1p2/2423
GO:0043167	ion binding	molecular_function	0.0046096	1	23	45	10482	34977	i2_LQ_pacbio_c27139/f1p10/2829,i3_HQ_pacbio_c1887/f4p0/3167,i0_LQ_pacbio_c31988/f1p6/824,i2_LQ_pacbio_c86194/f1p1/2931,i2_LQ_pacbio_c29803/f1p0/2166,i3_LQ_pacbio_c4748/f1p0/3322,i3_LQ_pacbio_c22330/f1p0/3067,i2_LQ_pacbio_c8798/f1p2/2423,i1_LQ_pacbio_c6183/f1p7/1635,i2_HQ_pacbio_c13122/f5p0/2785,i2_HQ_pacbio_c6491/f4p0/2515,i3_LQ_pacbio_c12298/f1p0/3915,i3_LQ_pacbio_c10185/f1p0/3568,i2_LQ_pacbio_c…
GO:0005488	binding	molecular_function	0.0095684	1	35	45	20370	34977	i2_LQ_pacbio_c8798/f1p2/2423,i2_LQ_pacbio_c22220/f1p0/2229,i3_LQ_pacbio_c22330/f1p0/3067,i2_LQ_pacbio_c86194/f1p1/2931,i2_LQ_pacbio_c29803/f1p0/2166,i2_HQ_pacbio_c113017/f4p0/2202,i0_LQ_pacbio_c31988/f1p6/824,i3_HQ_pacbio_c1887/f4p0/3167,i3_HQ_pacbio_c27504/f2p1/3050,i5_LQ_pacbio_c1270/f1p2/5849,i1_LQ_pacbio_c23418/f1p0/1828,i2_LQ_pacbio_c36892/f1p3/2245,i2_LQ_pacbio_c36688/f1p2/2529,i2_LQ_pacbio…
GO:0017111	nucleoside-triphosphatase activity	molecular_function	0.010854	1	7	45	1769	34977	i2_LQ_pacbio_c83698/f1p5/2521,i3_LQ_pacbio_c10185/f1p0/3568,i3_LQ_pacbio_c22330/f1p0/3067,i3_LQ_pacbio_c12298/f1p0/3915,i1_LQ_pacbio_c50851/f1p2/1592,i2_LQ_pacbio_c86194/f1p1/2931,i2_HQ_pacbio_c13122/f5p0/2785
GO:0016787	hydrolase activity	molecular_function	0.011267	1	15	45	6276	34977	i2_HQ_pacbio_c10216/f9p6/2616,i2_LQ_pacbio_c85265/f1p2/2972,i2_LQ_pacbio_c83698/f1p5/2521,i3_LQ_pacbio_c7174/f1p0/3867,i3_LQ_pacbio_c10185/f1p0/3568,i3_LQ_pacbio_c12298/f1p0/3915,i2_HQ_pacbio_c13122/f5p0/2785,i2_LQ_pacbio_c36892/f1p3/2245,i2_LQ_pacbio_c42863/f1p2/2274,i2_HQ_pacbio_c13237/f4p2/2943,i1_LQ_pacbio_c6183/f1p7/1635,i2_LQ_pacbio_c2951/f1p3/2393,i1_LQ_pacbio_c50851/f1p2/1592,i3_LQ_pacbio…
GO:0016462	pyrophosphatase activity	molecular_function	0.012012	1	7	45	1808	34977	i2_LQ_pacbio_c83698/f1p5/2521,i2_LQ_pacbio_c86194/f1p1/2931,i2_HQ_pacbio_c13122/f5p0/2785,i3_LQ_pacbio_c10185/f1p0/3568,i3_LQ_pacbio_c12298/f1p0/3915,i3_LQ_pacbio_c22330/f1p0/3067,i1_LQ_pacbio_c50851/f1p2/1592
GO:0005665	DNA-directed RNA polymerase II, core complex	cellular_component	0.013091	1	1	45	9	34977	i5_LQ_pacbio_c1270/f1p2/5849
GO:0016818	hydrolase activity, acting on acid anhydrides, in phosphorus-containing anhydrides	molecular_function	0.014542	1	7	45	1880	34977	i2_HQ_pacbio_c13122/f5p0/2785,i2_LQ_pacbio_c86194/f1p1/2931,i3_LQ_pacbio_c22330/f1p0/3067,i3_LQ_pacbio_c10185/f1p0/3568,i3_LQ_pacbio_c12298/f1p0/3915,i1_LQ_pacbio_c50851/f1p2/1592,i2_LQ_pacbio_c83698/f1p5/2521
GO:0003896	DNA primase activity	molecular_function	0.014798	1	1	45	12	34977	i3_LQ_pacbio_c10185/f1p0/3568
GO:0016817	hydrolase activity, acting on acid anhydrides	molecular_function	0.018673	1	7	45	1989	34977	i2_LQ_pacbio_c86194/f1p1/2931,i2_HQ_pacbio_c13122/f5p0/2785,i3_LQ_pacbio_c22330/f1p0/3067,i3_LQ_pacbio_c10185/f1p0/3568,i3_LQ_pacbio_c12298/f1p0/3915,i1_LQ_pacbio_c50851/f1p2/1592,i2_LQ_pacbio_c83698/f1p5/2521
GO:0034470	ncRNA processing	biological_process	0.018765	1	4	45	802	34977	i2_LQ_pacbio_c83698/f1p5/2521,i1_HQ_pacbio_c25838/f4p0/1748,i0_LQ_pacbio_c31988/f1p6/824,i2_LQ_pacbio_c22220/f1p0/2229
GO:0004386	helicase activity	molecular_function	0.020161	1	4	45	730	34977	i2_LQ_pacbio_c83698/f1p5/2521,i2_HQ_pacbio_c13122/f5p0/2785,i3_LQ_pacbio_c10185/f1p0/3568,i3_LQ_pacbio_c12298/f1p0/3915
GO:0003997	acyl-CoA oxidase activity	molecular_function	0.021262	1	1	45	15	34977	i2_LQ_pacbio_c2951/f1p3/2393
GO:0006635	fatty acid beta-oxidation	biological_process	0.021262	1	1	45	15	34977	i2_LQ_pacbio_c2951/f1p3/2393
GO:0009062	fatty acid catabolic process	biological_process	0.021262	1	1	45	15	34977	i2_LQ_pacbio_c2951/f1p3/2393
GO:0019395	fatty acid oxidation	biological_process	0.021262	1	1	45	15	34977	i2_LQ_pacbio_c2951/f1p3/2393
GO:0034440	lipid oxidation	biological_process	0.021262	1	1	45	15	34977	i2_LQ_pacbio_c2951/f1p3/2393
GO:0072329	monocarboxylic acid catabolic process	biological_process	0.022625	1	1	45	16	34977	i2_LQ_pacbio_c2951/f1p3/2393
GO:0046782	regulation of viral transcription	biological_process	0.023769	1	1	45	17	34977	i2_HQ_pacbio_c6491/f4p0/2515
GO:1903900	regulation of viral life cycle	biological_process	0.023769	1	1	45	17	34977	i2_HQ_pacbio_c6491/f4p0/2515
GO:0004222	metalloendopeptidase activity	molecular_function	0.025551	1	2	45	181	34977	i2_LQ_pacbio_c2951/f1p3/2393,i2_LQ_pacbio_c83698/f1p5/2521
GO:0016634	oxidoreductase activity, acting on the CH-CH group of donors, oxygen as acceptor	molecular_function	0.025888	1	1	45	19	34977	i2_LQ_pacbio_c2951/f1p3/2393
GO:0050792	regulation of viral process	biological_process	0.025998	1	1	45	19	34977	i2_HQ_pacbio_c6491/f4p0/2515
GO:0005231	excitatory extracellular ligand-gated ion channel activity	molecular_function	0.026051	1	1	45	17	34977	i3_LQ_pacbio_c9332/f1p0/3166
GO:0005234	extracellular-glutamate-gated ion channel activity	molecular_function	0.026051	1	1	45	17	34977	i3_LQ_pacbio_c9332/f1p0/3166
GO:0043903	regulation of symbiosis, encompassing mutualism through parasitism	biological_process	0.027201	1	1	45	20	34977	i2_HQ_pacbio_c6491/f4p0/2515
GO:0003824	catalytic activity	molecular_function	0.030584	1	29	45	17268	34977	i2_HQ_pacbio_c10216/f9p6/2616,i0_LQ_pacbio_c31988/f1p6/824,i3_LQ_pacbio_c7174/f1p0/3867,i5_LQ_pacbio_c1270/f1p2/5849,i2_LQ_pacbio_c8798/f1p2/2423,i1_LQ_pacbio_c6183/f1p7/1635,i2_LQ_pacbio_c42863/f1p2/2274,i3_LQ_pacbio_c22330/f1p0/3067,i2_LQ_pacbio_c29803/f1p0/2166,i2_LQ_pacbio_c86194/f1p1/2931,i2_LQ_pacbio_c85265/f1p2/2972,i1_HQ_pacbio_c25838/f4p0/1748,i3_LQ_pacbio_c18635/f1p0/3216,i2_LQ_pacbio_c…
GO:0097159	organic cyclic compound binding	molecular_function	0.031351	1	22	45	11607	34977	i1_LQ_pacbio_c2002/f5p1/1859,i3_LQ_pacbio_c20811/f1p0/3170,i1_LQ_pacbio_c50851/f1p2/1592,i1_LQ_pacbio_c23418/f1p0/1828,i2_LQ_pacbio_c36892/f1p3/2245,i2_HQ_pacbio_c13122/f5p0/2785,i3_LQ_pacbio_c10185/f1p0/3568,i3_LQ_pacbio_c12298/f1p0/3915,i2_HQ_pacbio_c6491/f4p0/2515,i3_LQ_pacbio_c18635/f1p0/3216,i2_LQ_pacbio_c83698/f1p5/2521,i3_LQ_pacbio_c21765/f1p0/3516,i3_LQ_pacbio_c4748/f1p0/3322,i2_LQ_pacbio…
GO:1901363	heterocyclic compound binding	molecular_function	0.031351	1	22	45	11607	34977	i2_HQ_pacbio_c6491/f4p0/2515,i3_LQ_pacbio_c12298/f1p0/3915,i3_LQ_pacbio_c10185/f1p0/3568,i2_HQ_pacbio_c13122/f5p0/2785,i3_LQ_pacbio_c21765/f1p0/3516,i2_LQ_pacbio_c83698/f1p5/2521,i3_LQ_pacbio_c18635/f1p0/3216,i1_LQ_pacbio_c2002/f5p1/1859,i3_LQ_pacbio_c20811/f1p0/3170,i1_LQ_pacbio_c50851/f1p2/1592,i2_LQ_pacbio_c36892/f1p3/2245,i1_LQ_pacbio_c23418/f1p0/1828,i3_HQ_pacbio_c27504/f2p1/3050,i2_LQ_pacbi…
GO:0004970	ionotropic glutamate receptor activity	molecular_function	0.033098	1	1	45	24	34977	i3_LQ_pacbio_c9332/f1p0/3166
GO:0008066	glutamate receptor activity	molecular_function	0.033098	1	1	45	24	34977	i3_LQ_pacbio_c9332/f1p0/3166
GO:0003678	DNA helicase activity	molecular_function	0.033627	1	3	45	491	34977	i2_LQ_pacbio_c83698/f1p5/2521,i3_LQ_pacbio_c10185/f1p0/3568,i3_LQ_pacbio_c12298/f1p0/3915
GO:0005230	extracellular ligand-gated ion channel activity	molecular_function	0.034062	1	1	45	25	34977	i3_LQ_pacbio_c9332/f1p0/3166
GO:0016226	iron-sulfur cluster assembly	biological_process	0.037375	1	1	45	35	34977	i3_LQ_pacbio_c18149/f1p2/3882
GO:0031163	metallo-sulfur cluster assembly	biological_process	0.037375	1	1	45	35	34977	i3_LQ_pacbio_c18149/f1p2/3882
GO:0043412	macromolecule modification	biological_process	0.039651	1	9	45	3481	34977	i2_LQ_pacbio_c83698/f1p5/2521,i3_LQ_pacbio_c18635/f1p0/3216,i2_HQ_pacbio_c6491/f4p0/2515,i2_LQ_pacbio_c8798/f1p2/2423,i2_HQ_pacbio_c13237/f4p2/2943,i1_LQ_pacbio_c23418/f1p0/1828,i3_HQ_pacbio_c27360/f8p0/3488,i1_LQ_pacbio_c2002/f5p1/1859,i2_LQ_pacbio_c22220/f1p0/2229
GO:0016627	oxidoreductase activity, acting on the CH-CH group of donors	molecular_function	0.039956	1	2	45	267	34977	i1_HQ_pacbio_c55050/f14p1/1424,i2_LQ_pacbio_c2951/f1p3/2393
GO:0044242	cellular lipid catabolic process	biological_process	0.04074	1	1	45	31	34977	i2_LQ_pacbio_c2951/f1p3/2393
GO:0006310	DNA recombination	biological_process	0.041042	1	3	45	548	34977	i2_LQ_pacbio_c36892/f1p3/2245,i2_LQ_pacbio_c83698/f1p5/2521,i3_LQ_pacbio_c12298/f1p0/3915
GO:0042626	ATPase activity, coupled to transmembrane movement of substances	molecular_function	0.042855	1	2	45	226	34977	i1_LQ_pacbio_c50851/f1p2/1592,i2_LQ_pacbio_c86194/f1p1/2931
GO:0043492	ATPase activity, coupled to movement of substances	molecular_function	0.042855	1	2	45	226	34977	i2_LQ_pacbio_c86194/f1p1/2931,i1_LQ_pacbio_c50851/f1p2/1592
GO:0043900	regulation of multi-organism process	biological_process	0.04406	1	1	45	36	34977	i2_HQ_pacbio_c6491/f4p0/2515
GO:0045893	positive regulation of transcription, DNA-templated	biological_process	0.045666	1	1	45	36	34977	i3_HQ_pacbio_c1887/f4p0/3167
GO:1903508	positive regulation of nucleic acid-templated transcription	biological_process	0.045666	1	1	45	36	34977	i3_HQ_pacbio_c1887/f4p0/3167
GO:0002098	tRNA wobble uridine modification	biological_process	0.045906	1	1	45	37	34977	i2_LQ_pacbio_c22220/f1p0/2229
GO:0008033	tRNA processing	biological_process	0.04594	1	3	45	627	34977	i2_LQ_pacbio_c22220/f1p0/2229,i0_LQ_pacbio_c31988/f1p6/824,i2_LQ_pacbio_c83698/f1p5/2521
GO:0045935	positive regulation of nucleobase-containing compound metabolic process	biological_process	0.047295	1	1	45	37	34977	i3_HQ_pacbio_c1887/f4p0/3167
GO:0051254	positive regulation of RNA metabolic process	biological_process	0.047295	1	1	45	37	34977	i3_HQ_pacbio_c1887/f4p0/3167
GO:1902680	positive regulation of RNA biosynthetic process	biological_process	0.047295	1	1	45	37	34977	i3_HQ_pacbio_c1887/f4p0/3167
GO:0018580	nitronate monooxygenase activity	molecular_function	0.048909	1	1	45	43	34977	i1_HQ_pacbio_c55050/f14p1/1424
GO:0033588	Elongator holoenzyme complex	cellular_component	0.049926	1	1	45	41	34977	i2_LQ_pacbio_c22220/f1p0/2229
GO:0015399	primary active transmembrane transporter activity	molecular_function	0.051903	1	2	45	251	34977	i1_LQ_pacbio_c50851/f1p2/1592,i2_LQ_pacbio_c86194/f1p1/2931
GO:0015405	P-P-bond-hydrolysis-driven transmembrane transporter activity	molecular_function	0.051903	1	2	45	251	34977	i2_LQ_pacbio_c86194/f1p1/2931,i1_LQ_pacbio_c50851/f1p2/1592
GO:0019083	viral transcription	biological_process	0.052164	1	1	45	38	34977	i2_HQ_pacbio_c6491/f4p0/2515
GO:0009306	protein secretion	biological_process	0.05237	1	1	45	49	34977	i0_LQ_pacbio_c3292/f1p1/669
GO:0008237	metallopeptidase activity	molecular_function	0.053132	1	2	45	263	34977	i2_LQ_pacbio_c83698/f1p5/2521,i2_LQ_pacbio_c2951/f1p3/2393
GO:0003899	DNA-directed RNA polymerase activity	molecular_function	0.053218	1	2	45	290	34977	i3_LQ_pacbio_c10185/f1p0/3568,i5_LQ_pacbio_c1270/f1p2/5849
GO:0034660	ncRNA metabolic process	biological_process	0.054082	1	4	45	1094	34977	i2_LQ_pacbio_c22220/f1p0/2229,i1_HQ_pacbio_c25838/f4p0/1748,i0_LQ_pacbio_c31988/f1p6/824,i2_LQ_pacbio_c83698/f1p5/2521
GO:0005777	peroxisome	cellular_component	0.054394	1	1	45	49	34977	i2_LQ_pacbio_c2951/f1p3/2393
GO:0042579	microbody	cellular_component	0.054394	1	1	45	49	34977	i2_LQ_pacbio_c2951/f1p3/2393
GO:0006537	glutamate biosynthetic process	biological_process	0.058559	1	1	45	43	34977	i1_HQ_pacbio_c55050/f14p1/1424
GO:0043650	dicarboxylic acid biosynthetic process	biological_process	0.058559	1	1	45	43	34977	i1_HQ_pacbio_c55050/f14p1/1424
GO:0002097	tRNA wobble base modification	biological_process	0.060649	1	1	45	49	34977	i2_LQ_pacbio_c22220/f1p0/2229
GO:0009891	positive regulation of biosynthetic process	biological_process	0.061133	1	1	45	53	34977	i3_HQ_pacbio_c1887/f4p0/3167
GO:0010557	positive regulation of macromolecule biosynthetic process	biological_process	0.061133	1	1	45	53	34977	i3_HQ_pacbio_c1887/f4p0/3167
GO:0010628	positive regulation of gene expression	biological_process	0.061133	1	1	45	53	34977	i3_HQ_pacbio_c1887/f4p0/3167
GO:0031328	positive regulation of cellular biosynthetic process	biological_process	0.061133	1	1	45	53	34977	i3_HQ_pacbio_c1887/f4p0/3167
GO:0051173	positive regulation of nitrogen compound metabolic process	biological_process	0.061133	1	1	45	53	34977	i3_HQ_pacbio_c1887/f4p0/3167
GO:0015930	glutamate synthase activity	molecular_function	0.061922	1	1	45	45	34977	i1_HQ_pacbio_c55050/f14p1/1424
GO:0016820	hydrolase activity, acting on acid anhydrides, catalyzing transmembrane movement of substances	molecular_function	0.064684	1	2	45	296	34977	i1_LQ_pacbio_c50851/f1p2/1592,i2_LQ_pacbio_c86194/f1p1/2931
GO:0016703	oxidoreductase activity, acting on single donors with incorporation of molecular oxygen, incorporation of one atom of oxygen (internal monooxygenases or internal mixed function oxidases)	molecular_function	0.068162	1	1	45	60	34977	i1_HQ_pacbio_c55050/f14p1/1424
GO:0030258	lipid modification	biological_process	0.069932	1	1	45	59	34977	i2_LQ_pacbio_c2951/f1p3/2393
GO:0006536	glutamate metabolic process	biological_process	0.070225	1	1	45	53	34977	i1_HQ_pacbio_c55050/f14p1/1424
GO:0010604	positive regulation of macromolecule metabolic process	biological_process	0.070576	1	1	45	60	34977	i3_HQ_pacbio_c1887/f4p0/3167
GO:0019058	viral life cycle	biological_process	0.071349	1	2	45	329	34977	i2_LQ_pacbio_c83698/f1p5/2521,i2_HQ_pacbio_c6491/f4p0/2515
GO:0003995	acyl-CoA dehydrogenase activity	molecular_function	0.072271	1	1	45	62	34977	i2_LQ_pacbio_c2951/f1p3/2393
GO:0070647	protein modification by small protein conjugation or removal	biological_process	0.074044	1	2	45	311	34977	i3_HQ_pacbio_c27360/f8p0/3488,i2_HQ_pacbio_c13237/f4p2/2943
GO:0019080	viral gene expression	biological_process	0.075402	1	1	45	57	34977	i2_HQ_pacbio_c6491/f4p0/2515
GO:0034062	RNA polymerase activity	molecular_function	0.075962	1	2	45	350	34977	i3_LQ_pacbio_c10185/f1p0/3568,i5_LQ_pacbio_c1270/f1p2/5849
GO:0050801	ion homeostasis	biological_process	0.07999	1	1	45	70	34977	i2_LQ_pacbio_c8798/f1p2/2423
GO:0055080	cation homeostasis	biological_process	0.07999	1	1	45	70	34977	i2_LQ_pacbio_c8798/f1p2/2423
GO:0098771	inorganic ion homeostasis	biological_process	0.07999	1	1	45	70	34977	i2_LQ_pacbio_c8798/f1p2/2423
GO:0016310	phosphorylation	biological_process	0.080364	1	6	45	2229	34977	i1_LQ_pacbio_c23418/f1p0/1828,i3_LQ_pacbio_c18635/f1p0/3216,i2_LQ_pacbio_c8798/f1p2/2423,i3_LQ_pacbio_c20811/f1p0/3170,i1_LQ_pacbio_c2002/f5p1/1859,i2_HQ_pacbio_c6491/f4p0/2515
GO:0015276	ligand-gated ion channel activity	molecular_function	0.081432	1	1	45	66	34977	i3_LQ_pacbio_c9332/f1p0/3166
GO:0022834	ligand-gated channel activity	molecular_function	0.081432	1	1	45	66	34977	i3_LQ_pacbio_c9332/f1p0/3166
GO:0000105	histidine biosynthetic process	biological_process	0.081463	1	1	45	71	34977	i1_HQ_pacbio_c55050/f14p1/1424
GO:0006547	histidine metabolic process	biological_process	0.081463	1	1	45	71	34977	i1_HQ_pacbio_c55050/f14p1/1424
GO:0052803	imidazole-containing compound metabolic process	biological_process	0.081463	1	1	45	71	34977	i1_HQ_pacbio_c55050/f14p1/1424
GO:0006396	RNA processing	biological_process	0.081625	1	4	45	1259	34977	i2_LQ_pacbio_c22220/f1p0/2229,i2_LQ_pacbio_c83698/f1p5/2521,i0_LQ_pacbio_c31988/f1p6/824,i1_HQ_pacbio_c25838/f4p0/1748
GO:0005730	nucleolus	cellular_component	0.082891	1	1	45	72	34977	i3_LQ_pacbio_c18149/f1p2/3882
GO:0006814	sodium ion transport	biological_process	0.08457	1	1	45	78	34977	i2_LQ_pacbio_c8798/f1p2/2423
GO:0048878	chemical homeostasis	biological_process	0.085101	1	1	45	74	34977	i2_LQ_pacbio_c8798/f1p2/2423
GO:0044033	multi-organism metabolic process	biological_process	0.085743	1	1	45	66	34977	i2_HQ_pacbio_c6491/f4p0/2515
GO:0006400	tRNA modification	biological_process	0.086192	1	2	45	369	34977	i2_LQ_pacbio_c83698/f1p5/2521,i2_LQ_pacbio_c22220/f1p0/2229
GO:0009378	four-way junction helicase activity	molecular_function	0.089273	1	2	45	349	34977	i2_LQ_pacbio_c83698/f1p5/2521,i3_LQ_pacbio_c12298/f1p0/3915
GO:0003724	RNA helicase activity	molecular_function	0.092823	1	2	45	371	34977	i3_LQ_pacbio_c12298/f1p0/3915,i2_LQ_pacbio_c83698/f1p5/2521
GO:0016042	lipid catabolic process	biological_process	0.095243	1	1	45	81	34977	i2_LQ_pacbio_c2951/f1p3/2393
GO:0009084	glutamine family amino acid biosynthetic process	biological_process	0.097907	1	1	45	79	34977	i1_HQ_pacbio_c55050/f14p1/1424
GO:0042623	ATPase activity, coupled	molecular_function	0.09912	1	2	45	365	34977	i1_LQ_pacbio_c50851/f1p2/1592,i2_LQ_pacbio_c86194/f1p1/2931
GO:0006464	cellular protein modification process	biological_process	0.10094	1	7	45	2952	34977	i1_LQ_pacbio_c23418/f1p0/1828,i2_HQ_pacbio_c13237/f4p2/2943,i3_LQ_pacbio_c18635/f1p0/3216,i2_LQ_pacbio_c8798/f1p2/2423,i2_HQ_pacbio_c6491/f4p0/2515,i3_HQ_pacbio_c27360/f8p0/3488,i1_LQ_pacbio_c2002/f5p1/1859
GO:0036211	protein modification process	biological_process	0.10094	1	7	45	2952	34977	i3_HQ_pacbio_c27360/f8p0/3488,i2_HQ_pacbio_c6491/f4p0/2515,i1_LQ_pacbio_c2002/f5p1/1859,i1_LQ_pacbio_c23418/f1p0/1828,i2_LQ_pacbio_c8798/f1p2/2423,i3_LQ_pacbio_c18635/f1p0/3216,i2_HQ_pacbio_c13237/f4p2/2943
GO:0010333	terpene synthase activity	molecular_function	0.10709	1	1	45	86	34977	i2_LQ_pacbio_c29803/f1p0/2166
GO:0016054	organic acid catabolic process	biological_process	0.11427	1	1	45	91	34977	i2_LQ_pacbio_c2951/f1p3/2393
GO:0046395	carboxylic acid catabolic process	biological_process	0.11427	1	1	45	91	34977	i2_LQ_pacbio_c2951/f1p3/2393
GO:0016838	carbon-oxygen lyase activity, acting on phosphates	molecular_function	0.1186	1	1	45	97	34977	i2_LQ_pacbio_c29803/f1p0/2166
GO:0016032	viral process	biological_process	0.119	1	2	45	454	34977	i2_HQ_pacbio_c6491/f4p0/2515,i2_LQ_pacbio_c83698/f1p5/2521
GO:0006399	tRNA metabolic process	biological_process	0.12033	1	3	45	919	34977	i2_LQ_pacbio_c83698/f1p5/2521,i0_LQ_pacbio_c31988/f1p6/824,i2_LQ_pacbio_c22220/f1p0/2229
GO:0044282	small molecule catabolic process	biological_process	0.12209	1	1	45	97	34977	i2_LQ_pacbio_c2951/f1p3/2393
GO:0009451	RNA modification	biological_process	0.12373	1	2	45	464	34977	i2_LQ_pacbio_c83698/f1p5/2521,i2_LQ_pacbio_c22220/f1p0/2229
GO:0004888	transmembrane signaling receptor activity	molecular_function	0.12475	1	1	45	113	34977	i3_LQ_pacbio_c9332/f1p0/3166
GO:0031012	extracellular matrix	cellular_component	0.12561	1	1	45	118	34977	i2_LQ_pacbio_c2951/f1p3/2393
GO:0006468	protein phosphorylation	biological_process	0.12879	1	5	45	1946	34977	i1_LQ_pacbio_c2002/f5p1/1859,i2_HQ_pacbio_c6491/f4p0/2515,i2_LQ_pacbio_c8798/f1p2/2423,i3_LQ_pacbio_c18635/f1p0/3216,i1_LQ_pacbio_c23418/f1p0/1828
GO:0043648	dicarboxylic acid metabolic process	biological_process	0.12955	1	1	45	112	34977	i1_HQ_pacbio_c55050/f14p1/1424
GO:0004842	ubiquitin-protein transferase activity	molecular_function	0.1421	1	2	45	513	34977	i3_HQ_pacbio_c27360/f8p0/3488,i3_HQ_pacbio_c1955/f6p0/3781
GO:0019787	ubiquitin-like protein transferase activity	molecular_function	0.1421	1	2	45	513	34977	i3_HQ_pacbio_c27360/f8p0/3488,i3_HQ_pacbio_c1955/f6p0/3781
GO:0044403	symbiosis, encompassing mutualism through parasitism	biological_process	0.14586	1	2	45	529	34977	i2_HQ_pacbio_c6491/f4p0/2515,i2_LQ_pacbio_c83698/f1p5/2521
GO:0044764	multi-organism cellular process	biological_process	0.14604	1	2	45	539	34977	i2_LQ_pacbio_c83698/f1p5/2521,i2_HQ_pacbio_c6491/f4p0/2515
GO:0044419	interspecies interaction between organisms	biological_process	0.14657	1	2	45	531	34977	i2_HQ_pacbio_c6491/f4p0/2515,i2_LQ_pacbio_c83698/f1p5/2521
GO:0016772	transferase activity, transferring phosphorus-containing groups	molecular_function	0.14741	1	8	45	3850	34977	i3_LQ_pacbio_c18635/f1p0/3216,i5_LQ_pacbio_c1270/f1p2/5849,i3_LQ_pacbio_c10185/f1p0/3568,i2_HQ_pacbio_c6491/f4p0/2515,i2_LQ_pacbio_c8798/f1p2/2423,i1_LQ_pacbio_c23418/f1p0/1828,i3_LQ_pacbio_c20811/f1p0/3170,i1_LQ_pacbio_c2002/f5p1/1859
GO:0006313	transposition, DNA-mediated	biological_process	0.14951	1	1	45	111	34977	i2_LQ_pacbio_c36892/f1p3/2245
GO:0032196	transposition	biological_process	0.14951	1	1	45	111	34977	i2_LQ_pacbio_c36892/f1p3/2245
GO:0022804	active transmembrane transporter activity	molecular_function	0.15156	1	2	45	505	34977	i1_LQ_pacbio_c50851/f1p2/1592,i2_LQ_pacbio_c86194/f1p1/2931
GO:0004497	monooxygenase activity	molecular_function	0.15233	1	1	45	136	34977	i1_HQ_pacbio_c55050/f14p1/1424
GO:0022836	gated channel activity	molecular_function	0.15268	1	1	45	121	34977	i3_LQ_pacbio_c9332/f1p0/3166
GO:0016740	transferase activity	molecular_function	0.15507	1	12	45	6708	34977	i1_HQ_pacbio_c25838/f4p0/1748,i3_LQ_pacbio_c18635/f1p0/3216,i3_LQ_pacbio_c10185/f1p0/3568,i2_HQ_pacbio_c6491/f4p0/2515,i5_LQ_pacbio_c1270/f1p2/5849,i1_LQ_pacbio_c23418/f1p0/1828,i2_LQ_pacbio_c8798/f1p2/2423,i3_LQ_pacbio_c18149/f1p2/3882,i3_LQ_pacbio_c20811/f1p0/3170,i1_LQ_pacbio_c2002/f5p1/1859,i3_HQ_pacbio_c1955/f6p0/3781,i3_HQ_pacbio_c27360/f8p0/3488
GO:0016579	protein deubiquitination	biological_process	0.16039	1	1	45	112	34977	i2_HQ_pacbio_c13237/f4p2/2943
GO:0070646	protein modification by small protein removal	biological_process	0.16039	1	1	45	112	34977	i2_HQ_pacbio_c13237/f4p2/2943
GO:0016591	DNA-directed RNA polymerase II, holoenzyme	cellular_component	0.16324	1	1	45	134	34977	i5_LQ_pacbio_c1270/f1p2/5849
GO:0004672	protein kinase activity	molecular_function	0.16611	1	5	45	2110	34977	i3_LQ_pacbio_c18635/f1p0/3216,i2_LQ_pacbio_c8798/f1p2/2423,i1_LQ_pacbio_c23418/f1p0/1828,i2_HQ_pacbio_c6491/f4p0/2515,i1_LQ_pacbio_c2002/f5p1/1859
GO:0031325	positive regulation of cellular metabolic process	biological_process	0.16693	1	1	45	152	34977	i3_HQ_pacbio_c1887/f4p0/3167
GO:0004674	protein serine/threonine kinase activity	molecular_function	0.16818	1	1	45	136	34977	i1_LQ_pacbio_c2002/f5p1/1859
GO:0036459	ubiquitinyl hydrolase activity	molecular_function	0.17308	1	1	45	124	34977	i2_HQ_pacbio_c13237/f4p2/2943
GO:0009893	positive regulation of metabolic process	biological_process	0.17653	1	1	45	161	34977	i3_HQ_pacbio_c1887/f4p0/3167
GO:0016638	oxidoreductase activity, acting on the CH-NH2 group of donors	molecular_function	0.17673	1	1	45	140	34977	i1_HQ_pacbio_c55050/f14p1/1424
GO:0009064	glutamine family amino acid metabolic process	biological_process	0.17785	1	1	45	154	34977	i1_HQ_pacbio_c55050/f14p1/1424
GO:0044260	cellular macromolecule metabolic process	biological_process	0.17902	1	16	45	9741	34977	i0_LQ_pacbio_c31988/f1p6/824,i3_HQ_pacbio_c1887/f4p0/3167,i5_LQ_pacbio_c1270/f1p2/5849,i2_LQ_pacbio_c8798/f1p2/2423,i2_LQ_pacbio_c22220/f1p0/2229,i1_HQ_pacbio_c25838/f4p0/1748,i2_LQ_pacbio_c83698/f1p5/2521,i3_LQ_pacbio_c18635/f1p0/3216,i2_HQ_pacbio_c6491/f4p0/2515,i3_LQ_pacbio_c12298/f1p0/3915,i3_LQ_pacbio_c10185/f1p0/3568,i2_LQ_pacbio_c36892/f1p3/2245,i1_LQ_pacbio_c23418/f1p0/1828,i2_HQ_pacbio_c…
GO:0000428	DNA-directed RNA polymerase complex	cellular_component	0.18	1	1	45	155	34977	i5_LQ_pacbio_c1270/f1p2/5849
GO:0030880	RNA polymerase complex	cellular_component	0.18	1	1	45	155	34977	i5_LQ_pacbio_c1270/f1p2/5849
GO:0055029	nuclear DNA-directed RNA polymerase complex	cellular_component	0.18	1	1	45	155	34977	i5_LQ_pacbio_c1270/f1p2/5849
GO:0016070	RNA metabolic process	biological_process	0.18255	1	8	45	4265	34977	i1_HQ_pacbio_c25838/f4p0/1748,i0_LQ_pacbio_c31988/f1p6/824,i2_LQ_pacbio_c83698/f1p5/2521,i3_HQ_pacbio_c1887/f4p0/3167,i2_HQ_pacbio_c6491/f4p0/2515,i3_LQ_pacbio_c12298/f1p0/3915,i5_LQ_pacbio_c1270/f1p2/5849,i2_LQ_pacbio_c22220/f1p0/2229
GO:0031981	nuclear lumen	cellular_component	0.18466	1	2	45	623	34977	i5_LQ_pacbio_c1270/f1p2/5849,i3_LQ_pacbio_c18149/f1p2/3882
GO:0000902	cell morphogenesis	biological_process	0.1919	1	1	45	162	34977	i3_LQ_pacbio_c7174/f1p0/3867
GO:0032989	cellular component morphogenesis	biological_process	0.1919	1	1	45	162	34977	i3_LQ_pacbio_c7174/f1p0/3867
GO:0016301	kinase activity	molecular_function	0.19632	1	6	45	2842	34977	i3_LQ_pacbio_c20811/f1p0/3170,i1_LQ_pacbio_c2002/f5p1/1859,i2_HQ_pacbio_c6491/f4p0/2515,i2_LQ_pacbio_c8798/f1p2/2423,i3_LQ_pacbio_c18635/f1p0/3216,i1_LQ_pacbio_c23418/f1p0/1828
GO:0043233	organelle lumen	cellular_component	0.19886	1	2	45	658	34977	i5_LQ_pacbio_c1270/f1p2/5849,i3_LQ_pacbio_c18149/f1p2/3882
GO:0070013	intracellular organelle lumen	cellular_component	0.19886	1	2	45	658	34977	i3_LQ_pacbio_c18149/f1p2/3882,i5_LQ_pacbio_c1270/f1p2/5849
GO:0031974	membrane-enclosed lumen	cellular_component	0.19977	1	2	45	661	34977	i5_LQ_pacbio_c1270/f1p2/5849,i3_LQ_pacbio_c18149/f1p2/3882
GO:0019079	viral genome replication	biological_process	0.20346	1	1	45	164	34977	i2_LQ_pacbio_c83698/f1p5/2521
GO:0090304	nucleic acid metabolic process	biological_process	0.20408	1	10	45	5661	34977	i1_HQ_pacbio_c25838/f4p0/1748,i0_LQ_pacbio_c31988/f1p6/824,i2_LQ_pacbio_c83698/f1p5/2521,i3_HQ_pacbio_c1887/f4p0/3167,i3_LQ_pacbio_c10185/f1p0/3568,i3_LQ_pacbio_c12298/f1p0/3915,i2_HQ_pacbio_c6491/f4p0/2515,i5_LQ_pacbio_c1270/f1p2/5849,i2_LQ_pacbio_c36892/f1p3/2245,i2_LQ_pacbio_c22220/f1p0/2229
GO:0048522	positive regulation of cellular process	biological_process	0.20476	1	1	45	187	34977	i3_HQ_pacbio_c1887/f4p0/3167
GO:0043170	macromolecule metabolic process	biological_process	0.20808	1	17	45	10748	34977	i1_LQ_pacbio_c23418/f1p0/1828,i2_LQ_pacbio_c36892/f1p3/2245,i2_HQ_pacbio_c13237/f4p2/2943,i1_LQ_pacbio_c2002/f5p1/1859,i2_LQ_pacbio_c2951/f1p3/2393,i3_HQ_pacbio_c27360/f8p0/3488,i1_HQ_pacbio_c25838/f4p0/1748,i3_LQ_pacbio_c18635/f1p0/3216,i2_LQ_pacbio_c83698/f1p5/2521,i3_LQ_pacbio_c10185/f1p0/3568,i3_LQ_pacbio_c12298/f1p0/3915,i2_HQ_pacbio_c6491/f4p0/2515,i2_LQ_pacbio_c8798/f1p2/2423,i2_LQ_pacbio_…
GO:0006364	rRNA processing	biological_process	0.21311	1	1	45	192	34977	i1_HQ_pacbio_c25838/f4p0/1748
GO:0016072	rRNA metabolic process	biological_process	0.21311	1	1	45	192	34977	i1_HQ_pacbio_c25838/f4p0/1748
GO:0006796	phosphate-containing compound metabolic process	biological_process	0.21352	1	6	45	3021	34977	i1_LQ_pacbio_c23418/f1p0/1828,i3_LQ_pacbio_c18635/f1p0/3216,i2_LQ_pacbio_c8798/f1p2/2423,i2_HQ_pacbio_c6491/f4p0/2515,i1_LQ_pacbio_c2002/f5p1/1859,i3_LQ_pacbio_c20811/f1p0/3170
GO:0051536	iron-sulfur cluster binding	molecular_function	0.21463	1	1	45	197	34977	i3_LQ_pacbio_c18149/f1p2/3882
GO:0051540	metal cluster binding	molecular_function	0.21463	1	1	45	197	34977	i3_LQ_pacbio_c18149/f1p2/3882
GO:0006793	phosphorus metabolic process	biological_process	0.21566	1	6	45	3032	34977	i1_LQ_pacbio_c2002/f5p1/1859,i3_LQ_pacbio_c20811/f1p0/3170,i2_HQ_pacbio_c6491/f4p0/2515,i1_LQ_pacbio_c23418/f1p0/1828,i2_LQ_pacbio_c8798/f1p2/2423,i3_LQ_pacbio_c18635/f1p0/3216
GO:0008168	methyltransferase activity	molecular_function	0.21671	1	2	45	708	34977	i3_LQ_pacbio_c18149/f1p2/3882,i1_HQ_pacbio_c25838/f4p0/1748
GO:0048518	positive regulation of biological process	biological_process	0.22002	1	1	45	202	34977	i3_HQ_pacbio_c1887/f4p0/3167
GO:0009653	anatomical structure morphogenesis	biological_process	0.22738	1	1	45	196	34977	i3_LQ_pacbio_c7174/f1p0/3867
GO:0061695	transferase complex, transferring phosphorus-containing groups	cellular_component	0.22852	1	1	45	197	34977	i5_LQ_pacbio_c1270/f1p2/5849
GO:0048869	cellular developmental process	biological_process	0.23059	1	1	45	200	34977	i3_LQ_pacbio_c7174/f1p0/3867
GO:0016741	transferase activity, transferring one-carbon groups	molecular_function	0.23109	1	2	45	739	34977	i1_HQ_pacbio_c25838/f4p0/1748,i3_LQ_pacbio_c18149/f1p2/3882
GO:0016567	protein ubiquitination	biological_process	0.23506	1	1	45	194	34977	i3_HQ_pacbio_c27360/f8p0/3488
GO:0032940	secretion by cell	biological_process	0.23846	1	1	45	198	34977	i0_LQ_pacbio_c3292/f1p1/669
GO:0098519	nucleotide phosphatase activity, acting on free nucleotides	molecular_function	0.24009	1	1	45	191	34977	i3_LQ_pacbio_c10185/f1p0/3568
GO:0032446	protein modification by small protein conjugation	biological_process	0.24042	1	1	45	199	34977	i3_HQ_pacbio_c27360/f8p0/3488
GO:0009055	electron carrier activity	molecular_function	0.24431	1	1	45	245	34977	i2_LQ_pacbio_c27139/f1p10/2829
GO:0016779	nucleotidyltransferase activity	molecular_function	0.24551	1	2	45	718	34977	i5_LQ_pacbio_c1270/f1p2/5849,i3_LQ_pacbio_c10185/f1p0/3568
GO:0004175	endopeptidase activity	molecular_function	0.24588	1	2	45	756	34977	i2_LQ_pacbio_c2951/f1p3/2393,i2_LQ_pacbio_c83698/f1p5/2521
GO:0046903	secretion	biological_process	0.24632	1	1	45	207	34977	i0_LQ_pacbio_c3292/f1p1/669
GO:0016835	carbon-oxygen lyase activity	molecular_function	0.24993	1	1	45	227	34977	i2_LQ_pacbio_c29803/f1p0/2166
GO:0003676	nucleic acid binding	molecular_function	0.25037	1	10	45	5934	34977	i3_HQ_pacbio_c27504/f2p1/3050,i3_LQ_pacbio_c10185/f1p0/3568,i3_LQ_pacbio_c12298/f1p0/3915,i2_HQ_pacbio_c13122/f5p0/2785,i5_LQ_pacbio_c1270/f1p2/5849,i4_LQ_pacbio_c1693/f1p1/4175,i2_LQ_pacbio_c83698/f1p5/2521,i3_LQ_pacbio_c4748/f1p0/3322,i2_LQ_pacbio_c36892/f1p3/2245,i1_LQ_pacbio_c6183/f1p7/1635
GO:0044237	cellular metabolic process	biological_process	0.25211	1	19	45	12679	34977	i2_LQ_pacbio_c8798/f1p2/2423,i2_LQ_pacbio_c22220/f1p0/2229,i3_HQ_pacbio_c1887/f4p0/3167,i0_LQ_pacbio_c31988/f1p6/824,i5_LQ_pacbio_c1270/f1p2/5849,i1_HQ_pacbio_c55050/f14p1/1424,i2_HQ_pacbio_c13237/f4p2/2943,i2_LQ_pacbio_c36892/f1p3/2245,i1_LQ_pacbio_c23418/f1p0/1828,i3_HQ_pacbio_c27360/f8p0/3488,i2_LQ_pacbio_c2951/f1p3/2393,i1_LQ_pacbio_c2002/f5p1/1859,i3_LQ_pacbio_c20811/f1p0/3170,i2_LQ_pacbio_c…
GO:0006259	DNA metabolic process	biological_process	0.25602	1	4	45	1879	34977	i3_LQ_pacbio_c10185/f1p0/3568,i3_LQ_pacbio_c12298/f1p0/3915,i2_LQ_pacbio_c83698/f1p5/2521,i2_LQ_pacbio_c36892/f1p3/2245
GO:0042254	ribosome biogenesis	biological_process	0.25669	1	1	45	239	34977	i1_HQ_pacbio_c25838/f4p0/1748
GO:0006725	cellular aromatic compound metabolic process	biological_process	0.25986	1	11	45	6804	34977	i5_LQ_pacbio_c1270/f1p2/5849,i2_HQ_pacbio_c6491/f4p0/2515,i3_LQ_pacbio_c10185/f1p0/3568,i3_LQ_pacbio_c12298/f1p0/3915,i2_LQ_pacbio_c83698/f1p5/2521,i3_HQ_pacbio_c1887/f4p0/3167,i0_LQ_pacbio_c31988/f1p6/824,i1_HQ_pacbio_c25838/f4p0/1748,i2_LQ_pacbio_c22220/f1p0/2229,i1_HQ_pacbio_c55050/f14p1/1424,i2_LQ_pacbio_c36892/f1p3/2245
GO:0006281	DNA repair	biological_process	0.26091	1	2	45	723	34977	i2_LQ_pacbio_c83698/f1p5/2521,i3_LQ_pacbio_c12298/f1p0/3915
GO:0006508	proteolysis	biological_process	0.26286	1	3	45	1394	34977	i2_LQ_pacbio_c83698/f1p5/2521,i2_HQ_pacbio_c13237/f4p2/2943,i2_LQ_pacbio_c2951/f1p3/2393
GO:0046483	heterocycle metabolic process	biological_process	0.26319	1	11	45	6819	34977	i2_LQ_pacbio_c36892/f1p3/2245,i1_HQ_pacbio_c55050/f14p1/1424,i2_LQ_pacbio_c22220/f1p0/2229,i0_LQ_pacbio_c31988/f1p6/824,i1_HQ_pacbio_c25838/f4p0/1748,i3_HQ_pacbio_c1887/f4p0/3167,i2_LQ_pacbio_c83698/f1p5/2521,i2_HQ_pacbio_c6491/f4p0/2515,i3_LQ_pacbio_c10185/f1p0/3568,i3_LQ_pacbio_c12298/f1p0/3915,i5_LQ_pacbio_c1270/f1p2/5849
GO:0006950	response to stress	biological_process	0.2634	1	3	45	1390	34977	i0_LQ_pacbio_c3292/f1p1/669,i3_LQ_pacbio_c12298/f1p0/3915,i2_LQ_pacbio_c83698/f1p5/2521
GO:0000287	magnesium ion binding	molecular_function	0.26461	1	1	45	245	34977	i2_LQ_pacbio_c29803/f1p0/2166
GO:0003924	GTPase activity	molecular_function	0.26504	1	2	45	738	34977	i2_LQ_pacbio_c86194/f1p1/2931,i3_LQ_pacbio_c22330/f1p0/3067
GO:0048856	anatomical structure development	biological_process	0.26809	1	1	45	236	34977	i3_LQ_pacbio_c7174/f1p0/3867
GO:0038023	signaling receptor activity	molecular_function	0.27003	1	1	45	236	34977	i3_LQ_pacbio_c9332/f1p0/3166
GO:0042802	identical protein binding	molecular_function	0.27099	1	1	45	229	34977	i2_HQ_pacbio_c113017/f4p0/2202
GO:0006974	cellular response to DNA damage stimulus	biological_process	0.27298	1	2	45	751	34977	i2_LQ_pacbio_c83698/f1p5/2521,i3_LQ_pacbio_c12298/f1p0/3915
GO:0004872	receptor activity	molecular_function	0.27866	1	1	45	246	34977	i3_LQ_pacbio_c9332/f1p0/3166
GO:0019438	aromatic compound biosynthetic process	biological_process	0.28016	1	6	45	3497	34977	i1_HQ_pacbio_c55050/f14p1/1424,i3_HQ_pacbio_c1887/f4p0/3167,i5_LQ_pacbio_c1270/f1p2/5849,i2_HQ_pacbio_c6491/f4p0/2515,i3_LQ_pacbio_c12298/f1p0/3915,i2_LQ_pacbio_c22220/f1p0/2229
GO:0016773	phosphotransferase activity, alcohol group as acceptor	molecular_function	0.28114	1	5	45	2597	34977	i1_LQ_pacbio_c2002/f5p1/1859,i2_HQ_pacbio_c6491/f4p0/2515,i3_LQ_pacbio_c18635/f1p0/3216,i2_LQ_pacbio_c8798/f1p2/2423,i1_LQ_pacbio_c23418/f1p0/1828
GO:0002949	tRNA threonylcarbamoyladenosine modification	biological_process	0.28201	1	1	45	236	34977	i2_LQ_pacbio_c83698/f1p5/2521
GO:0070525	tRNA threonylcarbamoyladenosine metabolic process	biological_process	0.28201	1	1	45	236	34977	i2_LQ_pacbio_c83698/f1p5/2521
GO:0022613	ribonucleoprotein complex biogenesis	biological_process	0.28208	1	1	45	266	34977	i1_HQ_pacbio_c25838/f4p0/1748
GO:0006366	transcription from RNA polymerase II promoter	biological_process	0.28276	1	1	45	270	34977	i5_LQ_pacbio_c1270/f1p2/5849
GO:0032774	RNA biosynthetic process	biological_process	0.28524	1	5	45	2778	34977	i3_HQ_pacbio_c1887/f4p0/3167,i2_HQ_pacbio_c6491/f4p0/2515,i2_LQ_pacbio_c22220/f1p0/2229,i3_LQ_pacbio_c12298/f1p0/3915,i5_LQ_pacbio_c1270/f1p2/5849
GO:0005216	ion channel activity	molecular_function	0.28622	1	1	45	246	34977	i3_LQ_pacbio_c9332/f1p0/3166
GO:0022838	substrate-specific channel activity	molecular_function	0.28622	1	1	45	246	34977	i3_LQ_pacbio_c9332/f1p0/3166
GO:0015267	channel activity	molecular_function	0.28774	1	1	45	248	34977	i3_LQ_pacbio_c9332/f1p0/3166
GO:0022803	passive transmembrane transporter activity	molecular_function	0.28774	1	1	45	248	34977	i3_LQ_pacbio_c9332/f1p0/3166
GO:0019538	protein metabolic process	biological_process	0.29191	1	9	45	5594	34977	i2_HQ_pacbio_c6491/f4p0/2515,i3_LQ_pacbio_c18635/f1p0/3216,i2_LQ_pacbio_c83698/f1p5/2521,i1_LQ_pacbio_c2002/f5p1/1859,i3_HQ_pacbio_c27360/f8p0/3488,i2_LQ_pacbio_c2951/f1p3/2393,i1_LQ_pacbio_c23418/f1p0/1828,i2_LQ_pacbio_c8798/f1p2/2423,i2_HQ_pacbio_c13237/f4p2/2943
GO:1901360	organic cyclic compound metabolic process	biological_process	0.29313	1	11	45	7027	34977	i2_LQ_pacbio_c22220/f1p0/2229,i1_HQ_pacbio_c55050/f14p1/1424,i2_LQ_pacbio_c36892/f1p3/2245,i5_LQ_pacbio_c1270/f1p2/5849,i2_HQ_pacbio_c6491/f4p0/2515,i3_LQ_pacbio_c12298/f1p0/3915,i3_LQ_pacbio_c10185/f1p0/3568,i2_LQ_pacbio_c83698/f1p5/2521,i3_HQ_pacbio_c1887/f4p0/3167,i1_HQ_pacbio_c25838/f4p0/1748,i0_LQ_pacbio_c31988/f1p6/824
GO:0033554	cellular response to stress	biological_process	0.29314	1	2	45	808	34977	i2_LQ_pacbio_c83698/f1p5/2521,i3_LQ_pacbio_c12298/f1p0/3915
GO:0018130	heterocycle biosynthetic process	biological_process	0.29697	1	6	45	3566	34977	i1_HQ_pacbio_c55050/f14p1/1424,i3_HQ_pacbio_c1887/f4p0/3167,i5_LQ_pacbio_c1270/f1p2/5849,i2_HQ_pacbio_c6491/f4p0/2515,i2_LQ_pacbio_c22220/f1p0/2229,i3_LQ_pacbio_c12298/f1p0/3915
GO:0010467	gene expression	biological_process	0.30246	1	8	45	5056	34977	i2_LQ_pacbio_c22220/f1p0/2229,i2_HQ_pacbio_c6491/f4p0/2515,i3_LQ_pacbio_c12298/f1p0/3915,i5_LQ_pacbio_c1270/f1p2/5849,i0_LQ_pacbio_c31988/f1p6/824,i1_HQ_pacbio_c25838/f4p0/1748,i3_HQ_pacbio_c1887/f4p0/3167,i2_LQ_pacbio_c83698/f1p5/2521
GO:0006631	fatty acid metabolic process	biological_process	0.30326	1	1	45	287	34977	i2_LQ_pacbio_c2951/f1p3/2393
GO:0051252	regulation of RNA metabolic process	biological_process	0.30847	1	4	45	2173	34977	i2_LQ_pacbio_c22220/f1p0/2229,i3_LQ_pacbio_c12298/f1p0/3915,i2_HQ_pacbio_c6491/f4p0/2515,i3_HQ_pacbio_c1887/f4p0/3167
GO:2001141	regulation of RNA biosynthetic process	biological_process	0.30847	1	4	45	2173	34977	i2_HQ_pacbio_c6491/f4p0/2515,i2_LQ_pacbio_c22220/f1p0/2229,i3_LQ_pacbio_c12298/f1p0/3915,i3_HQ_pacbio_c1887/f4p0/3167
GO:0019219	regulation of nucleobase-containing compound metabolic process	biological_process	0.31205	1	4	45	2186	34977	i2_HQ_pacbio_c6491/f4p0/2515,i3_LQ_pacbio_c12298/f1p0/3915,i2_LQ_pacbio_c22220/f1p0/2229,i3_HQ_pacbio_c1887/f4p0/3167
GO:0044085	cellular component biogenesis	biological_process	0.31334	1	2	45	917	34977	i3_LQ_pacbio_c18149/f1p2/3882,i1_HQ_pacbio_c25838/f4p0/1748
GO:0051704	multi-organism process	biological_process	0.31427	1	2	45	906	34977	i2_HQ_pacbio_c6491/f4p0/2515,i2_LQ_pacbio_c83698/f1p5/2521
GO:0006139	nucleobase-containing compound metabolic process	biological_process	0.31994	1	10	45	6393	34977	i3_LQ_pacbio_c12298/f1p0/3915,i3_LQ_pacbio_c10185/f1p0/3568,i2_HQ_pacbio_c6491/f4p0/2515,i5_LQ_pacbio_c1270/f1p2/5849,i1_HQ_pacbio_c25838/f4p0/1748,i0_LQ_pacbio_c31988/f1p6/824,i2_LQ_pacbio_c83698/f1p5/2521,i3_HQ_pacbio_c1887/f4p0/3167,i2_LQ_pacbio_c22220/f1p0/2229,i2_LQ_pacbio_c36892/f1p3/2245
GO:0046914	transition metal ion binding	molecular_function	0.32187	1	5	45	2839	34977	i2_LQ_pacbio_c2951/f1p3/2393,i3_LQ_pacbio_c10185/f1p0/3568,i2_LQ_pacbio_c27139/f1p10/2829,i3_HQ_pacbio_c1887/f4p0/3167,i2_HQ_pacbio_c13237/f4p2/2943
GO:0016701	oxidoreductase activity, acting on single donors with incorporation of molecular oxygen	molecular_function	0.32756	1	1	45	285	34977	i1_HQ_pacbio_c55050/f14p1/1424
GO:0042592	homeostatic process	biological_process	0.32904	1	1	45	357	34977	i2_LQ_pacbio_c8798/f1p2/2423
GO:1901362	organic cyclic compound biosynthetic process	biological_process	0.33451	1	6	45	3754	34977	i1_HQ_pacbio_c55050/f14p1/1424,i3_HQ_pacbio_c1887/f4p0/3167,i2_HQ_pacbio_c6491/f4p0/2515,i3_LQ_pacbio_c12298/f1p0/3915,i2_LQ_pacbio_c22220/f1p0/2229,i5_LQ_pacbio_c1270/f1p2/5849
GO:0050660	flavin adenine dinucleotide binding	molecular_function	0.33962	1	1	45	337	34977	i0_LQ_pacbio_c31988/f1p6/824
GO:0043531	ADP binding	molecular_function	0.34342	1	1	45	285	34977	i2_LQ_pacbio_c86194/f1p1/2931
GO:0003723	RNA binding	molecular_function	0.34617	1	3	45	1619	34977	i3_LQ_pacbio_c12298/f1p0/3915,i3_HQ_pacbio_c27504/f2p1/3050,i2_LQ_pacbio_c83698/f1p5/2521
GO:0008270	zinc ion binding	molecular_function	0.35059	1	4	45	2221	34977	i3_LQ_pacbio_c10185/f1p0/3568,i2_LQ_pacbio_c2951/f1p3/2393,i2_HQ_pacbio_c13237/f4p2/2943,i3_HQ_pacbio_c1887/f4p0/3167
GO:0010556	regulation of macromolecule biosynthetic process	biological_process	0.35217	1	4	45	2312	34977	i3_LQ_pacbio_c12298/f1p0/3915,i2_LQ_pacbio_c22220/f1p0/2229,i2_HQ_pacbio_c6491/f4p0/2515,i3_HQ_pacbio_c1887/f4p0/3167
GO:0031326	regulation of cellular biosynthetic process	biological_process	0.35217	1	4	45	2312	34977	i3_HQ_pacbio_c1887/f4p0/3167,i2_HQ_pacbio_c6491/f4p0/2515,i2_LQ_pacbio_c22220/f1p0/2229,i3_LQ_pacbio_c12298/f1p0/3915
GO:0051171	regulation of nitrogen compound metabolic process	biological_process	0.35336	1	4	45	2317	34977	i3_HQ_pacbio_c1887/f4p0/3167,i2_LQ_pacbio_c22220/f1p0/2229,i3_LQ_pacbio_c12298/f1p0/3915,i2_HQ_pacbio_c6491/f4p0/2515
GO:0009889	regulation of biosynthetic process	biological_process	0.35394	1	4	45	2318	34977	i3_HQ_pacbio_c1887/f4p0/3167,i2_LQ_pacbio_c22220/f1p0/2229,i3_LQ_pacbio_c12298/f1p0/3915,i2_HQ_pacbio_c6491/f4p0/2515
GO:0005506	iron ion binding	molecular_function	0.35411	1	1	45	365	34977	i2_LQ_pacbio_c27139/f1p10/2829
GO:1901607	alpha-amino acid biosynthetic process	biological_process	0.35929	1	1	45	357	34977	i1_HQ_pacbio_c55050/f14p1/1424
GO:0044767	single-organism developmental process	biological_process	0.36562	1	1	45	360	34977	i3_LQ_pacbio_c7174/f1p0/3867
GO:0034654	nucleobase-containing compound biosynthetic process	biological_process	0.36758	1	5	45	3123	34977	i3_HQ_pacbio_c1887/f4p0/3167,i5_LQ_pacbio_c1270/f1p2/5849,i2_LQ_pacbio_c22220/f1p0/2229,i3_LQ_pacbio_c12298/f1p0/3915,i2_HQ_pacbio_c6491/f4p0/2515
GO:0008134	transcription factor binding	molecular_function	0.3686	1	1	45	335	34977	i3_LQ_pacbio_c12298/f1p0/3915
GO:0044267	cellular protein metabolic process	biological_process	0.3733	1	7	45	4528	34977	i1_LQ_pacbio_c23418/f1p0/1828,i3_LQ_pacbio_c18635/f1p0/3216,i2_HQ_pacbio_c13237/f4p2/2943,i2_LQ_pacbio_c8798/f1p2/2423,i3_HQ_pacbio_c27360/f8p0/3488,i2_HQ_pacbio_c6491/f4p0/2515,i1_LQ_pacbio_c2002/f5p1/1859
GO:0010468	regulation of gene expression	biological_process	0.37379	1	4	45	2395	34977	i3_HQ_pacbio_c1887/f4p0/3167,i2_HQ_pacbio_c6491/f4p0/2515,i2_LQ_pacbio_c22220/f1p0/2229,i3_LQ_pacbio_c12298/f1p0/3915
GO:0046872	metal ion binding	molecular_function	0.38077	1	7	45	4491	34977	i2_HQ_pacbio_c13237/f4p2/2943,i3_LQ_pacbio_c21765/f1p0/3516,i3_HQ_pacbio_c1887/f4p0/3167,i3_LQ_pacbio_c10185/f1p0/3568,i2_LQ_pacbio_c2951/f1p3/2393,i2_LQ_pacbio_c27139/f1p10/2829,i2_LQ_pacbio_c29803/f1p0/2166
GO:0032502	developmental process	biological_process	0.3842	1	1	45	382	34977	i3_LQ_pacbio_c7174/f1p0/3867
GO:0080090	regulation of primary metabolic process	biological_process	0.38466	1	4	45	2418	34977	i3_LQ_pacbio_c12298/f1p0/3915,i2_LQ_pacbio_c22220/f1p0/2229,i2_HQ_pacbio_c6491/f4p0/2515,i3_HQ_pacbio_c1887/f4p0/3167
GO:0043169	cation binding	molecular_function	0.3884	1	7	45	4525	34977	i2_LQ_pacbio_c29803/f1p0/2166,i2_LQ_pacbio_c27139/f1p10/2829,i2_LQ_pacbio_c2951/f1p3/2393,i3_LQ_pacbio_c10185/f1p0/3568,i3_HQ_pacbio_c1887/f4p0/3167,i3_LQ_pacbio_c21765/f1p0/3516,i2_HQ_pacbio_c13237/f4p2/2943
GO:0034641	cellular nitrogen compound metabolic process	biological_process	0.39265	1	11	45	7687	34977	i2_LQ_pacbio_c83698/f1p5/2521,i3_HQ_pacbio_c1887/f4p0/3167,i1_HQ_pacbio_c25838/f4p0/1748,i0_LQ_pacbio_c31988/f1p6/824,i5_LQ_pacbio_c1270/f1p2/5849,i2_HQ_pacbio_c6491/f4p0/2515,i3_LQ_pacbio_c10185/f1p0/3568,i3_LQ_pacbio_c12298/f1p0/3915,i1_HQ_pacbio_c55050/f14p1/1424,i2_LQ_pacbio_c36892/f1p3/2245,i2_LQ_pacbio_c22220/f1p0/2229
GO:0060255	regulation of macromolecule metabolic process	biological_process	0.39624	1	4	45	2472	34977	i3_HQ_pacbio_c1887/f4p0/3167,i2_HQ_pacbio_c6491/f4p0/2515,i3_LQ_pacbio_c12298/f1p0/3915,i2_LQ_pacbio_c22220/f1p0/2229
GO:0031323	regulation of cellular metabolic process	biological_process	0.39716	1	4	45	2469	34977	i2_LQ_pacbio_c22220/f1p0/2229,i3_LQ_pacbio_c12298/f1p0/3915,i2_HQ_pacbio_c6491/f4p0/2515,i3_HQ_pacbio_c1887/f4p0/3167
GO:0009987	cellular process	biological_process	0.39919	1	23	45	16769	34977	i2_HQ_pacbio_c6491/f4p0/2515,i3_LQ_pacbio_c10185/f1p0/3568,i3_LQ_pacbio_c12298/f1p0/3915,i1_HQ_pacbio_c25838/f4p0/1748,i2_LQ_pacbio_c83698/f1p5/2521,i3_LQ_pacbio_c18635/f1p0/3216,i2_LQ_pacbio_c2951/f1p3/2393,i3_HQ_pacbio_c27360/f8p0/3488,i0_LQ_pacbio_c3292/f1p1/669,i1_LQ_pacbio_c2002/f5p1/1859,i3_LQ_pacbio_c20811/f1p0/3170,i2_LQ_pacbio_c36892/f1p3/2245,i1_LQ_pacbio_c23418/f1p0/1828,i3_LQ_pacbio_c…
GO:0008652	cellular amino acid biosynthetic process	biological_process	0.40011	1	1	45	412	34977	i1_HQ_pacbio_c55050/f14p1/1424
GO:0005654	nucleoplasm	cellular_component	0.40032	1	1	45	413	34977	i5_LQ_pacbio_c1270/f1p2/5849
GO:0044451	nucleoplasm part	cellular_component	0.40032	1	1	45	413	34977	i5_LQ_pacbio_c1270/f1p2/5849
GO:0044428	nuclear part	cellular_component	0.40593	1	2	45	1112	34977	i3_LQ_pacbio_c18149/f1p2/3882,i5_LQ_pacbio_c1270/f1p2/5849
GO:0020037	heme binding	molecular_function	0.40615	1	1	45	431	34977	i2_LQ_pacbio_c27139/f1p10/2829
GO:0005737	cytoplasm	cellular_component	0.40868	1	4	45	2685	34977	i3_LQ_pacbio_c18149/f1p2/3882,i1_HQ_pacbio_c55050/f14p1/1424,i3_HQ_pacbio_c1887/f4p0/3167,i2_LQ_pacbio_c2951/f1p3/2393
GO:0016791	phosphatase activity	molecular_function	0.41003	1	1	45	389	34977	i3_LQ_pacbio_c10185/f1p0/3568
GO:0004871	signal transducer activity	molecular_function	0.41727	1	1	45	414	34977	i3_LQ_pacbio_c9332/f1p0/3166
GO:0060089	molecular transducer activity	molecular_function	0.42419	1	1	45	424	34977	i3_LQ_pacbio_c9332/f1p0/3166
GO:0046906	tetrapyrrole binding	molecular_function	0.43558	1	1	45	464	34977	i2_LQ_pacbio_c27139/f1p10/2829
GO:0003677	DNA binding	molecular_function	0.43595	1	5	45	3242	34977	i1_LQ_pacbio_c6183/f1p7/1635,i2_LQ_pacbio_c36892/f1p3/2245,i5_LQ_pacbio_c1270/f1p2/5849,i2_HQ_pacbio_c13122/f5p0/2785,i3_LQ_pacbio_c10185/f1p0/3568
GO:0019222	regulation of metabolic process	biological_process	0.43954	1	4	45	2622	34977	i3_HQ_pacbio_c1887/f4p0/3167,i2_HQ_pacbio_c6491/f4p0/2515,i3_LQ_pacbio_c12298/f1p0/3915,i2_LQ_pacbio_c22220/f1p0/2229
GO:0044238	primary metabolic process	biological_process	0.44042	1	19	45	13950	34977	i0_LQ_pacbio_c31988/f1p6/824,i3_HQ_pacbio_c1887/f4p0/3167,i5_LQ_pacbio_c1270/f1p2/5849,i2_LQ_pacbio_c8798/f1p2/2423,i2_LQ_pacbio_c22220/f1p0/2229,i2_LQ_pacbio_c85265/f1p2/2972,i1_HQ_pacbio_c25838/f4p0/1748,i3_LQ_pacbio_c18635/f1p0/3216,i2_LQ_pacbio_c83698/f1p5/2521,i3_LQ_pacbio_c12298/f1p0/3915,i3_LQ_pacbio_c10185/f1p0/3568,i2_HQ_pacbio_c6491/f4p0/2515,i1_LQ_pacbio_c23418/f1p0/1828,i2_LQ_pacbio_c…
GO:0044712	single-organism catabolic process	biological_process	0.45104	1	1	45	491	34977	i2_LQ_pacbio_c2951/f1p3/2393
GO:0005525	GTP binding	molecular_function	0.45286	1	2	45	1129	34977	i3_LQ_pacbio_c22330/f1p0/3067,i2_LQ_pacbio_c86194/f1p1/2931
GO:0032561	guanyl ribonucleotide binding	molecular_function	0.45332	1	2	45	1131	34977	i2_LQ_pacbio_c86194/f1p1/2931,i3_LQ_pacbio_c22330/f1p0/3067
GO:0019001	guanyl nucleotide binding	molecular_function	0.4558	1	2	45	1136	34977	i3_LQ_pacbio_c22330/f1p0/3067,i2_LQ_pacbio_c86194/f1p1/2931
GO:0070011	peptidase activity, acting on L-amino acid peptides	molecular_function	0.4634	1	2	45	1228	34977	i2_LQ_pacbio_c2951/f1p3/2393,i2_LQ_pacbio_c83698/f1p5/2521
GO:0022857	transmembrane transporter activity	molecular_function	0.46444	1	3	45	1973	34977	i1_LQ_pacbio_c50851/f1p2/1592,i2_LQ_pacbio_c86194/f1p1/2931,i3_LQ_pacbio_c9332/f1p0/3166
GO:0006351	transcription, DNA-templated	biological_process	0.47148	1	4	45	2735	34977	i3_LQ_pacbio_c12298/f1p0/3915,i2_LQ_pacbio_c22220/f1p0/2229,i5_LQ_pacbio_c1270/f1p2/5849,i3_HQ_pacbio_c1887/f4p0/3167
GO:0097659	nucleic acid-templated transcription	biological_process	0.47148	1	4	45	2735	34977	i2_LQ_pacbio_c22220/f1p0/2229,i3_LQ_pacbio_c12298/f1p0/3915,i5_LQ_pacbio_c1270/f1p2/5849,i3_HQ_pacbio_c1887/f4p0/3167
GO:1901605	alpha-amino acid metabolic process	biological_process	0.47497	1	1	45	509	34977	i1_HQ_pacbio_c55050/f14p1/1424
GO:0065008	regulation of biological quality	biological_process	0.48064	1	1	45	558	34977	i2_LQ_pacbio_c8798/f1p2/2423
GO:0016053	organic acid biosynthetic process	biological_process	0.48195	1	1	45	535	34977	i1_HQ_pacbio_c55050/f14p1/1424
GO:0046394	carboxylic acid biosynthetic process	biological_process	0.48195	1	1	45	535	34977	i1_HQ_pacbio_c55050/f14p1/1424
GO:0032787	monocarboxylic acid metabolic process	biological_process	0.48526	1	1	45	529	34977	i2_LQ_pacbio_c2951/f1p3/2393
GO:0042578	phosphoric ester hydrolase activity	molecular_function	0.48895	1	1	45	496	34977	i3_LQ_pacbio_c10185/f1p0/3568
GO:0006807	nitrogen compound metabolic process	biological_process	0.49532	1	11	45	8253	34977	i1_HQ_pacbio_c55050/f14p1/1424,i2_LQ_pacbio_c36892/f1p3/2245,i2_LQ_pacbio_c22220/f1p0/2229,i3_HQ_pacbio_c1887/f4p0/3167,i2_LQ_pacbio_c83698/f1p5/2521,i0_LQ_pacbio_c31988/f1p6/824,i1_HQ_pacbio_c25838/f4p0/1748,i5_LQ_pacbio_c1270/f1p2/5849,i2_HQ_pacbio_c6491/f4p0/2515,i3_LQ_pacbio_c12298/f1p0/3915,i3_LQ_pacbio_c10185/f1p0/3568
GO:0008233	peptidase activity	molecular_function	0.50108	1	2	45	1339	34977	i2_LQ_pacbio_c2951/f1p3/2393,i2_LQ_pacbio_c83698/f1p5/2521
GO:0006260	DNA replication	biological_process	0.50727	1	1	45	557	34977	i3_LQ_pacbio_c10185/f1p0/3568
GO:0071840	cellular component organization or biogenesis	biological_process	0.51074	1	3	45	2114	34977	i3_LQ_pacbio_c7174/f1p0/3867,i3_LQ_pacbio_c18149/f1p2/3882,i1_HQ_pacbio_c25838/f4p0/1748
GO:0071704	organic substance metabolic process	biological_process	0.5277	1	19	45	14537	34977	i1_HQ_pacbio_c55050/f14p1/1424,i2_HQ_pacbio_c13237/f4p2/2943,i2_LQ_pacbio_c36892/f1p3/2245,i1_LQ_pacbio_c23418/f1p0/1828,i2_LQ_pacbio_c2951/f1p3/2393,i3_HQ_pacbio_c27360/f8p0/3488,i1_LQ_pacbio_c2002/f5p1/1859,i2_LQ_pacbio_c83698/f1p5/2521,i3_LQ_pacbio_c18635/f1p0/3216,i1_HQ_pacbio_c25838/f4p0/1748,i2_LQ_pacbio_c85265/f1p2/2972,i2_HQ_pacbio_c6491/f4p0/2515,i3_LQ_pacbio_c12298/f1p0/3915,i3_LQ_pacbi…
GO:0009059	macromolecule biosynthetic process	biological_process	0.53096	1	6	45	4592	34977	i5_LQ_pacbio_c1270/f1p2/5849,i2_HQ_pacbio_c6491/f4p0/2515,i3_LQ_pacbio_c10185/f1p0/3568,i2_LQ_pacbio_c22220/f1p0/2229,i3_LQ_pacbio_c12298/f1p0/3915,i3_HQ_pacbio_c1887/f4p0/3167
GO:0006355	regulation of transcription, DNA-templated	biological_process	0.53299	1	3	45	2156	34977	i3_LQ_pacbio_c12298/f1p0/3915,i2_LQ_pacbio_c22220/f1p0/2229,i3_HQ_pacbio_c1887/f4p0/3167
GO:1903506	regulation of nucleic acid-templated transcription	biological_process	0.53299	1	3	45	2156	34977	i3_HQ_pacbio_c1887/f4p0/3167,i3_LQ_pacbio_c12298/f1p0/3915,i2_LQ_pacbio_c22220/f1p0/2229
GO:0030001	metal ion transport	biological_process	0.53672	1	1	45	624	34977	i2_LQ_pacbio_c8798/f1p2/2423
GO:0055114	oxidation-reduction process	biological_process	0.55738	1	4	45	3205	34977	i1_HQ_pacbio_c55050/f14p1/1424,i0_LQ_pacbio_c31988/f1p6/824,i1_LQ_pacbio_c11695/f1p1/1917,i2_LQ_pacbio_c2951/f1p3/2393
GO:0044283	small molecule biosynthetic process	biological_process	0.56214	1	1	45	674	34977	i1_HQ_pacbio_c55050/f14p1/1424
GO:0022607	cellular component assembly	biological_process	0.56898	1	1	45	678	34977	i3_LQ_pacbio_c18149/f1p2/3882
GO:0015672	monovalent inorganic cation transport	biological_process	0.57113	1	1	45	668	34977	i2_LQ_pacbio_c8798/f1p2/2423
GO:1990234	transferase complex	cellular_component	0.57373	1	1	45	675	34977	i5_LQ_pacbio_c1270/f1p2/5849
GO:2000112	regulation of cellular macromolecule biosynthetic process	biological_process	0.57859	1	3	45	2295	34977	i3_HQ_pacbio_c1887/f4p0/3167,i2_LQ_pacbio_c22220/f1p0/2229,i3_LQ_pacbio_c12298/f1p0/3915
GO:0044255	cellular lipid metabolic process	biological_process	0.57866	1	1	45	684	34977	i2_LQ_pacbio_c2951/f1p3/2393
GO:0016020	membrane	cellular_component	0.58487	1	8	45	6467	34977	i2_LQ_pacbio_c8798/f1p2/2423,i3_LQ_pacbio_c9332/f1p0/3166,i2_LQ_pacbio_c4602/f1p15/2653,i2_LQ_pacbio_c86194/f1p1/2931,i1_LQ_pacbio_c50851/f1p2/1592,i3_LQ_pacbio_c22330/f1p0/3067,i1_LQ_pacbio_c2002/f5p1/1859,i2_HQ_pacbio_c6491/f4p0/2515
GO:0005215	transporter activity	molecular_function	0.58596	1	3	45	2389	34977	i1_LQ_pacbio_c50851/f1p2/1592,i2_LQ_pacbio_c86194/f1p1/2931,i3_LQ_pacbio_c9332/f1p0/3166
GO:0008152	metabolic process	biological_process	0.58828	1	23	45	18221	34977	i2_LQ_pacbio_c8798/f1p2/2423,i2_LQ_pacbio_c29803/f1p0/2166,i1_LQ_pacbio_c11695/f1p1/1917,i2_LQ_pacbio_c22220/f1p0/2229,i3_HQ_pacbio_c1887/f4p0/3167,i0_LQ_pacbio_c31988/f1p6/824,i5_LQ_pacbio_c1270/f1p2/5849,i3_LQ_pacbio_c18149/f1p2/3882,i1_HQ_pacbio_c55050/f14p1/1424,i2_HQ_pacbio_c13237/f4p2/2943,i2_LQ_pacbio_c36892/f1p3/2245,i1_LQ_pacbio_c23418/f1p0/1828,i3_HQ_pacbio_c27360/f8p0/3488,i2_LQ_pacbio…
GO:0016829	lyase activity	molecular_function	0.58876	1	1	45	711	34977	i2_LQ_pacbio_c29803/f1p0/2166
GO:0019752	carboxylic acid metabolic process	biological_process	0.59045	1	2	45	1535	34977	i1_HQ_pacbio_c55050/f14p1/1424,i2_LQ_pacbio_c2951/f1p3/2393
GO:0043436	oxoacid metabolic process	biological_process	0.59645	1	2	45	1552	34977	i2_LQ_pacbio_c2951/f1p3/2393,i1_HQ_pacbio_c55050/f14p1/1424
GO:0006082	organic acid metabolic process	biological_process	0.59759	1	2	45	1555	34977	i1_HQ_pacbio_c55050/f14p1/1424,i2_LQ_pacbio_c2951/f1p3/2393
GO:0009058	biosynthetic process	biological_process	0.61054	1	8	45	6664	34977	i3_HQ_pacbio_c1887/f4p0/3167,i5_LQ_pacbio_c1270/f1p2/5849,i2_HQ_pacbio_c6491/f4p0/2515,i3_LQ_pacbio_c12298/f1p0/3915,i3_LQ_pacbio_c10185/f1p0/3568,i1_HQ_pacbio_c55050/f14p1/1424,i3_LQ_pacbio_c18149/f1p2/3882,i2_LQ_pacbio_c22220/f1p0/2229
GO:0044424	intracellular part	cellular_component	0.62131	1	7	45	5872	34977	i3_HQ_pacbio_c1887/f4p0/3167,i3_LQ_pacbio_c18149/f1p2/3882,i1_HQ_pacbio_c55050/f14p1/1424,i2_LQ_pacbio_c2951/f1p3/2393,i2_LQ_pacbio_c22220/f1p0/2229,i3_LQ_pacbio_c4748/f1p0/3322,i5_LQ_pacbio_c1270/f1p2/5849
GO:0006810	transport	biological_process	0.62376	1	6	45	4908	34977	i2_LQ_pacbio_c8798/f1p2/2423,i2_HQ_pacbio_c13122/f5p0/2785,i2_LQ_pacbio_c86194/f1p1/2931,i1_LQ_pacbio_c50851/f1p2/1592,i0_LQ_pacbio_c3292/f1p1/669,i3_LQ_pacbio_c22330/f1p0/3067
GO:0051234	establishment of localization	biological_process	0.63015	1	6	45	4938	34977	i2_HQ_pacbio_c13122/f5p0/2785,i2_LQ_pacbio_c86194/f1p1/2931,i0_LQ_pacbio_c3292/f1p1/669,i3_LQ_pacbio_c22330/f1p0/3067,i1_LQ_pacbio_c50851/f1p2/1592,i2_LQ_pacbio_c8798/f1p2/2423
GO:0004553	hydrolase activity, hydrolyzing O-glycosyl compounds	molecular_function	0.63433	1	1	45	749	34977	i2_LQ_pacbio_c85265/f1p2/2972
GO:0005515	protein binding	molecular_function	0.63653	1	10	45	7771	34977	i5_LQ_pacbio_c141/f1p0/5818,i2_LQ_pacbio_c36688/f1p2/2529,i2_LQ_pacbio_c22220/f1p0/2229,i3_HQ_pacbio_c27360/f8p0/3488,i3_LQ_pacbio_c6407/f1p1/3276,i2_HQ_pacbio_c113017/f4p0/2202,i1_HQ_pacbio_c25838/f4p0/1748,i3_LQ_pacbio_c21765/f1p0/3516,i3_LQ_pacbio_c12298/f1p0/3915,i7_LQ_pacbio_c62/f1p0/7687
GO:0051179	localization	biological_process	0.65293	1	6	45	5048	34977	i2_LQ_pacbio_c8798/f1p2/2423,i2_LQ_pacbio_c86194/f1p1/2931,i2_HQ_pacbio_c13122/f5p0/2785,i0_LQ_pacbio_c3292/f1p1/669,i1_LQ_pacbio_c50851/f1p2/1592,i3_LQ_pacbio_c22330/f1p0/3067
GO:0016798	hydrolase activity, acting on glycosyl bonds	molecular_function	0.65301	1	1	45	792	34977	i2_LQ_pacbio_c85265/f1p2/2972
GO:0065007	biological regulation	biological_process	0.65353	1	5	45	4305	34977	i3_LQ_pacbio_c12298/f1p0/3915,i2_LQ_pacbio_c22220/f1p0/2229,i2_HQ_pacbio_c6491/f4p0/2515,i2_LQ_pacbio_c8798/f1p2/2423,i3_HQ_pacbio_c1887/f4p0/3167
GO:0044249	cellular biosynthetic process	biological_process	0.65372	1	7	45	6041	34977	i3_LQ_pacbio_c12298/f1p0/3915,i2_LQ_pacbio_c22220/f1p0/2229,i3_LQ_pacbio_c10185/f1p0/3568,i2_HQ_pacbio_c6491/f4p0/2515,i5_LQ_pacbio_c1270/f1p2/5849,i1_HQ_pacbio_c55050/f14p1/1424,i3_HQ_pacbio_c1887/f4p0/3167
GO:0005622	intracellular	cellular_component	0.65827	1	7	45	6076	34977	i3_LQ_pacbio_c4748/f1p0/3322,i5_LQ_pacbio_c1270/f1p2/5849,i2_LQ_pacbio_c22220/f1p0/2229,i2_LQ_pacbio_c2951/f1p3/2393,i3_HQ_pacbio_c1887/f4p0/3167,i3_LQ_pacbio_c18149/f1p2/3882,i1_HQ_pacbio_c55050/f14p1/1424
GO:0005634	nucleus	cellular_component	0.66238	1	3	45	2612	34977	i3_LQ_pacbio_c18149/f1p2/3882,i5_LQ_pacbio_c1270/f1p2/5849,i3_LQ_pacbio_c4748/f1p0/3322
GO:0044271	cellular nitrogen compound biosynthetic process	biological_process	0.68093	1	5	45	4529	34977	i3_HQ_pacbio_c1887/f4p0/3167,i2_HQ_pacbio_c6491/f4p0/2515,i2_LQ_pacbio_c22220/f1p0/2229,i3_LQ_pacbio_c12298/f1p0/3915,i5_LQ_pacbio_c1270/f1p2/5849
GO:0043227	membrane-bounded organelle	cellular_component	0.68892	1	4	45	3617	34977	i3_LQ_pacbio_c18149/f1p2/3882,i5_LQ_pacbio_c1270/f1p2/5849,i3_LQ_pacbio_c4748/f1p0/3322,i2_LQ_pacbio_c2951/f1p3/2393
GO:0043231	intracellular membrane-bounded organelle	cellular_component	0.68892	1	4	45	3617	34977	i5_LQ_pacbio_c1270/f1p2/5849,i3_LQ_pacbio_c4748/f1p0/3322,i2_LQ_pacbio_c2951/f1p3/2393,i3_LQ_pacbio_c18149/f1p2/3882
GO:1901576	organic substance biosynthetic process	biological_process	0.68986	1	7	45	6264	34977	i2_HQ_pacbio_c6491/f4p0/2515,i3_LQ_pacbio_c12298/f1p0/3915,i2_LQ_pacbio_c22220/f1p0/2229,i3_LQ_pacbio_c10185/f1p0/3568,i5_LQ_pacbio_c1270/f1p2/5849,i3_HQ_pacbio_c1887/f4p0/3167,i1_HQ_pacbio_c55050/f14p1/1424
GO:0034645	cellular macromolecule biosynthetic process	biological_process	0.69329	1	5	45	4534	34977	i3_HQ_pacbio_c1887/f4p0/3167,i2_LQ_pacbio_c22220/f1p0/2229,i3_LQ_pacbio_c10185/f1p0/3568,i3_LQ_pacbio_c12298/f1p0/3915,i5_LQ_pacbio_c1270/f1p2/5849
GO:1902494	catalytic complex	cellular_component	0.69669	1	1	45	935	34977	i5_LQ_pacbio_c1270/f1p2/5849
GO:0016043	cellular component organization	biological_process	0.70003	1	2	45	1878	34977	i3_LQ_pacbio_c7174/f1p0/3867,i3_LQ_pacbio_c18149/f1p2/3882
GO:0044248	cellular catabolic process	biological_process	0.7114	1	1	45	1004	34977	i2_LQ_pacbio_c2951/f1p3/2393
GO:1901575	organic substance catabolic process	biological_process	0.71425	1	1	45	1008	34977	i2_LQ_pacbio_c2951/f1p3/2393
GO:0016021	integral component of membrane	cellular_component	0.71485	1	3	45	2977	34977	i2_LQ_pacbio_c86194/f1p1/2931,i1_LQ_pacbio_c50851/f1p2/1592,i2_LQ_pacbio_c8798/f1p2/2423
GO:0031224	intrinsic component of membrane	cellular_component	0.71769	1	3	45	2991	34977	i2_LQ_pacbio_c86194/f1p1/2931,i1_LQ_pacbio_c50851/f1p2/1592,i2_LQ_pacbio_c8798/f1p2/2423
GO:0050662	coenzyme binding	molecular_function	0.71816	1	1	45	1049	34977	i0_LQ_pacbio_c31988/f1p6/824
GO:0006520	cellular amino acid metabolic process	biological_process	0.72298	1	1	45	975	34977	i1_HQ_pacbio_c55050/f14p1/1424
GO:0050896	response to stimulus	biological_process	0.73063	1	3	45	2880	34977	i2_LQ_pacbio_c83698/f1p5/2521,i3_LQ_pacbio_c12298/f1p0/3915,i0_LQ_pacbio_c3292/f1p1/669
GO:0005623	cell	cellular_component	0.73471	1	7	45	6523	34977	i3_LQ_pacbio_c18149/f1p2/3882,i1_HQ_pacbio_c55050/f14p1/1424,i3_HQ_pacbio_c1887/f4p0/3167,i2_LQ_pacbio_c2951/f1p3/2393,i2_LQ_pacbio_c22220/f1p0/2229,i5_LQ_pacbio_c1270/f1p2/5849,i3_LQ_pacbio_c4748/f1p0/3322
GO:0044464	cell part	cellular_component	0.73471	1	7	45	6523	34977	i2_LQ_pacbio_c2951/f1p3/2393,i2_LQ_pacbio_c22220/f1p0/2229,i5_LQ_pacbio_c1270/f1p2/5849,i3_LQ_pacbio_c4748/f1p0/3322,i3_HQ_pacbio_c1887/f4p0/3167,i3_LQ_pacbio_c18149/f1p2/3882,i1_HQ_pacbio_c55050/f14p1/1424
GO:0016491	oxidoreductase activity	molecular_function	0.73928	1	3	45	3115	34977	i0_LQ_pacbio_c31988/f1p6/824,i1_HQ_pacbio_c55050/f14p1/1424,i2_LQ_pacbio_c2951/f1p3/2393
GO:0006812	cation transport	biological_process	0.75029	1	1	45	1107	34977	i2_LQ_pacbio_c8798/f1p2/2423
GO:0050794	regulation of cellular process	biological_process	0.75299	1	4	45	3914	34977	i3_HQ_pacbio_c1887/f4p0/3167,i2_HQ_pacbio_c6491/f4p0/2515,i2_LQ_pacbio_c22220/f1p0/2229,i3_LQ_pacbio_c12298/f1p0/3915
GO:0051716	cellular response to stimulus	biological_process	0.76189	1	2	45	2070	34977	i2_LQ_pacbio_c83698/f1p5/2521,i3_LQ_pacbio_c12298/f1p0/3915
GO:0044281	small molecule metabolic process	biological_process	0.76542	1	2	45	2174	34977	i1_HQ_pacbio_c55050/f14p1/1424,i2_LQ_pacbio_c2951/f1p3/2393
GO:0006629	lipid metabolic process	biological_process	0.77158	1	1	45	1199	34977	i2_LQ_pacbio_c2951/f1p3/2393
GO:0050789	regulation of biological process	biological_process	0.77994	1	4	45	4081	34977	i2_LQ_pacbio_c22220/f1p0/2229,i3_LQ_pacbio_c12298/f1p0/3915,i2_HQ_pacbio_c6491/f4p0/2515,i3_HQ_pacbio_c1887/f4p0/3167
GO:0015075	ion transmembrane transporter activity	molecular_function	0.79001	1	1	45	1217	34977	i3_LQ_pacbio_c9332/f1p0/3166
GO:0044446	intracellular organelle part	cellular_component	0.79835	1	2	45	2307	34977	i5_LQ_pacbio_c1270/f1p2/5849,i3_LQ_pacbio_c18149/f1p2/3882
GO:0048037	cofactor binding	molecular_function	0.79925	1	1	45	1304	34977	i0_LQ_pacbio_c31988/f1p6/824
GO:0044422	organelle part	cellular_component	0.80287	1	2	45	2328	34977	i3_LQ_pacbio_c18149/f1p2/3882,i5_LQ_pacbio_c1270/f1p2/5849
GO:0043232	intracellular non-membrane-bounded organelle	cellular_component	0.8031	1	1	45	1316	34977	i3_LQ_pacbio_c18149/f1p2/3882
GO:0022891	substrate-specific transmembrane transporter activity	molecular_function	0.80696	1	1	45	1296	34977	i3_LQ_pacbio_c9332/f1p0/3166
GO:0009056	catabolic process	biological_process	0.81165	1	1	45	1343	34977	i2_LQ_pacbio_c2951/f1p3/2393
GO:0044710	single-organism metabolic process	biological_process	0.81614	1	7	45	7074	34977	i2_LQ_pacbio_c83698/f1p5/2521,i1_HQ_pacbio_c55050/f14p1/1424,i2_LQ_pacbio_c36892/f1p3/2245,i0_LQ_pacbio_c31988/f1p6/824,i1_LQ_pacbio_c11695/f1p1/1917,i3_LQ_pacbio_c12298/f1p0/3915,i2_LQ_pacbio_c2951/f1p3/2393
GO:0043228	non-membrane-bounded organelle	cellular_component	0.81804	1	1	45	1370	34977	i3_LQ_pacbio_c18149/f1p2/3882
GO:0043229	intracellular organelle	cellular_component	0.83035	1	4	45	4483	34977	i3_LQ_pacbio_c18149/f1p2/3882,i5_LQ_pacbio_c1270/f1p2/5849,i3_LQ_pacbio_c4748/f1p0/3322,i2_LQ_pacbio_c2951/f1p3/2393
GO:0022892	substrate-specific transporter activity	molecular_function	0.83495	1	1	45	1436	34977	i3_LQ_pacbio_c9332/f1p0/3166
GO:0044765	single-organism transport	biological_process	0.83681	1	3	45	3483	34977	i0_LQ_pacbio_c3292/f1p1/669,i2_LQ_pacbio_c86194/f1p1/2931,i2_LQ_pacbio_c8798/f1p2/2423
GO:0043226	organelle	cellular_component	0.84306	1	4	45	4571	34977	i3_LQ_pacbio_c18149/f1p2/3882,i3_LQ_pacbio_c4748/f1p0/3322,i5_LQ_pacbio_c1270/f1p2/5849,i2_LQ_pacbio_c2951/f1p3/2393
GO:1902578	single-organism localization	biological_process	0.84384	1	3	45	3530	34977	i2_LQ_pacbio_c8798/f1p2/2423,i2_LQ_pacbio_c86194/f1p1/2931,i0_LQ_pacbio_c3292/f1p1/669
GO:0016788	hydrolase activity, acting on ester bonds	molecular_function	0.85129	1	1	45	1454	34977	i3_LQ_pacbio_c10185/f1p0/3568
GO:0015031	protein transport	biological_process	0.85561	1	1	45	1423	34977	i0_LQ_pacbio_c3292/f1p1/669
GO:0006811	ion transport	biological_process	0.85839	1	1	45	1536	34977	i2_LQ_pacbio_c8798/f1p2/2423
GO:0045184	establishment of protein localization	biological_process	0.86347	1	1	45	1463	34977	i0_LQ_pacbio_c3292/f1p1/669
GO:0008104	protein localization	biological_process	0.87033	1	1	45	1504	34977	i0_LQ_pacbio_c3292/f1p1/669
GO:0044425	membrane part	cellular_component	0.8809	1	3	45	3954	34977	i2_LQ_pacbio_c8798/f1p2/2423,i1_LQ_pacbio_c50851/f1p2/1592,i2_LQ_pacbio_c86194/f1p1/2931
GO:0051649	establishment of localization in cell	biological_process	0.88215	1	1	45	1532	34977	i0_LQ_pacbio_c3292/f1p1/669
GO:0043234	protein complex	cellular_component	0.89065	1	2	45	2874	34977	i2_LQ_pacbio_c22220/f1p0/2229,i5_LQ_pacbio_c1270/f1p2/5849
GO:0051641	cellular localization	biological_process	0.89456	1	1	45	1614	34977	i0_LQ_pacbio_c3292/f1p1/669
GO:0033036	macromolecule localization	biological_process	0.89831	1	1	45	1707	34977	i0_LQ_pacbio_c3292/f1p1/669
GO:0044763	single-organism cellular process	biological_process	0.90185	1	8	45	8623	34977	i3_LQ_pacbio_c12298/f1p0/3915,i2_LQ_pacbio_c83698/f1p5/2521,i3_LQ_pacbio_c7174/f1p0/3867,i2_LQ_pacbio_c86194/f1p1/2931,i0_LQ_pacbio_c3292/f1p1/669,i2_LQ_pacbio_c2951/f1p3/2393,i1_HQ_pacbio_c55050/f14p1/1424,i2_LQ_pacbio_c36892/f1p3/2245
GO:0044711	single-organism biosynthetic process	biological_process	0.90288	1	1	45	1849	34977	i1_HQ_pacbio_c55050/f14p1/1424
GO:0044444	cytoplasmic part	cellular_component	0.91539	1	1	45	1999	34977	i2_LQ_pacbio_c2951/f1p3/2393
GO:0071702	organic substance transport	biological_process	0.91706	1	1	45	1867	34977	i0_LQ_pacbio_c3292/f1p1/669
GO:0005975	carbohydrate metabolic process	biological_process	0.9187	1	1	45	1855	34977	i2_LQ_pacbio_c85265/f1p2/2972
GO:0055085	transmembrane transport	biological_process	0.92849	1	1	45	1979	34977	i2_LQ_pacbio_c86194/f1p1/2931
GO:1901566	organonitrogen compound biosynthetic process	biological_process	0.92913	1	1	45	2153	34977	i1_HQ_pacbio_c55050/f14p1/1424
GO:0032991	macromolecular complex	cellular_component	0.94423	1	2	45	3582	34977	i2_LQ_pacbio_c22220/f1p0/2229,i5_LQ_pacbio_c1270/f1p2/5849
GO:0044699	single-organism process	biological_process	0.95021	1	11	45	12281	34977	i3_LQ_pacbio_c12298/f1p0/3915,i3_LQ_pacbio_c7174/f1p0/3867,i2_LQ_pacbio_c83698/f1p5/2521,i0_LQ_pacbio_c31988/f1p6/824,i1_LQ_pacbio_c11695/f1p1/1917,i2_LQ_pacbio_c86194/f1p1/2931,i0_LQ_pacbio_c3292/f1p1/669,i2_LQ_pacbio_c2951/f1p3/2393,i2_LQ_pacbio_c8798/f1p2/2423,i1_HQ_pacbio_c55050/f14p1/1424,i2_LQ_pacbio_c36892/f1p3/2245
GO:1901564	organonitrogen compound metabolic process	biological_process	0.97745	1	1	45	3011	34977	i1_HQ_pacbio_c55050/f14p1/1424

## Sheet: Class 2
Class 2 GO enrichment result
GO_accession	Description	Term_type	Over_represented_pValue	Corrected_pValue	DEG_item	DEG_list	Bg_item	Bg_list	Gene_names
GO:0010393	galacturonan metabolic process	biological_process	0.00015947	0.10027	2	65	10	34977	i2_LQ_pacbio_c64511/f1p2/2527,i2_LQ_pacbio_c44696/f1p5/2508
GO:0045488	pectin metabolic process	biological_process	0.00015947	0.10027	2	65	10	34977	i2_LQ_pacbio_c44696/f1p5/2508,i2_LQ_pacbio_c64511/f1p2/2527
GO:0045490	pectin catabolic process	biological_process	0.00015947	0.10027	2	65	10	34977	i2_LQ_pacbio_c64511/f1p2/2527,i2_LQ_pacbio_c44696/f1p5/2508
GO:0047487	oligogalacturonide lyase activity	molecular_function	0.00015947	0.10027	2	65	10	34977	i2_LQ_pacbio_c64511/f1p2/2527,i2_LQ_pacbio_c44696/f1p5/2508
GO:0000988	transcription factor activity, protein binding	molecular_function	0.00016631	0.10027	5	65	278	34977	i2_LQ_pacbio_c62444/f1p4/2386,i2_LQ_pacbio_c15951/f1p4/2081,i2_HQ_pacbio_c62135/f2p5/2257,i3_LQ_pacbio_c13173/f1p0/3335,i2_LQ_pacbio_c61722/f1p1/2207
GO:0001076	transcription factor activity, RNA polymerase II transcription factor binding	molecular_function	0.00018262	0.10027	4	65	151	34977	i2_LQ_pacbio_c62444/f1p4/2386,i2_HQ_pacbio_c62135/f2p5/2257,i2_LQ_pacbio_c15951/f1p4/2081,i3_LQ_pacbio_c13173/f1p0/3335
GO:0001104	RNA polymerase II transcription cofactor activity	molecular_function	0.00018262	0.10027	4	65	151	34977	i2_HQ_pacbio_c62135/f2p5/2257,i2_LQ_pacbio_c15951/f1p4/2081,i3_LQ_pacbio_c13173/f1p0/3335,i2_LQ_pacbio_c62444/f1p4/2386
GO:0016592	mediator complex	cellular_component	0.0001914	0.10027	4	65	153	34977	i3_LQ_pacbio_c13173/f1p0/3335,i2_LQ_pacbio_c15951/f1p4/2081,i2_HQ_pacbio_c62135/f2p5/2257,i2_LQ_pacbio_c62444/f1p4/2386
GO:0044428	nuclear part	cellular_component	0.00020684	0.10027	9	65	1112	34977	i2_HQ_pacbio_c62135/f2p5/2257,i3_LQ_pacbio_c19064/f1p112/3845,i2_LQ_pacbio_c62444/f1p4/2386,i2_LQ_pacbio_c39253/f1p0/2486,i3_HQ_pacbio_c1950/f4p1/3540,i2_LQ_pacbio_c15951/f1p4/2081,i1_LQ_pacbio_c12089/f1p0/1941,i3_LQ_pacbio_c13173/f1p0/3335,i2_HQ_pacbio_c14708/f2p5/2684
GO:0016837	carbon-oxygen lyase activity, acting on polysaccharides	molecular_function	0.00027539	0.12015	2	65	13	34977	i2_LQ_pacbio_c64511/f1p2/2527,i2_LQ_pacbio_c44696/f1p5/2508
GO:0000989	transcription factor activity, transcription factor binding	molecular_function	0.00083434	0.30273	4	65	228	34977	i2_LQ_pacbio_c62444/f1p4/2386,i3_LQ_pacbio_c13173/f1p0/3335,i2_HQ_pacbio_c62135/f2p5/2257,i2_LQ_pacbio_c15951/f1p4/2081
GO:0003712	transcription cofactor activity	molecular_function	0.00083434	0.30273	4	65	228	34977	i2_HQ_pacbio_c62135/f2p5/2257,i2_LQ_pacbio_c15951/f1p4/2081,i3_LQ_pacbio_c13173/f1p0/3335,i2_LQ_pacbio_c62444/f1p4/2386
GO:0005654	nucleoplasm	cellular_component	0.00097139	0.30273	5	65	413	34977	i2_LQ_pacbio_c62444/f1p4/2386,i3_LQ_pacbio_c13173/f1p0/3335,i2_HQ_pacbio_c62135/f2p5/2257,i2_LQ_pacbio_c15951/f1p4/2081,i2_HQ_pacbio_c14708/f2p5/2684
GO:0044451	nucleoplasm part	cellular_component	0.00097139	0.30273	5	65	413	34977	i2_LQ_pacbio_c62444/f1p4/2386,i2_HQ_pacbio_c14708/f2p5/2684,i3_LQ_pacbio_c13173/f1p0/3335,i2_HQ_pacbio_c62135/f2p5/2257,i2_LQ_pacbio_c15951/f1p4/2081
GO:0048870	cell motility	biological_process	0.0016723	0.45603	3	65	128	34977	i3_LQ_pacbio_c13173/f1p0/3335,i5_LQ_pacbio_c1820/f1p0/5996,i2_HQ_pacbio_c14708/f2p5/2684
GO:0051674	localization of cell	biological_process	0.0016723	0.45603	3	65	128	34977	i5_LQ_pacbio_c1820/f1p0/5996,i2_HQ_pacbio_c14708/f2p5/2684,i3_LQ_pacbio_c13173/f1p0/3335
GO:0005643	nuclear pore	cellular_component	0.0028058	0.7201	2	65	43	34977	i3_HQ_pacbio_c1950/f4p1/3540,i3_LQ_pacbio_c19064/f1p112/3845
GO:0006357	regulation of transcription from RNA polymerase II promoter	biological_process	0.0030362	0.73592	3	65	155	34977	i2_LQ_pacbio_c15951/f1p4/2081,i3_LQ_pacbio_c13173/f1p0/3335,i2_LQ_pacbio_c62444/f1p4/2386
GO:0044446	intracellular organelle part	cellular_component	0.0032048	0.73592	11	65	2307	34977	i3_LQ_pacbio_c19064/f1p112/3845,i2_HQ_pacbio_c62135/f2p5/2257,i3_HQ_pacbio_c1950/f4p1/3540,i2_LQ_pacbio_c39253/f1p0/2486,i2_LQ_pacbio_c62444/f1p4/2386,i3_LQ_pacbio_c20346/f1p0/3396,i5_LQ_pacbio_c1820/f1p0/5996,i2_HQ_pacbio_c14708/f2p5/2684,i3_LQ_pacbio_c13173/f1p0/3335,i1_LQ_pacbio_c12089/f1p0/1941,i2_LQ_pacbio_c15951/f1p4/2081
GO:0044422	organelle part	cellular_component	0.0034346	0.74926	11	65	2328	34977	i2_HQ_pacbio_c62135/f2p5/2257,i3_LQ_pacbio_c19064/f1p112/3845,i1_LQ_pacbio_c12089/f1p0/1941,i2_LQ_pacbio_c15951/f1p4/2081,i3_LQ_pacbio_c13173/f1p0/3335,i2_HQ_pacbio_c14708/f2p5/2684,i3_LQ_pacbio_c20346/f1p0/3396,i5_LQ_pacbio_c1820/f1p0/5996,i2_LQ_pacbio_c62444/f1p4/2386,i2_LQ_pacbio_c39253/f1p0/2486,i3_HQ_pacbio_c1950/f4p1/3540
GO:0005635	nuclear envelope	cellular_component	0.0041027	0.85239	2	65	52	34977	i3_HQ_pacbio_c1950/f4p1/3540,i3_LQ_pacbio_c19064/f1p112/3845
GO:0008272	sulfate transport	biological_process	0.00493	0.89623	2	65	55	34977	i2_LQ_pacbio_c86969/f1p5/2580,i1_LQ_pacbio_c37188/f1p0/1231
GO:0015116	sulfate transmembrane transporter activity	molecular_function	0.00493	0.89623	2	65	55	34977	i2_LQ_pacbio_c86969/f1p5/2580,i1_LQ_pacbio_c37188/f1p0/1231
GO:1901682	sulfur compound transmembrane transporter activity	molecular_function	0.00493	0.89623	2	65	55	34977	i2_LQ_pacbio_c86969/f1p5/2580,i1_LQ_pacbio_c37188/f1p0/1231
GO:0072348	sulfur compound transport	biological_process	0.0057711	0.98421	2	65	60	34977	i2_LQ_pacbio_c86969/f1p5/2580,i1_LQ_pacbio_c37188/f1p0/1231
GO:0031981	nuclear lumen	cellular_component	0.0058651	0.98421	5	65	623	34977	i2_LQ_pacbio_c62444/f1p4/2386,i3_LQ_pacbio_c13173/f1p0/3335,i2_LQ_pacbio_c15951/f1p4/2081,i2_HQ_pacbio_c62135/f2p5/2257,i2_HQ_pacbio_c14708/f2p5/2684
GO:0006928	movement of cell or subcellular component	biological_process	0.006981	1	3	65	215	34977	i2_HQ_pacbio_c14708/f2p5/2684,i5_LQ_pacbio_c1820/f1p0/5996,i3_LQ_pacbio_c13173/f1p0/3335
GO:0000272	polysaccharide catabolic process	biological_process	0.0070073	1	2	65	66	34977	i2_LQ_pacbio_c44696/f1p5/2508,i2_LQ_pacbio_c64511/f1p2/2527
GO:0043233	organelle lumen	cellular_component	0.0073844	1	5	65	658	34977	i2_LQ_pacbio_c15951/f1p4/2081,i2_HQ_pacbio_c62135/f2p5/2257,i3_LQ_pacbio_c13173/f1p0/3335,i2_HQ_pacbio_c14708/f2p5/2684,i2_LQ_pacbio_c62444/f1p4/2386
GO:0070013	intracellular organelle lumen	cellular_component	0.0073844	1	5	65	658	34977	i2_LQ_pacbio_c62444/f1p4/2386,i2_HQ_pacbio_c62135/f2p5/2257,i2_LQ_pacbio_c15951/f1p4/2081,i3_LQ_pacbio_c13173/f1p0/3335,i2_HQ_pacbio_c14708/f2p5/2684
GO:0031974	membrane-enclosed lumen	cellular_component	0.0075276	1	5	65	661	34977	i2_LQ_pacbio_c62444/f1p4/2386,i3_LQ_pacbio_c13173/f1p0/3335,i2_LQ_pacbio_c15951/f1p4/2081,i2_HQ_pacbio_c62135/f2p5/2257,i2_HQ_pacbio_c14708/f2p5/2684
GO:0040011	locomotion	biological_process	0.0082503	1	3	65	224	34977	i3_LQ_pacbio_c13173/f1p0/3335,i2_HQ_pacbio_c14708/f2p5/2684,i5_LQ_pacbio_c1820/f1p0/5996
GO:0005515	protein binding	molecular_function	0.0098711	1	23	65	7771	34977	i3_LQ_pacbio_c14257/f1p0/3149,i1_HQ_pacbio_c56597/f2p1/1409,i2_LQ_pacbio_c4383/f1p30/2968,i2_HQ_pacbio_c62135/f2p5/2257,i2_HQ_pacbio_c9353/f2p1/2807,i2_HQ_pacbio_c43673/f3p0/2638,i2_LQ_pacbio_c62444/f1p4/2386,i2_LQ_pacbio_c39253/f1p0/2486,i1_HQ_pacbio_c12075/f3p0/1837,i1_LQ_pacbio_c12089/f1p0/1941,i1_HQ_pacbio_c17750/f2p1/1719,i1_LQ_pacbio_c8711/f1p44/1785,i5_LQ_pacbio_c2009/f1p3/5336,i2_LQ_pacbi…
GO:0031514	motile cilium	cellular_component	0.010095	1	2	65	82	34977	i2_HQ_pacbio_c14708/f2p5/2684,i3_LQ_pacbio_c13173/f1p0/3335
GO:0009379	Holliday junction helicase complex	cellular_component	0.012913	1	1	65	7	34977	i2_LQ_pacbio_c61722/f1p1/2207
GO:0048476	Holliday junction resolvase complex	cellular_component	0.012913	1	1	65	7	34977	i2_LQ_pacbio_c61722/f1p1/2207
GO:0006366	transcription from RNA polymerase II promoter	biological_process	0.013548	1	3	65	270	34977	i2_LQ_pacbio_c62444/f1p4/2386,i3_LQ_pacbio_c13173/f1p0/3335,i2_LQ_pacbio_c15951/f1p4/2081
GO:0005929	cilium	cellular_component	0.014835	1	2	65	100	34977	i2_HQ_pacbio_c14708/f2p5/2684,i3_LQ_pacbio_c13173/f1p0/3335
GO:0043234	protein complex	cellular_component	0.015509	1	11	65	2874	34977	i2_LQ_pacbio_c15951/f1p4/2081,i1_LQ_pacbio_c12089/f1p0/1941,i3_LQ_pacbio_c13173/f1p0/3335,i2_LQ_pacbio_c61722/f1p1/2207,i2_HQ_pacbio_c14708/f2p5/2684,i5_LQ_pacbio_c1820/f1p0/5996,i2_LQ_pacbio_c62444/f1p4/2386,i2_LQ_pacbio_c39253/f1p0/2486,i4_LQ_pacbio_c4236/f1p0/4382,i2_HQ_pacbio_c62135/f2p5/2257,i3_LQ_pacbio_c10449/f1p0/3145
GO:0015103	inorganic anion transmembrane transporter activity	molecular_function	0.019254	1	2	65	113	34977	i1_LQ_pacbio_c37188/f1p0/1231,i2_LQ_pacbio_c86969/f1p5/2580
GO:0006890	retrograde vesicle-mediated transport, Golgi to ER	biological_process	0.019363	1	1	65	11	34977	i3_LQ_pacbio_c16321/f1p0/3019
GO:0061630	ubiquitin protein ligase activity	molecular_function	0.021154	1	2	65	119	34977	i1_LQ_pacbio_c12089/f1p0/1941,i2_LQ_pacbio_c39253/f1p0/2486
GO:0061659	ubiquitin-like protein ligase activity	molecular_function	0.021154	1	2	65	119	34977	i2_LQ_pacbio_c39253/f1p0/2486,i1_LQ_pacbio_c12089/f1p0/1941
GO:0005634	nucleus	cellular_component	0.021312	1	10	65	2612	34977	i2_HQ_pacbio_c62135/f2p5/2257,i3_LQ_pacbio_c19064/f1p112/3845,i3_HQ_pacbio_c1950/f4p1/3540,i2_LQ_pacbio_c62444/f1p4/2386,i2_LQ_pacbio_c39253/f1p0/2486,i2_HQ_pacbio_c14708/f2p5/2684,i2_HQ_pacbio_c20004/f2p2/2582,i1_LQ_pacbio_c12089/f1p0/1941,i2_LQ_pacbio_c15951/f1p4/2081,i3_LQ_pacbio_c13173/f1p0/3335
GO:0033202	DNA helicase complex	cellular_component	0.022233	1	1	65	12	34977	i2_LQ_pacbio_c61722/f1p1/2207
GO:0004455	ketol-acid reductoisomerase activity	molecular_function	0.022626	1	1	65	12	34977	i1_LQ_pacbio_c11876/f1p3/1989
GO:0003779	actin binding	molecular_function	0.025593	1	2	65	136	34977	i5_LQ_pacbio_c1820/f1p0/5996,i1_LQ_pacbio_c8711/f1p44/1785
GO:0010496	intercellular transport	biological_process	0.026337	1	1	65	14	34977	i2_HQ_pacbio_c14708/f2p5/2684
GO:0044000	movement in host	biological_process	0.026337	1	1	65	14	34977	i2_HQ_pacbio_c14708/f2p5/2684
GO:0046739	transport of virus in multicellular host	biological_process	0.026337	1	1	65	14	34977	i2_HQ_pacbio_c14708/f2p5/2684
GO:0046740	transport of virus in host, cell to cell	biological_process	0.026337	1	1	65	14	34977	i2_HQ_pacbio_c14708/f2p5/2684
GO:0051814	movement in other organism involved in symbiotic interaction	biological_process	0.026337	1	1	65	14	34977	i2_HQ_pacbio_c14708/f2p5/2684
GO:1902586	multi-organism intercellular transport	biological_process	0.026337	1	1	65	14	34977	i2_HQ_pacbio_c14708/f2p5/2684
GO:0006473	protein acetylation	biological_process	0.027401	1	1	65	16	34977	i2_HQ_pacbio_c14708/f2p5/2684
GO:0006475	internal protein amino acid acetylation	biological_process	0.027401	1	1	65	16	34977	i2_HQ_pacbio_c14708/f2p5/2684
GO:0016573	histone acetylation	biological_process	0.027401	1	1	65	16	34977	i2_HQ_pacbio_c14708/f2p5/2684
GO:0018393	internal peptidyl-lysine acetylation	biological_process	0.027401	1	1	65	16	34977	i2_HQ_pacbio_c14708/f2p5/2684
GO:0018394	peptidyl-lysine acetylation	biological_process	0.027401	1	1	65	16	34977	i2_HQ_pacbio_c14708/f2p5/2684
GO:0043543	protein acylation	biological_process	0.027401	1	1	65	16	34977	i2_HQ_pacbio_c14708/f2p5/2684
GO:0045995	regulation of embryonic development	biological_process	0.027829	1	1	65	17	34977	i5_LQ_pacbio_c1820/f1p0/5996
GO:1902494	catalytic complex	cellular_component	0.029267	1	5	65	935	34977	i3_LQ_pacbio_c10449/f1p0/3145,i2_HQ_pacbio_c14708/f2p5/2684,i2_LQ_pacbio_c61722/f1p1/2207,i1_LQ_pacbio_c12089/f1p0/1941,i2_LQ_pacbio_c39253/f1p0/2486
GO:0016477	cell migration	biological_process	0.029684	1	1	65	18	34977	i5_LQ_pacbio_c1820/f1p0/5996
GO:0030334	regulation of cell migration	biological_process	0.029684	1	1	65	18	34977	i5_LQ_pacbio_c1820/f1p0/5996
GO:0051270	regulation of cellular component movement	biological_process	0.031534	1	1	65	19	34977	i5_LQ_pacbio_c1820/f1p0/5996
GO:2000145	regulation of cell motility	biological_process	0.031534	1	1	65	19	34977	i5_LQ_pacbio_c1820/f1p0/5996
GO:0030155	regulation of cell adhesion	biological_process	0.031534	1	1	65	19	34977	i5_LQ_pacbio_c1820/f1p0/5996
GO:0042995	cell projection	cellular_component	0.034175	1	2	65	158	34977	i3_LQ_pacbio_c13173/f1p0/3335,i2_HQ_pacbio_c14708/f2p5/2684
GO:0005249	voltage-gated potassium channel activity	molecular_function	0.034531	1	1	65	20	34977	i1_LQ_pacbio_c18128/f1p0/1731
GO:0043130	ubiquitin binding	molecular_function	0.035326	1	1	65	19	34977	i1_LQ_pacbio_c12089/f1p0/1941
GO:0015698	inorganic anion transport	biological_process	0.035514	1	2	65	157	34977	i1_LQ_pacbio_c37188/f1p0/1231,i2_LQ_pacbio_c86969/f1p5/2580
GO:0040012	regulation of locomotion	biological_process	0.037063	1	1	65	22	34977	i5_LQ_pacbio_c1820/f1p0/5996
GO:2000026	regulation of multicellular organismal development	biological_process	0.038877	1	1	65	23	34977	i5_LQ_pacbio_c1820/f1p0/5996
GO:0022843	voltage-gated cation channel activity	molecular_function	0.038898	1	1	65	23	34977	i1_LQ_pacbio_c18128/f1p0/1731
GO:0003942	N-acetyl-gamma-glutamyl-phosphate reductase activity	molecular_function	0.039047	1	1	65	21	34977	i3_LQ_pacbio_c15707/f1p0/3130
GO:0009790	embryo development	biological_process	0.03989	1	1	65	24	34977	i5_LQ_pacbio_c1820/f1p0/5996
GO:0044766	multi-organism transport	biological_process	0.041096	1	1	65	22	34977	i2_HQ_pacbio_c14708/f2p5/2684
GO:0046794	transport of virus	biological_process	0.041096	1	1	65	22	34977	i2_HQ_pacbio_c14708/f2p5/2684
GO:1902579	multi-organism localization	biological_process	0.041096	1	1	65	22	34977	i2_HQ_pacbio_c14708/f2p5/2684
GO:0009081	branched-chain amino acid metabolic process	biological_process	0.0411	1	1	65	22	34977	i1_LQ_pacbio_c11876/f1p3/1989
GO:0009082	branched-chain amino acid biosynthetic process	biological_process	0.0411	1	1	65	22	34977	i1_LQ_pacbio_c11876/f1p3/1989
GO:0005267	potassium channel activity	molecular_function	0.042965	1	1	65	25	34977	i1_LQ_pacbio_c18128/f1p0/1731
GO:0051239	regulation of multicellular organismal process	biological_process	0.044326	1	1	65	26	34977	i5_LQ_pacbio_c1820/f1p0/5996
GO:0006281	DNA repair	biological_process	0.04477	1	4	65	723	34977	i2_LQ_pacbio_c62444/f1p4/2386,i3_LQ_pacbio_c13173/f1p0/3335,i2_LQ_pacbio_c61722/f1p1/2207,i2_HQ_pacbio_c20004/f2p2/2582
GO:0050793	regulation of developmental process	biological_process	0.049662	1	1	65	29	34977	i5_LQ_pacbio_c1820/f1p0/5996
GO:0000123	histone acetyltransferase complex	cellular_component	0.049919	1	1	65	28	34977	i2_HQ_pacbio_c14708/f2p5/2684
GO:0031248	protein acetyltransferase complex	cellular_component	0.049919	1	1	65	28	34977	i2_HQ_pacbio_c14708/f2p5/2684
GO:1902493	acetyltransferase complex	cellular_component	0.049919	1	1	65	28	34977	i2_HQ_pacbio_c14708/f2p5/2684
GO:0008218	bioluminescence	biological_process	0.050067	1	1	65	27	34977	i1_HQ_pacbio_c7557/f3p0/1888
GO:0006974	cellular response to DNA damage stimulus	biological_process	0.050117	1	4	65	751	34977	i3_LQ_pacbio_c13173/f1p0/3335,i2_LQ_pacbio_c61722/f1p1/2207,i2_HQ_pacbio_c20004/f2p2/2582,i2_LQ_pacbio_c62444/f1p4/2386
GO:0006801	superoxide metabolic process	biological_process	0.050216	1	1	65	27	34977	i0_LQ_pacbio_c32278/f1p0/788
GO:0016567	protein ubiquitination	biological_process	0.051437	1	2	65	194	34977	i1_HQ_pacbio_c17750/f2p1/1719,i2_LQ_pacbio_c39253/f1p0/2486
GO:0032446	protein modification by small protein conjugation	biological_process	0.053829	1	2	65	199	34977	i2_LQ_pacbio_c39253/f1p0/2486,i1_HQ_pacbio_c17750/f2p1/1719
GO:0007030	Golgi organization	biological_process	0.053852	1	1	65	30	34977	i3_LQ_pacbio_c13173/f1p0/3335
GO:0008484	sulfuric ester hydrolase activity	molecular_function	0.05475	1	1	65	30	34977	i3_LQ_pacbio_c20346/f1p0/3396
GO:0052126	movement in host environment	biological_process	0.056028	1	1	65	31	34977	i2_HQ_pacbio_c14708/f2p5/2684
GO:0052192	movement in environment of other organism involved in symbiotic interaction	biological_process	0.056028	1	1	65	31	34977	i2_HQ_pacbio_c14708/f2p5/2684
GO:0006302	double-strand break repair	biological_process	0.05686	1	1	65	31	34977	i2_HQ_pacbio_c20004/f2p2/2582
GO:0072593	reactive oxygen species metabolic process	biological_process	0.056898	1	1	65	31	34977	i0_LQ_pacbio_c32278/f1p0/788
GO:0032879	regulation of localization	biological_process	0.058356	1	1	65	34	34977	i5_LQ_pacbio_c1820/f1p0/5996
GO:0008509	anion transmembrane transporter activity	molecular_function	0.060359	1	2	65	211	34977	i1_LQ_pacbio_c37188/f1p0/1231,i2_LQ_pacbio_c86969/f1p5/2580
GO:0030145	manganese ion binding	molecular_function	0.060843	1	1	65	34	34977	i2_HQ_pacbio_c20004/f2p2/2582
GO:0008483	transaminase activity	molecular_function	0.062024	1	1	65	34	34977	i1_HQ_pacbio_c12075/f3p0/1837
GO:0016769	transferase activity, transferring nitrogenous groups	molecular_function	0.062024	1	1	65	34	34977	i1_HQ_pacbio_c12075/f3p0/1837
GO:0033554	cellular response to stress	biological_process	0.062625	1	4	65	808	34977	i2_LQ_pacbio_c61722/f1p1/2207,i2_HQ_pacbio_c20004/f2p2/2582,i3_LQ_pacbio_c13173/f1p0/3335,i2_LQ_pacbio_c62444/f1p4/2386
GO:0032991	macromolecular complex	cellular_component	0.063701	1	11	65	3582	34977	i2_HQ_pacbio_c62135/f2p5/2257,i3_LQ_pacbio_c10449/f1p0/3145,i2_LQ_pacbio_c62444/f1p4/2386,i2_LQ_pacbio_c39253/f1p0/2486,i4_LQ_pacbio_c4236/f1p0/4382,i2_LQ_pacbio_c15951/f1p4/2081,i1_LQ_pacbio_c12089/f1p0/1941,i3_LQ_pacbio_c13173/f1p0/3335,i2_LQ_pacbio_c61722/f1p1/2207,i2_HQ_pacbio_c14708/f2p5/2684,i5_LQ_pacbio_c1820/f1p0/5996
GO:0004565	beta-galactosidase activity	molecular_function	0.064144	1	1	65	35	34977	i3_LQ_pacbio_c10449/f1p0/3145
GO:0009341	beta-galactosidase complex	cellular_component	0.064144	1	1	65	35	34977	i3_LQ_pacbio_c10449/f1p0/3145
GO:0016702	oxidoreductase activity, acting on single donors with incorporation of molecular oxygen, incorporation of two atoms of oxygen	molecular_function	0.064291	1	2	65	224	34977	i2_LQ_pacbio_c88470/f1p0/2987,i2_LQ_pacbio_c4383/f1p30/2968
GO:0003950	NAD+ ADP-ribosyltransferase activity	molecular_function	0.066029	1	1	65	36	34977	i2_LQ_pacbio_c4057/f1p2/2200
GO:0046872	metal ion binding	molecular_function	0.067262	1	13	65	4491	34977	i1_HQ_pacbio_c17750/f2p1/1719,i0_LQ_pacbio_c32278/f1p0/788,i1_LQ_pacbio_c12089/f1p0/1941,i3_LQ_pacbio_c20346/f1p0/3396,i2_HQ_pacbio_c20004/f2p2/2582,i2_LQ_pacbio_c39871/f1p7/2356,i2_LQ_pacbio_c39253/f1p0/2486,i1_LQ_pacbio_c18128/f1p0/1731,i2_LQ_pacbio_c88470/f1p0/2987,i1_LQ_pacbio_c37065/f1p1/1881,i2_LQ_pacbio_c4383/f1p30/2968,i1_HQ_pacbio_c56597/f2p1/1409,i1_LQ_pacbio_c35199/f1p0/1546
GO:0051213	dioxygenase activity	molecular_function	0.067606	1	2	65	231	34977	i2_LQ_pacbio_c4383/f1p30/2968,i2_LQ_pacbio_c88470/f1p0/2987
GO:0016835	carbon-oxygen lyase activity	molecular_function	0.067731	1	2	65	227	34977	i2_LQ_pacbio_c64511/f1p2/2527,i2_LQ_pacbio_c44696/f1p5/2508
GO:0043227	membrane-bounded organelle	cellular_component	0.067793	1	11	65	3617	34977	i2_HQ_pacbio_c62135/f2p5/2257,i3_LQ_pacbio_c19064/f1p112/3845,i1_LQ_pacbio_c12089/f1p0/1941,i2_LQ_pacbio_c15951/f1p4/2081,i3_LQ_pacbio_c13173/f1p0/3335,i2_HQ_pacbio_c14708/f2p5/2684,i3_LQ_pacbio_c20346/f1p0/3396,i2_HQ_pacbio_c20004/f2p2/2582,i2_LQ_pacbio_c62444/f1p4/2386,i2_LQ_pacbio_c39253/f1p0/2486,i3_HQ_pacbio_c1950/f4p1/3540
GO:0043231	intracellular membrane-bounded organelle	cellular_component	0.067793	1	11	65	3617	34977	i3_HQ_pacbio_c1950/f4p1/3540,i2_LQ_pacbio_c62444/f1p4/2386,i2_LQ_pacbio_c39253/f1p0/2486,i2_HQ_pacbio_c14708/f2p5/2684,i3_LQ_pacbio_c20346/f1p0/3396,i2_HQ_pacbio_c20004/f2p2/2582,i2_LQ_pacbio_c15951/f1p4/2081,i1_LQ_pacbio_c12089/f1p0/1941,i3_LQ_pacbio_c13173/f1p0/3335,i2_HQ_pacbio_c62135/f2p5/2257,i3_LQ_pacbio_c19064/f1p112/3845
GO:0005976	polysaccharide metabolic process	biological_process	0.06791	1	2	65	234	34977	i2_LQ_pacbio_c44696/f1p5/2508,i2_LQ_pacbio_c64511/f1p2/2527
GO:0043169	cation binding	molecular_function	0.070649	1	13	65	4525	34977	i1_LQ_pacbio_c35199/f1p0/1546,i1_LQ_pacbio_c37065/f1p1/1881,i2_LQ_pacbio_c88470/f1p0/2987,i1_LQ_pacbio_c18128/f1p0/1731,i1_HQ_pacbio_c56597/f2p1/1409,i2_LQ_pacbio_c4383/f1p30/2968,i2_LQ_pacbio_c39253/f1p0/2486,i1_LQ_pacbio_c12089/f1p0/1941,i0_LQ_pacbio_c32278/f1p0/788,i1_HQ_pacbio_c17750/f2p1/1719,i3_LQ_pacbio_c20346/f1p0/3396,i2_LQ_pacbio_c39871/f1p7/2356,i2_HQ_pacbio_c20004/f2p2/2582
GO:0004842	ubiquitin-protein transferase activity	molecular_function	0.071418	1	3	65	513	34977	i1_LQ_pacbio_c12089/f1p0/1941,i1_HQ_pacbio_c17750/f2p1/1719,i2_LQ_pacbio_c39253/f1p0/2486
GO:0019787	ubiquitin-like protein transferase activity	molecular_function	0.071418	1	3	65	513	34977	i1_HQ_pacbio_c17750/f2p1/1719,i1_LQ_pacbio_c12089/f1p0/1941,i2_LQ_pacbio_c39253/f1p0/2486
GO:0004470	malic enzyme activity	molecular_function	0.073241	1	1	65	40	34977	i2_HQ_pacbio_c99991/f20p2/2199
GO:0004471	malate dehydrogenase (decarboxylating) (NAD+) activity	molecular_function	0.073241	1	1	65	40	34977	i2_HQ_pacbio_c99991/f20p2/2199
GO:0009057	macromolecule catabolic process	biological_process	0.073321	1	3	65	521	34977	i2_LQ_pacbio_c62444/f1p4/2386,i2_LQ_pacbio_c64511/f1p2/2527,i2_LQ_pacbio_c44696/f1p5/2508
GO:0055114	oxidation-reduction process	biological_process	0.073982	1	10	65	3205	34977	i2_LQ_pacbio_c4383/f1p30/2968,i1_HQ_pacbio_c7557/f3p0/1888,i2_HQ_pacbio_c8571/f2p3/2601,i2_LQ_pacbio_c88470/f1p0/2987,i1_LQ_pacbio_c10868/f1p1/1727,i3_LQ_pacbio_c15707/f1p0/3130,i1_LQ_pacbio_c11876/f1p3/1989,i2_HQ_pacbio_c99991/f20p2/2199,i2_LQ_pacbio_c39871/f1p7/2356,i0_LQ_pacbio_c32278/f1p0/788
GO:0016615	malate dehydrogenase activity	molecular_function	0.075007	1	1	65	41	34977	i2_HQ_pacbio_c99991/f20p2/2199
GO:0005102	receptor binding	molecular_function	0.075069	1	2	65	247	34977	i2_LQ_pacbio_c4476/f1p4/2570,i5_LQ_pacbio_c1820/f1p0/5996
GO:0008131	primary amine oxidase activity	molecular_function	0.075114	1	1	65	42	34977	i2_LQ_pacbio_c39871/f1p7/2356
GO:0016272	prefoldin complex	cellular_component	0.075613	1	1	65	43	34977	i4_LQ_pacbio_c4236/f1p0/4382
GO:0015996	chlorophyll catabolic process	biological_process	0.076303	1	1	65	42	34977	i1_LQ_pacbio_c33584/f1p0/1327
GO:0047746	chlorophyllase activity	molecular_function	0.076303	1	1	65	42	34977	i1_LQ_pacbio_c33584/f1p0/1327
GO:0046149	pigment catabolic process	biological_process	0.078057	1	1	65	43	34977	i1_LQ_pacbio_c33584/f1p0/1327
GO:0006289	nucleotide-excision repair	biological_process	0.07926	1	1	65	44	34977	i2_LQ_pacbio_c62444/f1p4/2386
GO:0005096	GTPase activator activity	molecular_function	0.080201	1	1	65	45	34977	i1_LQ_pacbio_c37065/f1p1/1881
GO:0003860	3-hydroxyisobutyryl-CoA hydrolase activity	molecular_function	0.080381	1	1	65	45	34977	i2_HQ_pacbio_c8571/f2p3/2601
GO:0016289	CoA hydrolase activity	molecular_function	0.080381	1	1	65	45	34977	i2_HQ_pacbio_c8571/f2p3/2601
GO:0015925	galactosidase activity	molecular_function	0.081854	1	1	65	45	34977	i3_LQ_pacbio_c10449/f1p0/3145
GO:0016616	oxidoreductase activity, acting on the CH-OH group of donors, NAD or NADP as acceptor	molecular_function	0.082481	1	3	65	542	34977	i2_HQ_pacbio_c8571/f2p3/2601,i2_HQ_pacbio_c99991/f20p2/2199,i1_LQ_pacbio_c11876/f1p3/1989
GO:0006787	porphyrin-containing compound catabolic process	biological_process	0.084449	1	1	65	47	34977	i1_LQ_pacbio_c33584/f1p0/1327
GO:0033015	tetrapyrrole catabolic process	biological_process	0.084449	1	1	65	47	34977	i1_LQ_pacbio_c33584/f1p0/1327
GO:0003746	translation elongation factor activity	molecular_function	0.08698	1	1	65	48	34977	i1_LQ_pacbio_c59323/f1p0/1002
GO:0032182	ubiquitin-like protein binding	molecular_function	0.087703	1	1	65	49	34977	i1_LQ_pacbio_c12089/f1p0/1941
GO:0051187	cofactor catabolic process	biological_process	0.087917	1	1	65	49	34977	i1_LQ_pacbio_c33584/f1p0/1327
GO:0006414	translational elongation	biological_process	0.090463	1	1	65	50	34977	i1_LQ_pacbio_c59323/f1p0/1002
GO:0000990	transcription factor activity, core RNA polymerase binding	molecular_function	0.092255	1	1	65	51	34977	i2_LQ_pacbio_c61722/f1p1/2207
GO:0000996	core DNA-dependent RNA polymerase binding promoter specificity activity	molecular_function	0.092255	1	1	65	51	34977	i2_LQ_pacbio_c61722/f1p1/2207
GO:0016987	sigma factor activity	molecular_function	0.092255	1	1	65	51	34977	i2_LQ_pacbio_c61722/f1p1/2207
GO:0015994	chlorophyll metabolic process	biological_process	0.092639	1	1	65	52	34977	i1_LQ_pacbio_c33584/f1p0/1327
GO:0003684	damaged DNA binding	molecular_function	0.094775	1	1	65	53	34977	i2_LQ_pacbio_c62444/f1p4/2386
GO:0018205	peptidyl-lysine modification	biological_process	0.095136	1	1	65	56	34977	i2_HQ_pacbio_c14708/f2p5/2684
GO:0016052	carbohydrate catabolic process	biological_process	0.096287	1	2	65	276	34977	i2_LQ_pacbio_c44696/f1p5/2508,i2_LQ_pacbio_c64511/f1p2/2527
GO:0005244	voltage-gated ion channel activity	molecular_function	0.096874	1	1	65	56	34977	i1_LQ_pacbio_c18128/f1p0/1731
GO:0022832	voltage-gated channel activity	molecular_function	0.096874	1	1	65	56	34977	i1_LQ_pacbio_c18128/f1p0/1731
GO:0005179	hormone activity	molecular_function	0.09753	1	1	65	56	34977	i2_LQ_pacbio_c4476/f1p4/2570
GO:0016641	oxidoreductase activity, acting on the CH-NH2 group of donors, oxygen as acceptor	molecular_function	0.097761	1	1	65	55	34977	i2_LQ_pacbio_c39871/f1p7/2356
GO:0016701	oxidoreductase activity, acting on single donors with incorporation of molecular oxygen	molecular_function	0.097974	1	2	65	285	34977	i2_LQ_pacbio_c4383/f1p30/2968,i2_LQ_pacbio_c88470/f1p0/2987
GO:0016790	thiolester hydrolase activity	molecular_function	0.099511	1	1	65	56	34977	i2_HQ_pacbio_c8571/f2p3/2601
GO:0008047	enzyme activator activity	molecular_function	0.10438	1	1	65	59	34977	i1_LQ_pacbio_c37065/f1p1/1881
GO:0016614	oxidoreductase activity, acting on CH-OH group of donors	molecular_function	0.10446	1	3	65	601	34977	i2_HQ_pacbio_c99991/f20p2/2199,i2_HQ_pacbio_c8571/f2p3/2601,i1_LQ_pacbio_c11876/f1p3/1989
GO:0009061	anaerobic respiration	biological_process	0.10607	1	1	65	59	34977	i3_LQ_pacbio_c15707/f1p0/3130
GO:0015947	methane metabolic process	biological_process	0.10607	1	1	65	59	34977	i3_LQ_pacbio_c15707/f1p0/3130
GO:0015948	methanogenesis	biological_process	0.10607	1	1	65	59	34977	i3_LQ_pacbio_c15707/f1p0/3130
GO:0015975	energy derivation by oxidation of reduced inorganic compounds	biological_process	0.10607	1	1	65	59	34977	i3_LQ_pacbio_c15707/f1p0/3130
GO:0043446	cellular alkane metabolic process	biological_process	0.10607	1	1	65	59	34977	i3_LQ_pacbio_c15707/f1p0/3130
GO:0043447	alkane biosynthetic process	biological_process	0.10607	1	1	65	59	34977	i3_LQ_pacbio_c15707/f1p0/3130
GO:0009056	catabolic process	biological_process	0.10639	1	5	65	1343	34977	i2_LQ_pacbio_c44696/f1p5/2508,i1_LQ_pacbio_c33584/f1p0/1327,i2_LQ_pacbio_c64511/f1p2/2527,i3_LQ_pacbio_c23371/f1p0/3748,i2_LQ_pacbio_c62444/f1p4/2386
GO:0031967	organelle envelope	cellular_component	0.1071	1	2	65	299	34977	i3_LQ_pacbio_c19064/f1p112/3845,i3_HQ_pacbio_c1950/f4p1/3540
GO:0003995	acyl-CoA dehydrogenase activity	molecular_function	0.11075	1	1	65	62	34977	i1_HQ_pacbio_c7557/f3p0/1888
GO:0048038	quinone binding	molecular_function	0.11268	1	1	65	65	34977	i2_LQ_pacbio_c39871/f1p7/2356
GO:0070647	protein modification by small protein conjugation or removal	biological_process	0.11325	1	2	65	311	34977	i2_LQ_pacbio_c39253/f1p0/2486,i1_HQ_pacbio_c17750/f2p1/1719
GO:0016832	aldehyde-lyase activity	molecular_function	0.11365	1	1	65	65	34977	i2_LQ_pacbio_c89352/f1p2/2662
GO:0030955	potassium ion binding	molecular_function	0.11484	1	1	65	64	34977	i1_LQ_pacbio_c18128/f1p0/1731
GO:0031420	alkali metal ion binding	molecular_function	0.11484	1	1	65	64	34977	i1_LQ_pacbio_c18128/f1p0/1731
GO:0006950	response to stress	biological_process	0.11615	1	5	65	1390	34977	i2_LQ_pacbio_c62444/f1p4/2386,i2_HQ_pacbio_c20004/f2p2/2582,i2_LQ_pacbio_c61722/f1p1/2207,i1_LQ_pacbio_c39604/f1p1/1775,i3_LQ_pacbio_c13173/f1p0/3335
GO:0000221	vacuolar proton-transporting V-type ATPase, V1 domain	cellular_component	0.11644	1	1	65	67	34977	i2_HQ_pacbio_c62135/f2p5/2257
GO:0005774	vacuolar membrane	cellular_component	0.11644	1	1	65	67	34977	i2_HQ_pacbio_c62135/f2p5/2257
GO:0016471	vacuolar proton-transporting V-type ATPase complex	cellular_component	0.11644	1	1	65	67	34977	i2_HQ_pacbio_c62135/f2p5/2257
GO:0044437	vacuolar part	cellular_component	0.11644	1	1	65	67	34977	i2_HQ_pacbio_c62135/f2p5/2257
GO:0031975	envelope	cellular_component	0.11724	1	2	65	316	34977	i3_HQ_pacbio_c1950/f4p1/3540,i3_LQ_pacbio_c19064/f1p112/3845
GO:0012505	endomembrane system	cellular_component	0.11746	1	3	65	644	34977	i3_HQ_pacbio_c1950/f4p1/3540,i3_LQ_pacbio_c20346/f1p0/3396,i3_LQ_pacbio_c19064/f1p112/3845
GO:1901575	organic substance catabolic process	biological_process	0.11986	1	4	65	1008	34977	i2_LQ_pacbio_c44696/f1p5/2508,i1_LQ_pacbio_c33584/f1p0/1327,i2_LQ_pacbio_c64511/f1p2/2527,i2_LQ_pacbio_c62444/f1p4/2386
GO:0043229	intracellular organelle	cellular_component	0.12027	1	12	65	4483	34977	i2_HQ_pacbio_c62135/f2p5/2257,i3_LQ_pacbio_c19064/f1p112/3845,i1_LQ_pacbio_c12089/f1p0/1941,i2_LQ_pacbio_c15951/f1p4/2081,i3_LQ_pacbio_c13173/f1p0/3335,i2_HQ_pacbio_c14708/f2p5/2684,i5_LQ_pacbio_c1820/f1p0/5996,i3_LQ_pacbio_c20346/f1p0/3396,i2_HQ_pacbio_c20004/f2p2/2582,i2_LQ_pacbio_c62444/f1p4/2386,i2_LQ_pacbio_c39253/f1p0/2486,i3_HQ_pacbio_c1950/f4p1/3540
GO:0030695	GTPase regulator activity	molecular_function	0.12251	1	1	65	70	34977	i1_LQ_pacbio_c37065/f1p1/1881
GO:0005773	vacuole	cellular_component	0.12317	1	1	65	71	34977	i2_HQ_pacbio_c62135/f2p5/2257
GO:0016763	transferase activity, transferring pentosyl groups	molecular_function	0.12421	1	1	65	70	34977	i2_LQ_pacbio_c4057/f1p2/2200
GO:0000152	nuclear ubiquitin ligase complex	cellular_component	0.12465	1	2	65	325	34977	i2_LQ_pacbio_c39253/f1p0/2486,i1_LQ_pacbio_c12089/f1p0/1941
GO:0005680	anaphase-promoting complex	cellular_component	0.12465	1	2	65	325	34977	i2_LQ_pacbio_c39253/f1p0/2486,i1_LQ_pacbio_c12089/f1p0/1941
GO:0031461	cullin-RING ubiquitin ligase complex	cellular_component	0.12465	1	2	65	325	34977	i2_LQ_pacbio_c39253/f1p0/2486,i1_LQ_pacbio_c12089/f1p0/1941
GO:0016491	oxidoreductase activity	molecular_function	0.1265	1	9	65	3115	34977	i2_LQ_pacbio_c88470/f1p0/2987,i1_HQ_pacbio_c7557/f3p0/1888,i2_LQ_pacbio_c4383/f1p30/2968,i2_HQ_pacbio_c8571/f2p3/2601,i1_LQ_pacbio_c10868/f1p1/1727,i3_LQ_pacbio_c15707/f1p0/3130,i2_HQ_pacbio_c99991/f20p2/2199,i2_LQ_pacbio_c39871/f1p7/2356,i1_LQ_pacbio_c11876/f1p3/1989
GO:0004127	cytidylate kinase activity	molecular_function	0.12739	1	1	65	74	34977	i3_LQ_pacbio_c18803/f1p0/3063
GO:0033180	proton-transporting V-type ATPase, V1 domain	cellular_component	0.12819	1	1	65	74	34977	i2_HQ_pacbio_c62135/f2p5/2257
GO:1990234	transferase complex	cellular_component	0.12876	1	3	65	675	34977	i1_LQ_pacbio_c12089/f1p0/1941,i2_HQ_pacbio_c14708/f2p5/2684,i2_LQ_pacbio_c39253/f1p0/2486
GO:0016788	hydrolase activity, acting on ester bonds	molecular_function	0.13033	1	5	65	1454	34977	i2_HQ_pacbio_c20004/f2p2/2582,i2_LQ_pacbio_c47107/f1p0/2868,i2_HQ_pacbio_c8571/f2p3/2601,i3_LQ_pacbio_c20346/f1p0/3396,i1_LQ_pacbio_c33584/f1p0/1327
GO:0000151	ubiquitin ligase complex	cellular_component	0.13072	1	2	65	335	34977	i1_LQ_pacbio_c12089/f1p0/1941,i2_LQ_pacbio_c39253/f1p0/2486
GO:0043226	organelle	cellular_component	0.13343	1	12	65	4571	34977	i3_LQ_pacbio_c19064/f1p112/3845,i2_HQ_pacbio_c62135/f2p5/2257,i2_LQ_pacbio_c39253/f1p0/2486,i2_LQ_pacbio_c62444/f1p4/2386,i3_HQ_pacbio_c1950/f4p1/3540,i3_LQ_pacbio_c13173/f1p0/3335,i2_LQ_pacbio_c15951/f1p4/2081,i1_LQ_pacbio_c12089/f1p0/1941,i2_HQ_pacbio_c20004/f2p2/2582,i3_LQ_pacbio_c20346/f1p0/3396,i5_LQ_pacbio_c1820/f1p0/5996,i2_HQ_pacbio_c14708/f2p5/2684
GO:0051179	localization	biological_process	0.13533	1	13	65	5048	34977	i1_LQ_pacbio_c37188/f1p0/1231,i2_LQ_pacbio_c40891/f1p6/2441,i3_HQ_pacbio_c1950/f4p1/3540,i2_LQ_pacbio_c86969/f1p5/2580,i3_LQ_pacbio_c13173/f1p0/3335,i2_HQ_pacbio_c14708/f2p5/2684,i3_LQ_pacbio_c16321/f1p0/3019,i5_LQ_pacbio_c1820/f1p0/5996,i2_HQ_pacbio_c62135/f2p5/2257,i2_HQ_pacbio_c43673/f3p0/2638,i2_HQ_pacbio_c9353/f2p1/2807,i3_LQ_pacbio_c19064/f1p112/3845,i1_LQ_pacbio_c18128/f1p0/1731
GO:0010256	endomembrane system organization	biological_process	0.13703	1	1	65	80	34977	i3_LQ_pacbio_c13173/f1p0/3335
GO:0006820	anion transport	biological_process	0.13803	1	2	65	346	34977	i2_LQ_pacbio_c86969/f1p5/2580,i1_LQ_pacbio_c37188/f1p0/1231
GO:0006996	organelle organization	biological_process	0.14002	1	4	65	1083	34977	i1_HQ_pacbio_c17750/f2p1/1719,i3_LQ_pacbio_c13173/f1p0/3335,i2_HQ_pacbio_c14708/f2p5/2684,i1_LQ_pacbio_c8711/f1p44/1785
GO:0005882	intermediate filament	cellular_component	0.14311	1	1	65	85	34977	i5_LQ_pacbio_c1820/f1p0/5996
GO:0045111	intermediate filament cytoskeleton	cellular_component	0.14311	1	1	65	85	34977	i5_LQ_pacbio_c1820/f1p0/5996
GO:0005622	intracellular	cellular_component	0.14518	1	15	65	6076	34977	i2_HQ_pacbio_c62135/f2p5/2257,i3_LQ_pacbio_c19064/f1p112/3845,i2_LQ_pacbio_c62444/f1p4/2386,i3_LQ_pacbio_c15707/f1p0/3130,i2_LQ_pacbio_c39253/f1p0/2486,i1_LQ_pacbio_c59323/f1p0/1002,i3_HQ_pacbio_c1950/f4p1/3540,i1_LQ_pacbio_c12089/f1p0/1941,i2_LQ_pacbio_c15951/f1p4/2081,i3_LQ_pacbio_c13173/f1p0/3335,i2_HQ_pacbio_c14708/f2p5/2684,i2_LQ_pacbio_c61722/f1p1/2207,i5_LQ_pacbio_c1820/f1p0/5996,i3_LQ_pac…
GO:0010498	proteasomal protein catabolic process	biological_process	0.14744	1	1	65	85	34977	i2_LQ_pacbio_c62444/f1p4/2386
GO:0043161	proteasome-mediated ubiquitin-dependent protein catabolic process	biological_process	0.14744	1	1	65	85	34977	i2_LQ_pacbio_c62444/f1p4/2386
GO:0016829	lyase activity	molecular_function	0.14834	1	3	65	711	34977	i2_LQ_pacbio_c44696/f1p5/2508,i2_LQ_pacbio_c89352/f1p2/2662,i2_LQ_pacbio_c64511/f1p2/2527
GO:0006497	protein lipidation	biological_process	0.14876	1	1	65	85	34977	i3_LQ_pacbio_c20346/f1p0/3396
GO:0006505	GPI anchor metabolic process	biological_process	0.14876	1	1	65	85	34977	i3_LQ_pacbio_c20346/f1p0/3396
GO:0006506	GPI anchor biosynthetic process	biological_process	0.14876	1	1	65	85	34977	i3_LQ_pacbio_c20346/f1p0/3396
GO:0006661	phosphatidylinositol biosynthetic process	biological_process	0.14876	1	1	65	85	34977	i3_LQ_pacbio_c20346/f1p0/3396
GO:0042158	lipoprotein biosynthetic process	biological_process	0.14876	1	1	65	85	34977	i3_LQ_pacbio_c20346/f1p0/3396
GO:0019201	nucleotide kinase activity	molecular_function	0.14998	1	1	65	89	34977	i3_LQ_pacbio_c18803/f1p0/3063
GO:0046914	transition metal ion binding	molecular_function	0.15349	1	8	65	2839	34977	i2_LQ_pacbio_c39871/f1p7/2356,i2_HQ_pacbio_c20004/f2p2/2582,i1_LQ_pacbio_c12089/f1p0/1941,i1_HQ_pacbio_c17750/f2p1/1719,i2_LQ_pacbio_c39253/f1p0/2486,i1_HQ_pacbio_c56597/f2p1/1409,i1_LQ_pacbio_c37065/f1p1/1881,i1_LQ_pacbio_c35199/f1p0/1546
GO:0044710	single-organism metabolic process	biological_process	0.15418	1	17	65	7074	34977	i1_LQ_pacbio_c11876/f1p3/1989,i2_LQ_pacbio_c61722/f1p1/2207,i3_LQ_pacbio_c13173/f1p0/3335,i0_LQ_pacbio_c32278/f1p0/788,i1_LQ_pacbio_c10868/f1p1/1727,i2_LQ_pacbio_c62444/f1p4/2386,i2_LQ_pacbio_c4383/f1p30/2968,i1_HQ_pacbio_c7557/f3p0/1888,i1_LQ_pacbio_c33584/f1p0/1327,i2_HQ_pacbio_c99991/f20p2/2199,i2_LQ_pacbio_c39871/f1p7/2356,i3_LQ_pacbio_c20346/f1p0/3396,i2_HQ_pacbio_c20004/f2p2/2582,i2_HQ_pacb…
GO:0005261	cation channel activity	molecular_function	0.1551	1	1	65	93	34977	i1_LQ_pacbio_c18128/f1p0/1731
GO:0033178	proton-transporting two-sector ATPase complex, catalytic domain	cellular_component	0.15576	1	1	65	91	34977	i2_HQ_pacbio_c62135/f2p5/2257
GO:0008092	cytoskeletal protein binding	molecular_function	0.15865	1	2	65	389	34977	i1_LQ_pacbio_c8711/f1p44/1785,i5_LQ_pacbio_c1820/f1p0/5996
GO:0006811	ion transport	biological_process	0.15919	1	5	65	1536	34977	i1_LQ_pacbio_c37188/f1p0/1231,i1_LQ_pacbio_c18128/f1p0/1731,i2_LQ_pacbio_c86969/f1p5/2580,i2_HQ_pacbio_c62135/f2p5/2257,i2_HQ_pacbio_c9353/f2p1/2807
GO:0016620	oxidoreductase activity, acting on the aldehyde or oxo group of donors, NAD or NADP as acceptor	molecular_function	0.16124	1	1	65	93	34977	i3_LQ_pacbio_c15707/f1p0/3130
GO:0046474	glycerophospholipid biosynthetic process	biological_process	0.16326	1	1	65	94	34977	i3_LQ_pacbio_c20346/f1p0/3396
GO:0044699	single-organism process	biological_process	0.17317	1	27	65	12281	34977	i1_LQ_pacbio_c33584/f1p0/1327,i2_LQ_pacbio_c4383/f1p30/2968,i1_HQ_pacbio_c7557/f3p0/1888,i2_HQ_pacbio_c62135/f2p5/2257,i2_HQ_pacbio_c9353/f2p1/2807,i1_LQ_pacbio_c18128/f1p0/1731,i3_LQ_pacbio_c14257/f1p0/3149,i3_HQ_pacbio_c17917/f2p2/3310,i2_LQ_pacbio_c61722/f1p1/2207,i1_LQ_pacbio_c11876/f1p3/1989,i0_LQ_pacbio_c32278/f1p0/788,i3_LQ_pacbio_c13173/f1p0/3335,i2_LQ_pacbio_c40891/f1p6/2441,i2_LQ_pacbio…
GO:0019205	nucleobase-containing compound kinase activity	molecular_function	0.17518	1	1	65	106	34977	i3_LQ_pacbio_c18803/f1p0/3063
GO:0007155	cell adhesion	biological_process	0.17596	1	1	65	109	34977	i5_LQ_pacbio_c1820/f1p0/5996
GO:0045017	glycerolipid biosynthetic process	biological_process	0.17642	1	1	65	103	34977	i3_LQ_pacbio_c20346/f1p0/3396
GO:0008652	cellular amino acid biosynthetic process	biological_process	0.18093	1	2	65	412	34977	i1_LQ_pacbio_c11876/f1p3/1989,i3_LQ_pacbio_c15707/f1p0/3130
GO:0051716	cellular response to stimulus	biological_process	0.18277	1	6	65	2070	34977	i3_LQ_pacbio_c14257/f1p0/3149,i2_LQ_pacbio_c62444/f1p4/2386,i3_HQ_pacbio_c17917/f2p2/3310,i2_LQ_pacbio_c61722/f1p1/2207,i2_HQ_pacbio_c20004/f2p2/2582,i3_LQ_pacbio_c13173/f1p0/3335
GO:0046983	protein dimerization activity	molecular_function	0.18313	1	2	65	418	34977	i3_LQ_pacbio_c15707/f1p0/3130,i1_HQ_pacbio_c12075/f3p0/1837
GO:0022610	biological adhesion	biological_process	0.18354	1	1	65	114	34977	i5_LQ_pacbio_c1820/f1p0/5996
GO:0015079	potassium ion transmembrane transporter activity	molecular_function	0.18383	1	1	65	110	34977	i1_LQ_pacbio_c18128/f1p0/1731
GO:0009247	glycolipid biosynthetic process	biological_process	0.18417	1	1	65	108	34977	i3_LQ_pacbio_c20346/f1p0/3396
GO:0046467	membrane lipid biosynthetic process	biological_process	0.18417	1	1	65	108	34977	i3_LQ_pacbio_c20346/f1p0/3396
GO:0060589	nucleoside-triphosphatase regulator activity	molecular_function	0.18814	1	1	65	112	34977	i1_LQ_pacbio_c37065/f1p1/1881
GO:0016569	covalent chromatin modification	biological_process	0.18994	1	1	65	118	34977	i2_HQ_pacbio_c14708/f2p5/2684
GO:0016570	histone modification	biological_process	0.18994	1	1	65	118	34977	i2_HQ_pacbio_c14708/f2p5/2684
GO:0044424	intracellular part	cellular_component	0.19004	1	14	65	5872	34977	i3_LQ_pacbio_c20346/f1p0/3396,i2_HQ_pacbio_c20004/f2p2/2582,i5_LQ_pacbio_c1820/f1p0/5996,i2_LQ_pacbio_c61722/f1p1/2207,i2_HQ_pacbio_c14708/f2p5/2684,i3_LQ_pacbio_c13173/f1p0/3335,i1_LQ_pacbio_c12089/f1p0/1941,i2_LQ_pacbio_c15951/f1p4/2081,i3_HQ_pacbio_c1950/f4p1/3540,i2_LQ_pacbio_c39253/f1p0/2486,i3_LQ_pacbio_c15707/f1p0/3130,i2_LQ_pacbio_c62444/f1p4/2386,i3_LQ_pacbio_c19064/f1p112/3845,i2_HQ_pac…
GO:0006664	glycolipid metabolic process	biological_process	0.19035	1	1	65	112	34977	i3_LQ_pacbio_c20346/f1p0/3396
GO:0003857	3-hydroxyacyl-CoA dehydrogenase activity	molecular_function	0.19057	1	1	65	112	34977	i2_HQ_pacbio_c8571/f2p3/2601
GO:0004185	serine-type carboxypeptidase activity	molecular_function	0.19101	1	1	65	112	34977	i2_LQ_pacbio_c96292/f1p6/2163
GO:1903509	liposaccharide metabolic process	biological_process	0.1919	1	1	65	113	34977	i3_LQ_pacbio_c20346/f1p0/3396
GO:0015075	ion transmembrane transporter activity	molecular_function	0.19248	1	4	65	1217	34977	i1_LQ_pacbio_c37188/f1p0/1231,i1_LQ_pacbio_c18128/f1p0/1731,i2_HQ_pacbio_c9353/f2p1/2807,i2_LQ_pacbio_c86969/f1p5/2580
GO:0046873	metal ion transmembrane transporter activity	molecular_function	0.19836	1	2	65	443	34977	i2_HQ_pacbio_c9353/f2p1/2807,i1_LQ_pacbio_c18128/f1p0/1731
GO:0022836	gated channel activity	molecular_function	0.20061	1	1	65	121	34977	i1_LQ_pacbio_c18128/f1p0/1731
GO:0006643	membrane lipid metabolic process	biological_process	0.21176	1	1	65	126	34977	i3_LQ_pacbio_c20346/f1p0/3396
GO:0004180	carboxypeptidase activity	molecular_function	0.2153	1	1	65	128	34977	i2_LQ_pacbio_c96292/f1p6/2163
GO:0008236	serine-type peptidase activity	molecular_function	0.21644	1	2	65	464	34977	i3_LQ_pacbio_c16321/f1p0/3019,i2_LQ_pacbio_c96292/f1p6/2163
GO:0017171	serine hydrolase activity	molecular_function	0.21644	1	2	65	464	34977	i2_LQ_pacbio_c96292/f1p6/2163,i3_LQ_pacbio_c16321/f1p0/3019
GO:0005623	cell	cellular_component	0.21702	1	15	65	6523	34977	i3_LQ_pacbio_c15707/f1p0/3130,i2_LQ_pacbio_c62444/f1p4/2386,i2_LQ_pacbio_c39253/f1p0/2486,i1_LQ_pacbio_c59323/f1p0/1002,i3_HQ_pacbio_c1950/f4p1/3540,i1_LQ_pacbio_c12089/f1p0/1941,i2_LQ_pacbio_c15951/f1p4/2081,i3_LQ_pacbio_c13173/f1p0/3335,i2_LQ_pacbio_c61722/f1p1/2207,i2_HQ_pacbio_c14708/f2p5/2684,i5_LQ_pacbio_c1820/f1p0/5996,i3_LQ_pacbio_c20346/f1p0/3396,i2_HQ_pacbio_c20004/f2p2/2582,i2_HQ_pacbi…
GO:0044464	cell part	cellular_component	0.21702	1	15	65	6523	34977	i3_LQ_pacbio_c19064/f1p112/3845,i2_HQ_pacbio_c62135/f2p5/2257,i3_LQ_pacbio_c13173/f1p0/3335,i2_LQ_pacbio_c15951/f1p4/2081,i1_LQ_pacbio_c12089/f1p0/1941,i2_HQ_pacbio_c20004/f2p2/2582,i3_LQ_pacbio_c20346/f1p0/3396,i5_LQ_pacbio_c1820/f1p0/5996,i2_LQ_pacbio_c61722/f1p1/2207,i2_HQ_pacbio_c14708/f2p5/2684,i2_LQ_pacbio_c39253/f1p0/2486,i2_LQ_pacbio_c62444/f1p4/2386,i3_LQ_pacbio_c15707/f1p0/3130,i1_LQ_pa…
GO:0016903	oxidoreductase activity, acting on the aldehyde or oxo group of donors	molecular_function	0.21957	1	1	65	131	34977	i3_LQ_pacbio_c15707/f1p0/3130
GO:0007275	multicellular organismal development	biological_process	0.22068	1	1	65	136	34977	i5_LQ_pacbio_c1820/f1p0/5996
GO:0022891	substrate-specific transmembrane transporter activity	molecular_function	0.22341	1	4	65	1296	34977	i1_LQ_pacbio_c37188/f1p0/1231,i2_HQ_pacbio_c9353/f2p1/2807,i2_LQ_pacbio_c86969/f1p5/2580,i1_LQ_pacbio_c18128/f1p0/1731
GO:0016638	oxidoreductase activity, acting on the CH-NH2 group of donors	molecular_function	0.22595	1	1	65	140	34977	i2_LQ_pacbio_c39871/f1p7/2356
GO:0008270	zinc ion binding	molecular_function	0.22619	1	6	65	2221	34977	i2_LQ_pacbio_c39253/f1p0/2486,i1_LQ_pacbio_c35199/f1p0/1546,i1_HQ_pacbio_c17750/f2p1/1719,i1_LQ_pacbio_c37065/f1p1/1881,i1_LQ_pacbio_c12089/f1p0/1941,i1_HQ_pacbio_c56597/f2p1/1409
GO:0051701	interaction with host	biological_process	0.22628	1	1	65	136	34977	i2_HQ_pacbio_c14708/f2p5/2684
GO:0045333	cellular respiration	biological_process	0.22843	1	1	65	137	34977	i3_LQ_pacbio_c15707/f1p0/3130
GO:0046488	phosphatidylinositol metabolic process	biological_process	0.23016	1	1	65	141	34977	i3_LQ_pacbio_c20346/f1p0/3396
GO:0016192	vesicle-mediated transport	biological_process	0.23082	1	3	65	902	34977	i2_HQ_pacbio_c62135/f2p5/2257,i2_HQ_pacbio_c43673/f3p0/2638,i3_LQ_pacbio_c16321/f1p0/3019
GO:0018193	peptidyl-amino acid modification	biological_process	0.23365	1	1	65	144	34977	i2_HQ_pacbio_c14708/f2p5/2684
GO:0000160	phosphorelay signal transduction system	biological_process	0.23484	1	1	65	147	34977	i3_LQ_pacbio_c14257/f1p0/3149
GO:0019538	protein metabolic process	biological_process	0.23672	1	13	65	5594	34977	i2_HQ_pacbio_c2109/f2p0/2319,i1_HQ_pacbio_c17750/f2p1/1719,i2_HQ_pacbio_c14708/f2p5/2684,i3_LQ_pacbio_c20346/f1p0/3396,i2_LQ_pacbio_c7396/f1p13/2883,i2_LQ_pacbio_c62444/f1p4/2386,i2_LQ_pacbio_c39253/f1p0/2486,i4_LQ_pacbio_c4236/f1p0/4382,i1_HQ_pacbio_c7702/f2p9/1826,i1_LQ_pacbio_c59323/f1p0/1002,i2_LQ_pacbio_c44696/f1p5/2508,i2_LQ_pacbio_c64511/f1p2/2527,i2_LQ_pacbio_c96292/f1p6/2163
GO:0019031	viral envelope	cellular_component	0.24081	1	1	65	149	34977	i2_LQ_pacbio_c4057/f1p2/2200
GO:0036338	viral membrane	cellular_component	0.24081	1	1	65	149	34977	i2_LQ_pacbio_c4057/f1p2/2200
GO:0006650	glycerophospholipid metabolic process	biological_process	0.2433	1	1	65	150	34977	i3_LQ_pacbio_c20346/f1p0/3396
GO:0042440	pigment metabolic process	biological_process	0.25149	1	1	65	156	34977	i1_LQ_pacbio_c33584/f1p0/1327
GO:0005507	copper ion binding	molecular_function	0.25443	1	1	65	155	34977	i2_LQ_pacbio_c39871/f1p7/2356
GO:0046486	glycerolipid metabolic process	biological_process	0.25522	1	1	65	159	34977	i3_LQ_pacbio_c20346/f1p0/3396
GO:0006508	proteolysis	biological_process	0.26056	1	4	65	1394	34977	i2_LQ_pacbio_c62444/f1p4/2386,i2_LQ_pacbio_c96292/f1p6/2163,i2_LQ_pacbio_c44696/f1p5/2508,i2_LQ_pacbio_c64511/f1p2/2527
GO:0098588	bounding membrane of organelle	cellular_component	0.26113	1	2	65	535	34977	i3_LQ_pacbio_c20346/f1p0/3396,i2_HQ_pacbio_c62135/f2p5/2257
GO:0070008	serine-type exopeptidase activity	molecular_function	0.26276	1	1	65	161	34977	i2_LQ_pacbio_c96292/f1p6/2163
GO:0008135	translation factor activity, RNA binding	molecular_function	0.26492	1	1	65	162	34977	i1_LQ_pacbio_c59323/f1p0/1002
GO:0015980	energy derivation by oxidation of organic compounds	biological_process	0.26515	1	1	65	163	34977	i3_LQ_pacbio_c15707/f1p0/3130
GO:0016053	organic acid biosynthetic process	biological_process	0.26568	1	2	65	535	34977	i1_LQ_pacbio_c11876/f1p3/1989,i3_LQ_pacbio_c15707/f1p0/3130
GO:0046394	carboxylic acid biosynthetic process	biological_process	0.26568	1	2	65	535	34977	i3_LQ_pacbio_c15707/f1p0/3130,i1_LQ_pacbio_c11876/f1p3/1989
GO:0052689	carboxylic ester hydrolase activity	molecular_function	0.2664	1	1	65	165	34977	i1_LQ_pacbio_c33584/f1p0/1327
GO:0042157	lipoprotein metabolic process	biological_process	0.26656	1	1	65	165	34977	i3_LQ_pacbio_c20346/f1p0/3396
GO:0016568	chromatin modification	biological_process	0.27212	1	1	65	175	34977	i2_HQ_pacbio_c14708/f2p5/2684
GO:0006778	porphyrin-containing compound metabolic process	biological_process	0.27536	1	1	65	173	34977	i1_LQ_pacbio_c33584/f1p0/1327
GO:0022892	substrate-specific transporter activity	molecular_function	0.28063	1	4	65	1436	34977	i1_LQ_pacbio_c37188/f1p0/1231,i1_LQ_pacbio_c18128/f1p0/1731,i2_HQ_pacbio_c9353/f2p1/2807,i2_LQ_pacbio_c86969/f1p5/2580
GO:0008654	phospholipid biosynthetic process	biological_process	0.28266	1	1	65	176	34977	i3_LQ_pacbio_c20346/f1p0/3396
GO:0033176	proton-transporting V-type ATPase complex	cellular_component	0.28313	1	1	65	178	34977	i2_HQ_pacbio_c62135/f2p5/2257
GO:0050896	response to stimulus	biological_process	0.2841	1	7	65	2880	34977	i2_HQ_pacbio_c20004/f2p2/2582,i2_LQ_pacbio_c61722/f1p1/2207,i1_LQ_pacbio_c39604/f1p1/1775,i3_LQ_pacbio_c13173/f1p0/3335,i3_LQ_pacbio_c14257/f1p0/3149,i3_HQ_pacbio_c17917/f2p2/3310,i2_LQ_pacbio_c62444/f1p4/2386
GO:0005789	endoplasmic reticulum membrane	cellular_component	0.28418	1	1	65	177	34977	i3_LQ_pacbio_c20346/f1p0/3396
GO:0043167	ion binding	molecular_function	0.28458	1	22	65	10482	34977	i1_LQ_pacbio_c35199/f1p0/1546,i1_LQ_pacbio_c37065/f1p1/1881,i1_LQ_pacbio_c18128/f1p0/1731,i2_LQ_pacbio_c4383/f1p30/2968,i1_HQ_pacbio_c56597/f2p1/1409,i2_LQ_pacbio_c7396/f1p13/2883,i2_LQ_pacbio_c39253/f1p0/2486,i1_LQ_pacbio_c12089/f1p0/1941,i0_LQ_pacbio_c32278/f1p0/788,i1_HQ_pacbio_c17750/f2p1/1719,i2_LQ_pacbio_c61722/f1p1/2207,i1_HQ_pacbio_c12075/f3p0/1837,i3_LQ_pacbio_c18803/f1p0/3063,i2_LQ_pacb…
GO:0042175	nuclear outer membrane-endoplasmic reticulum membrane network	cellular_component	0.28555	1	1	65	178	34977	i3_LQ_pacbio_c20346/f1p0/3396
GO:0009308	amine metabolic process	biological_process	0.28681	1	1	65	180	34977	i2_LQ_pacbio_c39871/f1p7/2356
GO:0044248	cellular catabolic process	biological_process	0.28812	1	3	65	1004	34977	i3_LQ_pacbio_c23371/f1p0/3748,i1_LQ_pacbio_c33584/f1p0/1327,i2_LQ_pacbio_c62444/f1p4/2386
GO:1901565	organonitrogen compound catabolic process	biological_process	0.29238	1	1	65	185	34977	i1_LQ_pacbio_c33584/f1p0/1327
GO:0019439	aromatic compound catabolic process	biological_process	0.29264	1	1	65	188	34977	i1_LQ_pacbio_c33584/f1p0/1327
GO:0046700	heterocycle catabolic process	biological_process	0.29602	1	1	65	190	34977	i1_LQ_pacbio_c33584/f1p0/1327
GO:0006810	transport	biological_process	0.29882	1	11	65	4908	34977	i3_HQ_pacbio_c1950/f4p1/3540,i2_LQ_pacbio_c40891/f1p6/2441,i1_LQ_pacbio_c37188/f1p0/1231,i3_LQ_pacbio_c16321/f1p0/3019,i2_HQ_pacbio_c14708/f2p5/2684,i2_LQ_pacbio_c86969/f1p5/2580,i1_LQ_pacbio_c18128/f1p0/1731,i3_LQ_pacbio_c19064/f1p112/3845,i2_HQ_pacbio_c62135/f2p5/2257,i2_HQ_pacbio_c43673/f3p0/2638,i2_HQ_pacbio_c9353/f2p1/2807
GO:0030170	pyridoxal phosphate binding	molecular_function	0.29883	1	1	65	188	34977	i1_HQ_pacbio_c12075/f3p0/1837
GO:0044270	cellular nitrogen compound catabolic process	biological_process	0.30197	1	1	65	195	34977	i1_LQ_pacbio_c33584/f1p0/1327
GO:0044432	endoplasmic reticulum part	cellular_component	0.30449	1	1	65	192	34977	i3_LQ_pacbio_c20346/f1p0/3396
GO:0022857	transmembrane transporter activity	molecular_function	0.30474	1	5	65	1973	34977	i2_HQ_pacbio_c9353/f2p1/2807,i2_HQ_pacbio_c62135/f2p5/2257,i2_LQ_pacbio_c86969/f1p5/2580,i1_LQ_pacbio_c18128/f1p0/1731,i1_LQ_pacbio_c37188/f1p0/1231
GO:0051234	establishment of localization	biological_process	0.30588	1	11	65	4938	34977	i1_LQ_pacbio_c37188/f1p0/1231,i2_LQ_pacbio_c40891/f1p6/2441,i3_HQ_pacbio_c1950/f4p1/3540,i2_LQ_pacbio_c86969/f1p5/2580,i2_HQ_pacbio_c14708/f2p5/2684,i3_LQ_pacbio_c16321/f1p0/3019,i2_HQ_pacbio_c43673/f3p0/2638,i2_HQ_pacbio_c62135/f2p5/2257,i2_HQ_pacbio_c9353/f2p1/2807,i1_LQ_pacbio_c18128/f1p0/1731,i3_LQ_pacbio_c19064/f1p112/3845
GO:1901361	organic cyclic compound catabolic process	biological_process	0.30699	1	1	65	199	34977	i1_LQ_pacbio_c33584/f1p0/1327
GO:0006464	cellular protein modification process	biological_process	0.31083	1	7	65	2952	34977	i2_LQ_pacbio_c7396/f1p13/2883,i2_LQ_pacbio_c39253/f1p0/2486,i1_HQ_pacbio_c7702/f2p9/1826,i2_HQ_pacbio_c2109/f2p0/2319,i1_HQ_pacbio_c17750/f2p1/1719,i2_HQ_pacbio_c14708/f2p5/2684,i3_LQ_pacbio_c20346/f1p0/3396
GO:0036211	protein modification process	biological_process	0.31083	1	7	65	2952	34977	i2_LQ_pacbio_c39253/f1p0/2486,i2_LQ_pacbio_c7396/f1p13/2883,i1_HQ_pacbio_c7702/f2p9/1826,i1_HQ_pacbio_c17750/f2p1/1719,i2_HQ_pacbio_c2109/f2p0/2319,i3_LQ_pacbio_c20346/f1p0/3396,i2_HQ_pacbio_c14708/f2p5/2684
GO:0015988	energy coupled proton transmembrane transport, against electrochemical gradient	biological_process	0.31977	1	1	65	207	34977	i2_HQ_pacbio_c62135/f2p5/2257
GO:0015991	ATP hydrolysis coupled proton transport	biological_process	0.31977	1	1	65	207	34977	i2_HQ_pacbio_c62135/f2p5/2257
GO:0030001	metal ion transport	biological_process	0.32519	1	2	65	624	34977	i2_HQ_pacbio_c9353/f2p1/2807,i1_LQ_pacbio_c18128/f1p0/1731
GO:0006325	chromatin organization	biological_process	0.32973	1	1	65	218	34977	i2_HQ_pacbio_c14708/f2p5/2684
GO:0005488	binding	molecular_function	0.33261	1	40	65	20370	34977	i1_LQ_pacbio_c35199/f1p0/1546,i1_LQ_pacbio_c18128/f1p0/1731,i2_HQ_pacbio_c9353/f2p1/2807,i1_LQ_pacbio_c37065/f1p1/1881,i1_LQ_pacbio_c59323/f1p0/1002,i2_LQ_pacbio_c7396/f1p13/2883,i2_LQ_pacbio_c62444/f1p4/2386,i2_LQ_pacbio_c61722/f1p1/2207,i1_HQ_pacbio_c12075/f3p0/1837,i0_LQ_pacbio_c32278/f1p0/788,i3_LQ_pacbio_c18803/f1p0/3063,i2_LQ_pacbio_c37167/f1p5/2161,i3_LQ_pacbio_c23371/f1p0/3748,i2_LQ_pacbi…
GO:0044267	cellular protein metabolic process	biological_process	0.33519	1	10	65	4528	34977	i2_HQ_pacbio_c14708/f2p5/2684,i3_LQ_pacbio_c20346/f1p0/3396,i2_HQ_pacbio_c2109/f2p0/2319,i1_HQ_pacbio_c17750/f2p1/1719,i4_LQ_pacbio_c4236/f1p0/4382,i1_HQ_pacbio_c7702/f2p9/1826,i1_LQ_pacbio_c59323/f1p0/1002,i2_LQ_pacbio_c7396/f1p13/2883,i2_LQ_pacbio_c62444/f1p4/2386,i2_LQ_pacbio_c39253/f1p0/2486
GO:0006352	DNA-templated transcription, initiation	biological_process	0.33653	1	1	65	220	34977	i2_LQ_pacbio_c61722/f1p1/2207
GO:0006813	potassium ion transport	biological_process	0.33721	1	1	65	219	34977	i1_LQ_pacbio_c18128/f1p0/1731
GO:0006812	cation transport	biological_process	0.34085	1	3	65	1107	34977	i1_LQ_pacbio_c18128/f1p0/1731,i2_HQ_pacbio_c62135/f2p5/2257,i2_HQ_pacbio_c9353/f2p1/2807
GO:0004252	serine-type endopeptidase activity	molecular_function	0.34294	1	1	65	224	34977	i3_LQ_pacbio_c16321/f1p0/3019
GO:0051082	unfolded protein binding	molecular_function	0.35188	1	1	65	230	34977	i4_LQ_pacbio_c4236/f1p0/4382
GO:0015672	monovalent inorganic cation transport	biological_process	0.35441	1	2	65	668	34977	i2_HQ_pacbio_c62135/f2p5/2257,i1_LQ_pacbio_c18128/f1p0/1731
GO:0008238	exopeptidase activity	molecular_function	0.35471	1	1	65	232	34977	i2_LQ_pacbio_c96292/f1p6/2163
GO:0048856	anatomical structure development	biological_process	0.35516	1	1	65	236	34977	i5_LQ_pacbio_c1820/f1p0/5996
GO:0003723	RNA binding	molecular_function	0.35696	1	4	65	1619	34977	i2_LQ_pacbio_c37167/f1p5/2161,i2_LQ_pacbio_c39253/f1p0/2486,i1_LQ_pacbio_c59323/f1p0/1002,i2_HQ_pacbio_c114315/f21p0/2595
GO:0044283	small molecule biosynthetic process	biological_process	0.36245	1	2	65	674	34977	i1_LQ_pacbio_c11876/f1p3/1989,i3_LQ_pacbio_c15707/f1p0/3130
GO:0048193	Golgi vesicle transport	biological_process	0.36666	1	1	65	245	34977	i3_LQ_pacbio_c16321/f1p0/3019
GO:0005216	ion channel activity	molecular_function	0.36713	1	1	65	246	34977	i1_LQ_pacbio_c18128/f1p0/1731
GO:0022838	substrate-specific channel activity	molecular_function	0.36713	1	1	65	246	34977	i1_LQ_pacbio_c18128/f1p0/1731
GO:0044255	cellular lipid metabolic process	biological_process	0.36731	1	2	65	684	34977	i3_LQ_pacbio_c20346/f1p0/3396,i2_HQ_pacbio_c8571/f2p3/2601
GO:0031090	organelle membrane	cellular_component	0.3692	1	2	65	692	34977	i2_HQ_pacbio_c62135/f2p5/2257,i3_LQ_pacbio_c20346/f1p0/3396
GO:0015267	channel activity	molecular_function	0.36956	1	1	65	248	34977	i1_LQ_pacbio_c18128/f1p0/1731
GO:0022803	passive transmembrane transporter activity	molecular_function	0.36956	1	1	65	248	34977	i1_LQ_pacbio_c18128/f1p0/1731
GO:0006355	regulation of transcription, DNA-templated	biological_process	0.3736	1	5	65	2156	34977	i2_LQ_pacbio_c62444/f1p4/2386,i3_LQ_pacbio_c13173/f1p0/3335,i2_LQ_pacbio_c15951/f1p4/2081,i2_HQ_pacbio_c62135/f2p5/2257,i2_LQ_pacbio_c61722/f1p1/2207
GO:1903506	regulation of nucleic acid-templated transcription	biological_process	0.3736	1	5	65	2156	34977	i2_LQ_pacbio_c62444/f1p4/2386,i2_LQ_pacbio_c61722/f1p1/2207,i3_LQ_pacbio_c13173/f1p0/3335,i2_HQ_pacbio_c62135/f2p5/2257,i2_LQ_pacbio_c15951/f1p4/2081
GO:0006644	phospholipid metabolic process	biological_process	0.37574	1	1	65	252	34977	i3_LQ_pacbio_c20346/f1p0/3396
GO:0044707	single-multicellular organism process	biological_process	0.37598	1	1	65	255	34977	i5_LQ_pacbio_c1820/f1p0/5996
GO:0004519	endonuclease activity	molecular_function	0.37745	1	1	65	264	34977	i2_HQ_pacbio_c20004/f2p2/2582
GO:0051252	regulation of RNA metabolic process	biological_process	0.3801	1	5	65	2173	34977	i2_HQ_pacbio_c62135/f2p5/2257,i2_LQ_pacbio_c15951/f1p4/2081,i3_LQ_pacbio_c13173/f1p0/3335,i2_LQ_pacbio_c61722/f1p1/2207,i2_LQ_pacbio_c62444/f1p4/2386
GO:2001141	regulation of RNA biosynthetic process	biological_process	0.3801	1	5	65	2173	34977	i2_LQ_pacbio_c61722/f1p1/2207,i3_LQ_pacbio_c13173/f1p0/3335,i2_LQ_pacbio_c15951/f1p4/2081,i2_HQ_pacbio_c62135/f2p5/2257,i2_LQ_pacbio_c62444/f1p4/2386
GO:0033013	tetrapyrrole metabolic process	biological_process	0.38243	1	1	65	257	34977	i1_LQ_pacbio_c33584/f1p0/1327
GO:0019219	regulation of nucleobase-containing compound metabolic process	biological_process	0.3849	1	5	65	2186	34977	i2_LQ_pacbio_c62444/f1p4/2386,i3_LQ_pacbio_c13173/f1p0/3335,i2_LQ_pacbio_c15951/f1p4/2081,i2_HQ_pacbio_c62135/f2p5/2257,i2_LQ_pacbio_c61722/f1p1/2207
GO:0006511	ubiquitin-dependent protein catabolic process	biological_process	0.38839	1	1	65	262	34977	i2_LQ_pacbio_c62444/f1p4/2386
GO:0019941	modification-dependent protein catabolic process	biological_process	0.38839	1	1	65	262	34977	i2_LQ_pacbio_c62444/f1p4/2386
GO:0043632	modification-dependent macromolecule catabolic process	biological_process	0.38839	1	1	65	262	34977	i2_LQ_pacbio_c62444/f1p4/2386
GO:0016627	oxidoreductase activity, acting on the CH-CH group of donors	molecular_function	0.3942	1	1	65	267	34977	i1_HQ_pacbio_c7557/f3p0/1888
GO:0006457	protein folding	biological_process	0.40131	1	1	65	273	34977	i4_LQ_pacbio_c4236/f1p0/4382
GO:0016469	proton-transporting two-sector ATPase complex	cellular_component	0.40457	1	1	65	278	34977	i2_HQ_pacbio_c62135/f2p5/2257
GO:0043531	ADP binding	molecular_function	0.40791	1	1	65	285	34977	i3_LQ_pacbio_c18803/f1p0/3063
GO:0019028	viral capsid	cellular_component	0.40942	1	1	65	282	34977	i2_LQ_pacbio_c4057/f1p2/2200
GO:0016820	hydrolase activity, acting on acid anhydrides, catalyzing transmembrane movement of substances	molecular_function	0.41027	1	1	65	296	34977	i2_HQ_pacbio_c62135/f2p5/2257
GO:0006631	fatty acid metabolic process	biological_process	0.41743	1	1	65	287	34977	i2_HQ_pacbio_c8571/f2p3/2601
GO:0044257	cellular protein catabolic process	biological_process	0.42468	1	1	65	294	34977	i2_LQ_pacbio_c62444/f1p4/2386
GO:0051603	proteolysis involved in cellular protein catabolic process	biological_process	0.42468	1	1	65	294	34977	i2_LQ_pacbio_c62444/f1p4/2386
GO:1902600	hydrogen ion transmembrane transport	biological_process	0.42509	1	1	65	297	34977	i2_HQ_pacbio_c62135/f2p5/2257
GO:2000112	regulation of cellular macromolecule biosynthetic process	biological_process	0.42523	1	5	65	2295	34977	i2_LQ_pacbio_c62444/f1p4/2386,i2_LQ_pacbio_c61722/f1p1/2207,i2_HQ_pacbio_c62135/f2p5/2257,i2_LQ_pacbio_c15951/f1p4/2081,i3_LQ_pacbio_c13173/f1p0/3335
GO:0030234	enzyme regulator activity	molecular_function	0.42604	1	1	65	295	34977	i1_LQ_pacbio_c37065/f1p1/1881
GO:0005783	endoplasmic reticulum	cellular_component	0.43115	1	1	65	298	34977	i3_LQ_pacbio_c20346/f1p0/3396
GO:0010556	regulation of macromolecule biosynthetic process	biological_process	0.43169	1	5	65	2312	34977	i2_LQ_pacbio_c15951/f1p4/2081,i2_HQ_pacbio_c62135/f2p5/2257,i3_LQ_pacbio_c13173/f1p0/3335,i2_LQ_pacbio_c61722/f1p1/2207,i2_LQ_pacbio_c62444/f1p4/2386
GO:0031326	regulation of cellular biosynthetic process	biological_process	0.43169	1	5	65	2312	34977	i2_LQ_pacbio_c62444/f1p4/2386,i2_LQ_pacbio_c61722/f1p1/2207,i3_LQ_pacbio_c13173/f1p0/3335,i2_LQ_pacbio_c15951/f1p4/2081,i2_HQ_pacbio_c62135/f2p5/2257
GO:0016830	carbon-carbon lyase activity	molecular_function	0.43255	1	1	65	301	34977	i2_LQ_pacbio_c89352/f1p2/2662
GO:0051171	regulation of nitrogen compound metabolic process	biological_process	0.4336	1	5	65	2317	34977	i2_LQ_pacbio_c15951/f1p4/2081,i2_HQ_pacbio_c62135/f2p5/2257,i3_LQ_pacbio_c13173/f1p0/3335,i2_LQ_pacbio_c61722/f1p1/2207,i2_LQ_pacbio_c62444/f1p4/2386
GO:0009889	regulation of biosynthetic process	biological_process	0.43393	1	5	65	2318	34977	i2_LQ_pacbio_c62444/f1p4/2386,i3_LQ_pacbio_c13173/f1p0/3335,i2_HQ_pacbio_c62135/f2p5/2257,i2_LQ_pacbio_c15951/f1p4/2081,i2_LQ_pacbio_c61722/f1p1/2207
GO:0030163	protein catabolic process	biological_process	0.44319	1	1	65	311	34977	i2_LQ_pacbio_c62444/f1p4/2386
GO:0050794	regulation of cellular process	biological_process	0.44406	1	8	65	3914	34977	i2_LQ_pacbio_c62444/f1p4/2386,i2_LQ_pacbio_c15951/f1p4/2081,i3_LQ_pacbio_c13173/f1p0/3335,i2_LQ_pacbio_c61722/f1p1/2207,i5_LQ_pacbio_c1820/f1p0/5996,i3_HQ_pacbio_c17917/f2p2/3310,i3_LQ_pacbio_c14257/f1p0/3149,i2_HQ_pacbio_c62135/f2p5/2257
GO:0022890	inorganic cation transmembrane transporter activity	molecular_function	0.4449	1	2	65	808	34977	i1_LQ_pacbio_c18128/f1p0/1731,i2_HQ_pacbio_c9353/f2p1/2807
GO:0048037	cofactor binding	molecular_function	0.44679	1	3	65	1304	34977	i2_LQ_pacbio_c39871/f1p7/2356,i2_HQ_pacbio_c99991/f20p2/2199,i1_HQ_pacbio_c12075/f3p0/1837
GO:0007010	cytoskeleton organization	biological_process	0.45027	1	1	65	322	34977	i1_LQ_pacbio_c8711/f1p44/1785
GO:0006259	DNA metabolic process	biological_process	0.4509	1	4	65	1879	34977	i3_LQ_pacbio_c13173/f1p0/3335,i2_LQ_pacbio_c61722/f1p1/2207,i2_HQ_pacbio_c20004/f2p2/2582,i2_LQ_pacbio_c62444/f1p4/2386
GO:0098805	whole membrane	cellular_component	0.45252	1	1	65	326	34977	i2_HQ_pacbio_c62135/f2p5/2257
GO:0046907	intracellular transport	biological_process	0.45508	1	3	65	1350	34977	i3_LQ_pacbio_c16321/f1p0/3019,i2_HQ_pacbio_c43673/f3p0/2638,i2_HQ_pacbio_c62135/f2p5/2257
GO:0005975	carbohydrate metabolic process	biological_process	0.45544	1	4	65	1855	34977	i2_LQ_pacbio_c89352/f1p2/2662,i3_LQ_pacbio_c10449/f1p0/3145,i2_LQ_pacbio_c64511/f1p2/2527,i2_LQ_pacbio_c44696/f1p5/2508
GO:0005215	transporter activity	molecular_function	0.46125	1	5	65	2389	34977	i1_LQ_pacbio_c37188/f1p0/1231,i2_LQ_pacbio_c86969/f1p5/2580,i2_HQ_pacbio_c62135/f2p5/2257,i2_HQ_pacbio_c9353/f2p1/2807,i1_LQ_pacbio_c18128/f1p0/1731
GO:0010468	regulation of gene expression	biological_process	0.4629	1	5	65	2395	34977	i2_LQ_pacbio_c62444/f1p4/2386,i2_LQ_pacbio_c61722/f1p1/2207,i2_HQ_pacbio_c62135/f2p5/2257,i2_LQ_pacbio_c15951/f1p4/2081,i3_LQ_pacbio_c13173/f1p0/3335
GO:0016043	cellular component organization	biological_process	0.46394	1	4	65	1878	34977	i1_LQ_pacbio_c8711/f1p44/1785,i1_HQ_pacbio_c17750/f2p1/1719,i3_LQ_pacbio_c13173/f1p0/3335,i2_HQ_pacbio_c14708/f2p5/2684
GO:0080090	regulation of primary metabolic process	biological_process	0.47049	1	5	65	2418	34977	i2_LQ_pacbio_c61722/f1p1/2207,i3_LQ_pacbio_c13173/f1p0/3335,i2_HQ_pacbio_c62135/f2p5/2257,i2_LQ_pacbio_c15951/f1p4/2081,i2_LQ_pacbio_c62444/f1p4/2386
GO:0044765	single-organism transport	biological_process	0.47594	1	7	65	3483	34977	i1_LQ_pacbio_c18128/f1p0/1731,i2_HQ_pacbio_c9353/f2p1/2807,i2_HQ_pacbio_c62135/f2p5/2257,i2_LQ_pacbio_c86969/f1p5/2580,i3_LQ_pacbio_c16321/f1p0/3019,i1_LQ_pacbio_c37188/f1p0/1231,i2_LQ_pacbio_c40891/f1p6/2441
GO:0043412	macromolecule modification	biological_process	0.47667	1	7	65	3481	34977	i1_HQ_pacbio_c7702/f2p9/1826,i2_LQ_pacbio_c39253/f1p0/2486,i2_LQ_pacbio_c7396/f1p13/2883,i3_LQ_pacbio_c20346/f1p0/3396,i2_HQ_pacbio_c14708/f2p5/2684,i1_HQ_pacbio_c17750/f2p1/1719,i2_HQ_pacbio_c2109/f2p0/2319
GO:0009378	four-way junction helicase activity	molecular_function	0.47776	1	1	65	349	34977	i2_LQ_pacbio_c61722/f1p1/2207
GO:0006914	autophagy	biological_process	0.48055	1	1	65	348	34977	i3_LQ_pacbio_c23371/f1p0/3748
GO:0032501	multicellular organismal process	biological_process	0.48348	1	1	65	354	34977	i5_LQ_pacbio_c1820/f1p0/5996
GO:0051287	NAD binding	molecular_function	0.48715	1	1	65	354	34977	i2_HQ_pacbio_c99991/f20p2/2199
GO:0031323	regulation of cellular metabolic process	biological_process	0.4899	1	5	65	2469	34977	i2_LQ_pacbio_c61722/f1p1/2207,i2_LQ_pacbio_c15951/f1p4/2081,i2_HQ_pacbio_c62135/f2p5/2257,i3_LQ_pacbio_c13173/f1p0/3335,i2_LQ_pacbio_c62444/f1p4/2386
GO:1902578	single-organism localization	biological_process	0.49033	1	7	65	3530	34977	i3_LQ_pacbio_c16321/f1p0/3019,i2_HQ_pacbio_c62135/f2p5/2257,i2_LQ_pacbio_c86969/f1p5/2580,i2_HQ_pacbio_c9353/f2p1/2807,i1_LQ_pacbio_c18128/f1p0/1731,i2_LQ_pacbio_c40891/f1p6/2441,i1_LQ_pacbio_c37188/f1p0/1231
GO:0044767	single-organism developmental process	biological_process	0.49053	1	1	65	360	34977	i5_LQ_pacbio_c1820/f1p0/5996
GO:0006818	hydrogen transport	biological_process	0.4908	1	1	65	361	34977	i2_HQ_pacbio_c62135/f2p5/2257
GO:0015992	proton transport	biological_process	0.4908	1	1	65	361	34977	i2_HQ_pacbio_c62135/f2p5/2257
GO:0060255	regulation of macromolecule metabolic process	biological_process	0.49108	1	5	65	2472	34977	i2_LQ_pacbio_c62444/f1p4/2386,i2_LQ_pacbio_c15951/f1p4/2081,i2_HQ_pacbio_c62135/f2p5/2257,i3_LQ_pacbio_c13173/f1p0/3335,i2_LQ_pacbio_c61722/f1p1/2207
GO:0050789	regulation of biological process	biological_process	0.49327	1	8	65	4081	34977	i2_LQ_pacbio_c61722/f1p1/2207,i5_LQ_pacbio_c1820/f1p0/5996,i2_LQ_pacbio_c15951/f1p4/2081,i3_LQ_pacbio_c13173/f1p0/3335,i2_LQ_pacbio_c62444/f1p4/2386,i2_HQ_pacbio_c62135/f2p5/2257,i3_LQ_pacbio_c14257/f1p0/3149,i3_HQ_pacbio_c17917/f2p2/3310
GO:0044423	virion part	cellular_component	0.49653	1	1	65	368	34977	i2_LQ_pacbio_c4057/f1p2/2200
GO:0098772	molecular function regulator	molecular_function	0.49784	1	1	65	369	34977	i1_LQ_pacbio_c37065/f1p1/1881
GO:0016787	hydrolase activity	molecular_function	0.49993	1	12	65	6276	34977	i3_LQ_pacbio_c18803/f1p0/3063,i2_LQ_pacbio_c96292/f1p6/2163,i2_LQ_pacbio_c47107/f1p0/2868,i2_HQ_pacbio_c8571/f2p3/2601,i3_LQ_pacbio_c10449/f1p0/3145,i1_LQ_pacbio_c33584/f1p0/1327,i2_LQ_pacbio_c4476/f1p4/2570,i2_HQ_pacbio_c62135/f2p5/2257,i3_LQ_pacbio_c20346/f1p0/3396,i2_HQ_pacbio_c20004/f2p2/2582,i2_LQ_pacbio_c61722/f1p1/2207,i3_LQ_pacbio_c16321/f1p0/3019
GO:0044430	cytoskeletal part	cellular_component	0.50226	1	1	65	380	34977	i5_LQ_pacbio_c1820/f1p0/5996
GO:0005198	structural molecule activity	molecular_function	0.50468	1	2	65	906	34977	i5_LQ_pacbio_c1820/f1p0/5996,i2_LQ_pacbio_c4057/f1p2/2200
GO:0008324	cation transmembrane transporter activity	molecular_function	0.51108	1	2	65	915	34977	i2_HQ_pacbio_c9353/f2p1/2807,i1_LQ_pacbio_c18128/f1p0/1731
GO:0032502	developmental process	biological_process	0.51113	1	1	65	382	34977	i5_LQ_pacbio_c1820/f1p0/5996
GO:0030117	membrane coat	cellular_component	0.51325	1	1	65	391	34977	i2_HQ_pacbio_c62135/f2p5/2257
GO:0048475	coated membrane	cellular_component	0.51325	1	1	65	391	34977	i2_HQ_pacbio_c62135/f2p5/2257
GO:0019012	virion	cellular_component	0.51605	1	1	65	389	34977	i2_LQ_pacbio_c4057/f1p2/2200
GO:0005856	cytoskeleton	cellular_component	0.52203	1	1	65	402	34977	i5_LQ_pacbio_c1820/f1p0/5996
GO:0044265	cellular macromolecule catabolic process	biological_process	0.53702	1	1	65	412	34977	i2_LQ_pacbio_c62444/f1p4/2386
GO:0051649	establishment of localization in cell	biological_process	0.54156	1	3	65	1532	34977	i2_HQ_pacbio_c43673/f3p0/2638,i2_HQ_pacbio_c62135/f2p5/2257,i3_LQ_pacbio_c16321/f1p0/3019
GO:0008152	metabolic process	biological_process	0.54394	1	34	65	18221	34977	i1_HQ_pacbio_c12075/f3p0/1837,i2_LQ_pacbio_c61722/f1p1/2207,i0_LQ_pacbio_c32278/f1p0/788,i3_LQ_pacbio_c13173/f1p0/3335,i1_LQ_pacbio_c59323/f1p0/1002,i1_LQ_pacbio_c10868/f1p1/1727,i2_LQ_pacbio_c7396/f1p13/2883,i2_LQ_pacbio_c62444/f1p4/2386,i1_LQ_pacbio_c33584/f1p0/1327,i2_HQ_pacbio_c20004/f2p2/2582,i2_HQ_pacbio_c99991/f20p2/2199,i3_LQ_pacbio_c20346/f1p0/3396,i2_HQ_pacbio_c2109/f2p0/2319,i1_HQ_pacb…
GO:0019222	regulation of metabolic process	biological_process	0.54418	1	5	65	2622	34977	i2_LQ_pacbio_c15951/f1p4/2081,i2_HQ_pacbio_c62135/f2p5/2257,i3_LQ_pacbio_c13173/f1p0/3335,i2_LQ_pacbio_c61722/f1p1/2207,i2_LQ_pacbio_c62444/f1p4/2386
GO:0006520	cellular amino acid metabolic process	biological_process	0.54855	1	2	65	975	34977	i3_LQ_pacbio_c15707/f1p0/3130,i1_LQ_pacbio_c11876/f1p3/1989
GO:0044763	single-organism cellular process	biological_process	0.55251	1	16	65	8623	34977	i3_LQ_pacbio_c15707/f1p0/3130,i2_HQ_pacbio_c14708/f2p5/2684,i5_LQ_pacbio_c1820/f1p0/5996,i2_HQ_pacbio_c20004/f2p2/2582,i3_LQ_pacbio_c20346/f1p0/3396,i2_HQ_pacbio_c8571/f2p3/2601,i2_LQ_pacbio_c62444/f1p4/2386,i2_LQ_pacbio_c40891/f1p6/2441,i3_LQ_pacbio_c13173/f1p0/3335,i2_LQ_pacbio_c61722/f1p1/2207,i1_LQ_pacbio_c11876/f1p3/1989,i3_HQ_pacbio_c17917/f2p2/3310,i3_LQ_pacbio_c14257/f1p0/3149,i2_HQ_pacbi…
GO:0019752	carboxylic acid metabolic process	biological_process	0.55382	1	3	65	1535	34977	i1_LQ_pacbio_c11876/f1p3/1989,i2_HQ_pacbio_c8571/f2p3/2601,i3_LQ_pacbio_c15707/f1p0/3130
GO:0016020	membrane	cellular_component	0.55446	1	12	65	6467	34977	i1_LQ_pacbio_c18128/f1p0/1731,i2_HQ_pacbio_c62135/f2p5/2257,i2_HQ_pacbio_c9353/f2p1/2807,i3_LQ_pacbio_c20346/f1p0/3396,i3_LQ_pacbio_c16321/f1p0/3019,i2_HQ_pacbio_c14708/f2p5/2684,i2_HQ_pacbio_c2109/f2p0/2319,i2_LQ_pacbio_c86969/f1p5/2580,i1_HQ_pacbio_c7702/f2p9/1826,i2_HQ_pacbio_c113692/f13p8/2700,i1_LQ_pacbio_c37188/f1p0/1231,i2_LQ_pacbio_c7396/f1p13/2883
GO:0098655	cation transmembrane transport	biological_process	0.55525	1	1	65	433	34977	i2_HQ_pacbio_c62135/f2p5/2257
GO:0098660	inorganic ion transmembrane transport	biological_process	0.55525	1	1	65	433	34977	i2_HQ_pacbio_c62135/f2p5/2257
GO:0098662	inorganic cation transmembrane transport	biological_process	0.55525	1	1	65	433	34977	i2_HQ_pacbio_c62135/f2p5/2257
GO:0065007	biological regulation	biological_process	0.55685	1	8	65	4305	34977	i2_LQ_pacbio_c62444/f1p4/2386,i2_LQ_pacbio_c15951/f1p4/2081,i3_LQ_pacbio_c13173/f1p0/3335,i2_LQ_pacbio_c61722/f1p1/2207,i5_LQ_pacbio_c1820/f1p0/5996,i3_HQ_pacbio_c17917/f2p2/3310,i3_LQ_pacbio_c14257/f1p0/3149,i2_HQ_pacbio_c62135/f2p5/2257
GO:0071840	cellular component organization or biogenesis	biological_process	0.55942	1	4	65	2114	34977	i1_LQ_pacbio_c8711/f1p44/1785,i3_LQ_pacbio_c13173/f1p0/3335,i1_HQ_pacbio_c17750/f2p1/1719,i2_HQ_pacbio_c14708/f2p5/2684
GO:0006091	generation of precursor metabolites and energy	biological_process	0.55993	1	1	65	436	34977	i3_LQ_pacbio_c15707/f1p0/3130
GO:0043436	oxoacid metabolic process	biological_process	0.56151	1	3	65	1552	34977	i3_LQ_pacbio_c15707/f1p0/3130,i1_LQ_pacbio_c11876/f1p3/1989,i2_HQ_pacbio_c8571/f2p3/2601
GO:0006082	organic acid metabolic process	biological_process	0.56279	1	3	65	1555	34977	i2_HQ_pacbio_c8571/f2p3/2601,i1_LQ_pacbio_c11876/f1p3/1989,i3_LQ_pacbio_c15707/f1p0/3130
GO:0003824	catalytic activity	molecular_function	0.56325	1	32	65	17268	34977	i2_LQ_pacbio_c39253/f1p0/2486,i2_LQ_pacbio_c4057/f1p2/2200,i1_LQ_pacbio_c11876/f1p3/1989,i1_HQ_pacbio_c17750/f2p1/1719,i1_LQ_pacbio_c12089/f1p0/1941,i2_LQ_pacbio_c96292/f1p6/2163,i2_LQ_pacbio_c4383/f1p30/2968,i1_HQ_pacbio_c7557/f3p0/1888,i3_LQ_pacbio_c10449/f1p0/3145,i2_HQ_pacbio_c62135/f2p5/2257,i1_LQ_pacbio_c10908/f1p1/1710,i2_LQ_pacbio_c39871/f1p7/2356,i3_LQ_pacbio_c16321/f1p0/3019,i2_LQ_pacbi…
GO:0016032	viral process	biological_process	0.57479	1	1	65	454	34977	i2_HQ_pacbio_c14708/f2p5/2684
GO:0051641	cellular localization	biological_process	0.5776	1	3	65	1614	34977	i3_LQ_pacbio_c16321/f1p0/3019,i2_HQ_pacbio_c62135/f2p5/2257,i2_HQ_pacbio_c43673/f3p0/2638
GO:0006351	transcription, DNA-templated	biological_process	0.58096	1	5	65	2735	34977	i2_LQ_pacbio_c62444/f1p4/2386,i2_LQ_pacbio_c61722/f1p1/2207,i2_LQ_pacbio_c15951/f1p4/2081,i2_HQ_pacbio_c62135/f2p5/2257,i3_LQ_pacbio_c13173/f1p0/3335
GO:0097659	nucleic acid-templated transcription	biological_process	0.58096	1	5	65	2735	34977	i3_LQ_pacbio_c13173/f1p0/3335,i2_LQ_pacbio_c15951/f1p4/2081,i2_HQ_pacbio_c62135/f2p5/2257,i2_LQ_pacbio_c61722/f1p1/2207,i2_LQ_pacbio_c62444/f1p4/2386
GO:0004518	nuclease activity	molecular_function	0.58208	1	1	65	476	34977	i2_HQ_pacbio_c20004/f2p2/2582
GO:0032774	RNA biosynthetic process	biological_process	0.59529	1	5	65	2778	34977	i2_LQ_pacbio_c62444/f1p4/2386,i2_HQ_pacbio_c62135/f2p5/2257,i2_LQ_pacbio_c15951/f1p4/2081,i3_LQ_pacbio_c13173/f1p0/3335,i2_LQ_pacbio_c61722/f1p1/2207
GO:0003678	DNA helicase activity	molecular_function	0.59827	1	1	65	491	34977	i2_LQ_pacbio_c61722/f1p1/2207
GO:0051276	chromosome organization	biological_process	0.59921	1	1	65	492	34977	i2_HQ_pacbio_c14708/f2p5/2684
GO:0044237	cellular metabolic process	biological_process	0.60359	1	23	65	12679	34977	i2_HQ_pacbio_c62135/f2p5/2257,i1_HQ_pacbio_c7557/f3p0/1888,i1_LQ_pacbio_c33584/f1p0/1327,i2_LQ_pacbio_c39253/f1p0/2486,i2_LQ_pacbio_c7396/f1p13/2883,i2_LQ_pacbio_c62444/f1p4/2386,i1_LQ_pacbio_c59323/f1p0/1002,i1_HQ_pacbio_c17750/f2p1/1719,i0_LQ_pacbio_c32278/f1p0/788,i3_LQ_pacbio_c13173/f1p0/3335,i1_LQ_pacbio_c11876/f1p3/1989,i2_LQ_pacbio_c61722/f1p1/2207,i3_LQ_pacbio_c18803/f1p0/3063,i2_HQ_pacbi…
GO:0042578	phosphoric ester hydrolase activity	molecular_function	0.60386	1	1	65	496	34977	i2_LQ_pacbio_c47107/f1p0/2868
GO:0044712	single-organism catabolic process	biological_process	0.6059	1	1	65	491	34977	i1_LQ_pacbio_c33584/f1p0/1327
GO:0044425	membrane part	cellular_component	0.60989	1	7	65	3954	34977	i1_LQ_pacbio_c37188/f1p0/1231,i2_HQ_pacbio_c14708/f2p5/2684,i3_LQ_pacbio_c16321/f1p0/3019,i3_LQ_pacbio_c20346/f1p0/3396,i2_LQ_pacbio_c86969/f1p5/2580,i2_HQ_pacbio_c62135/f2p5/2257,i1_LQ_pacbio_c18128/f1p0/1731
GO:0006886	intracellular protein transport	biological_process	0.61953	1	2	65	1131	34977	i2_HQ_pacbio_c43673/f3p0/2638,i2_HQ_pacbio_c62135/f2p5/2257
GO:0044403	symbiosis, encompassing mutualism through parasitism	biological_process	0.63111	1	1	65	529	34977	i2_HQ_pacbio_c14708/f2p5/2684
GO:0044419	interspecies interaction between organisms	biological_process	0.63253	1	1	65	531	34977	i2_HQ_pacbio_c14708/f2p5/2684
GO:0032787	monocarboxylic acid metabolic process	biological_process	0.63323	1	1	65	529	34977	i2_HQ_pacbio_c8571/f2p3/2601
GO:0015077	monovalent inorganic cation transmembrane transporter activity	molecular_function	0.63503	1	1	65	538	34977	i1_LQ_pacbio_c18128/f1p0/1731
GO:0090407	organophosphate biosynthetic process	biological_process	0.63726	1	1	65	540	34977	i3_LQ_pacbio_c20346/f1p0/3396
GO:1901137	carbohydrate derivative biosynthetic process	biological_process	0.63869	1	1	65	540	34977	i3_LQ_pacbio_c20346/f1p0/3396
GO:0044764	multi-organism cellular process	biological_process	0.63873	1	1	65	539	34977	i2_HQ_pacbio_c14708/f2p5/2684
GO:0006310	DNA recombination	biological_process	0.64112	1	1	65	548	34977	i2_LQ_pacbio_c61722/f1p1/2207
GO:0034220	ion transmembrane transport	biological_process	0.64297	1	1	65	548	34977	i2_HQ_pacbio_c62135/f2p5/2257
GO:0071704	organic substance metabolic process	biological_process	0.64779	1	26	65	14537	34977	i1_LQ_pacbio_c11876/f1p3/1989,i2_LQ_pacbio_c61722/f1p1/2207,i1_HQ_pacbio_c17750/f2p1/1719,i3_LQ_pacbio_c13173/f1p0/3335,i1_LQ_pacbio_c59323/f1p0/1002,i2_LQ_pacbio_c39253/f1p0/2486,i2_LQ_pacbio_c62444/f1p4/2386,i2_LQ_pacbio_c7396/f1p13/2883,i3_LQ_pacbio_c10449/f1p0/3145,i1_LQ_pacbio_c33584/f1p0/1327,i2_HQ_pacbio_c62135/f2p5/2257,i2_LQ_pacbio_c96292/f1p6/2163,i2_LQ_pacbio_c39871/f1p7/2356,i3_LQ_pac…
GO:0005576	extracellular region	cellular_component	0.65247	1	1	65	561	34977	i2_LQ_pacbio_c4476/f1p4/2570
GO:0034613	cellular protein localization	biological_process	0.65794	1	2	65	1212	34977	i2_HQ_pacbio_c62135/f2p5/2257,i2_HQ_pacbio_c43673/f3p0/2638
GO:0070727	cellular macromolecule localization	biological_process	0.65794	1	2	65	1212	34977	i2_HQ_pacbio_c43673/f3p0/2638,i2_HQ_pacbio_c62135/f2p5/2257
GO:0016021	integral component of membrane	cellular_component	0.65932	1	5	65	2977	34977	i1_LQ_pacbio_c37188/f1p0/1231,i2_LQ_pacbio_c86969/f1p5/2580,i1_LQ_pacbio_c18128/f1p0/1731,i2_HQ_pacbio_c14708/f2p5/2684,i3_LQ_pacbio_c16321/f1p0/3019
GO:0006629	lipid metabolic process	biological_process	0.66268	1	2	65	1199	34977	i2_HQ_pacbio_c8571/f2p3/2601,i3_LQ_pacbio_c20346/f1p0/3396
GO:0031224	intrinsic component of membrane	cellular_component	0.66354	1	5	65	2991	34977	i1_LQ_pacbio_c37188/f1p0/1231,i2_HQ_pacbio_c14708/f2p5/2684,i3_LQ_pacbio_c16321/f1p0/3019,i2_LQ_pacbio_c86969/f1p5/2580,i1_LQ_pacbio_c18128/f1p0/1731
GO:0008610	lipid biosynthetic process	biological_process	0.6645	1	1	65	575	34977	i3_LQ_pacbio_c20346/f1p0/3396
GO:0070011	peptidase activity, acting on L-amino acid peptides	molecular_function	0.67146	1	2	65	1228	34977	i3_LQ_pacbio_c16321/f1p0/3019,i2_LQ_pacbio_c96292/f1p6/2163
GO:1902589	single-organism organelle organization	biological_process	0.67159	1	1	65	600	34977	i2_HQ_pacbio_c14708/f2p5/2684
GO:1901564	organonitrogen compound metabolic process	biological_process	0.67486	1	5	65	3011	34977	i1_LQ_pacbio_c33584/f1p0/1327,i1_LQ_pacbio_c11876/f1p3/1989,i2_LQ_pacbio_c39871/f1p7/2356,i1_LQ_pacbio_c59323/f1p0/1002,i3_LQ_pacbio_c15707/f1p0/3130
GO:0044711	single-organism biosynthetic process	biological_process	0.67738	1	3	65	1849	34977	i3_LQ_pacbio_c20346/f1p0/3396,i1_LQ_pacbio_c11876/f1p3/1989,i3_LQ_pacbio_c15707/f1p0/3130
GO:1902582	single-organism intracellular transport	biological_process	0.68635	1	1	65	621	34977	i3_LQ_pacbio_c16321/f1p0/3019
GO:0035556	intracellular signal transduction	biological_process	0.68716	1	1	65	625	34977	i3_LQ_pacbio_c14257/f1p0/3149
GO:0007165	signal transduction	biological_process	0.6944	1	2	65	1291	34977	i3_LQ_pacbio_c14257/f1p0/3149,i3_HQ_pacbio_c17917/f2p2/3310
GO:0044700	single organism signaling	biological_process	0.69804	1	2	65	1300	34977	i3_HQ_pacbio_c17917/f2p2/3310,i3_LQ_pacbio_c14257/f1p0/3149
GO:0023052	signaling	biological_process	0.69846	1	2	65	1301	34977	i3_HQ_pacbio_c17917/f2p2/3310,i3_LQ_pacbio_c14257/f1p0/3149
GO:0034654	nucleobase-containing compound biosynthetic process	biological_process	0.69982	1	5	65	3123	34977	i2_LQ_pacbio_c62444/f1p4/2386,i3_LQ_pacbio_c13173/f1p0/3335,i2_HQ_pacbio_c62135/f2p5/2257,i2_LQ_pacbio_c15951/f1p4/2081,i2_LQ_pacbio_c61722/f1p1/2207
GO:0006468	protein phosphorylation	biological_process	0.71271	1	3	65	1946	34977	i1_HQ_pacbio_c7702/f2p9/1826,i2_LQ_pacbio_c7396/f1p13/2883,i2_HQ_pacbio_c2109/f2p0/2319
GO:0051186	cofactor metabolic process	biological_process	0.71374	1	1	65	662	34977	i1_LQ_pacbio_c33584/f1p0/1327
GO:0016817	hydrolase activity, acting on acid anhydrides	molecular_function	0.71425	1	3	65	1989	34977	i2_LQ_pacbio_c61722/f1p1/2207,i2_HQ_pacbio_c62135/f2p5/2257,i3_LQ_pacbio_c18803/f1p0/3063
GO:0008233	peptidase activity	molecular_function	0.71779	1	2	65	1339	34977	i3_LQ_pacbio_c16321/f1p0/3019,i2_LQ_pacbio_c96292/f1p6/2163
GO:0055085	transmembrane transport	biological_process	0.72144	1	3	65	1979	34977	i2_HQ_pacbio_c9353/f2p1/2807,i2_HQ_pacbio_c62135/f2p5/2257,i2_LQ_pacbio_c40891/f1p6/2441
GO:0044238	primary metabolic process	biological_process	0.72942	1	24	65	13950	34977	i2_LQ_pacbio_c44696/f1p5/2508,i2_HQ_pacbio_c8571/f2p3/2601,i2_LQ_pacbio_c64511/f1p2/2527,i2_LQ_pacbio_c89352/f1p2/2662,i3_LQ_pacbio_c18803/f1p0/3063,i2_LQ_pacbio_c15951/f1p4/2081,i2_HQ_pacbio_c2109/f2p0/2319,i3_LQ_pacbio_c20346/f1p0/3396,i2_HQ_pacbio_c20004/f2p2/2582,i2_HQ_pacbio_c14708/f2p5/2684,i3_LQ_pacbio_c15707/f1p0/3130,i1_HQ_pacbio_c7702/f2p9/1826,i4_LQ_pacbio_c4236/f1p0/4382,i2_HQ_pacbio_…
GO:0007154	cell communication	biological_process	0.73351	1	2	65	1389	34977	i3_HQ_pacbio_c17917/f2p2/3310,i3_LQ_pacbio_c14257/f1p0/3149
GO:0043170	macromolecule metabolic process	biological_process	0.74127	1	18	65	10748	34977	i2_LQ_pacbio_c96292/f1p6/2163,i2_HQ_pacbio_c62135/f2p5/2257,i2_LQ_pacbio_c7396/f1p13/2883,i2_LQ_pacbio_c62444/f1p4/2386,i2_LQ_pacbio_c39253/f1p0/2486,i1_LQ_pacbio_c59323/f1p0/1002,i1_HQ_pacbio_c17750/f2p1/1719,i3_LQ_pacbio_c13173/f1p0/3335,i2_LQ_pacbio_c61722/f1p1/2207,i2_LQ_pacbio_c44696/f1p5/2508,i2_LQ_pacbio_c64511/f1p2/2527,i4_LQ_pacbio_c4236/f1p0/4382,i1_HQ_pacbio_c7702/f2p9/1826,i2_LQ_pacbi…
GO:0004386	helicase activity	molecular_function	0.74273	1	1	65	730	34977	i2_LQ_pacbio_c61722/f1p1/2207
GO:0015031	protein transport	biological_process	0.74404	1	2	65	1423	34977	i2_HQ_pacbio_c43673/f3p0/2638,i2_HQ_pacbio_c62135/f2p5/2257
GO:0009987	cellular process	biological_process	0.74637	1	29	65	16769	34977	i2_HQ_pacbio_c9353/f2p1/2807,i2_HQ_pacbio_c62135/f2p5/2257,i1_HQ_pacbio_c7557/f3p0/1888,i1_LQ_pacbio_c33584/f1p0/1327,i3_HQ_pacbio_c17917/f2p2/3310,i3_LQ_pacbio_c14257/f1p0/3149,i3_LQ_pacbio_c13173/f1p0/3335,i1_HQ_pacbio_c17750/f2p1/1719,i0_LQ_pacbio_c32278/f1p0/788,i1_LQ_pacbio_c11876/f1p3/1989,i2_LQ_pacbio_c61722/f1p1/2207,i2_LQ_pacbio_c39253/f1p0/2486,i2_LQ_pacbio_c7396/f1p13/2883,i2_LQ_pacbio…
GO:0043933	macromolecular complex subunit organization	biological_process	0.75078	1	1	65	741	34977	i2_HQ_pacbio_c14708/f2p5/2684
GO:0034645	cellular macromolecule biosynthetic process	biological_process	0.75474	1	7	65	4534	34977	i2_LQ_pacbio_c15951/f1p4/2081,i2_HQ_pacbio_c62135/f2p5/2257,i3_LQ_pacbio_c13173/f1p0/3335,i2_LQ_pacbio_c61722/f1p1/2207,i3_LQ_pacbio_c20346/f1p0/3396,i2_LQ_pacbio_c62444/f1p4/2386,i1_LQ_pacbio_c59323/f1p0/1002
GO:0004553	hydrolase activity, hydrolyzing O-glycosyl compounds	molecular_function	0.75644	1	1	65	749	34977	i3_LQ_pacbio_c10449/f1p0/3145
GO:0004175	endopeptidase activity	molecular_function	0.75792	1	1	65	756	34977	i3_LQ_pacbio_c16321/f1p0/3019
GO:0045184	establishment of protein localization	biological_process	0.758	1	2	65	1463	34977	i2_HQ_pacbio_c43673/f3p0/2638,i2_HQ_pacbio_c62135/f2p5/2257
GO:0004672	protein kinase activity	molecular_function	0.76049	1	3	65	2110	34977	i2_HQ_pacbio_c2109/f2p0/2319,i1_HQ_pacbio_c7702/f2p9/1826,i2_LQ_pacbio_c7396/f1p13/2883
GO:0009059	macromolecule biosynthetic process	biological_process	0.76687	1	7	65	4592	34977	i2_HQ_pacbio_c62135/f2p5/2257,i2_LQ_pacbio_c15951/f1p4/2081,i3_LQ_pacbio_c13173/f1p0/3335,i2_LQ_pacbio_c61722/f1p1/2207,i3_LQ_pacbio_c20346/f1p0/3396,i2_LQ_pacbio_c62444/f1p4/2386,i1_LQ_pacbio_c59323/f1p0/1002
GO:0008104	protein localization	biological_process	0.77181	1	2	65	1504	34977	i2_HQ_pacbio_c43673/f3p0/2638,i2_HQ_pacbio_c62135/f2p5/2257
GO:1901566	organonitrogen compound biosynthetic process	biological_process	0.7755	1	3	65	2153	34977	i1_LQ_pacbio_c59323/f1p0/1002,i3_LQ_pacbio_c15707/f1p0/3130,i1_LQ_pacbio_c11876/f1p3/1989
GO:0016798	hydrolase activity, acting on glycosyl bonds	molecular_function	0.77583	1	1	65	792	34977	i3_LQ_pacbio_c10449/f1p0/3145
GO:0044281	small molecule metabolic process	biological_process	0.78247	1	3	65	2174	34977	i3_LQ_pacbio_c15707/f1p0/3130,i2_HQ_pacbio_c8571/f2p3/2601,i1_LQ_pacbio_c11876/f1p3/1989
GO:0016301	kinase activity	molecular_function	0.78308	1	4	65	2842	34977	i2_HQ_pacbio_c2109/f2p0/2319,i2_LQ_pacbio_c7396/f1p13/2883,i3_LQ_pacbio_c18803/f1p0/3063,i1_HQ_pacbio_c7702/f2p9/1826
GO:0019438	aromatic compound biosynthetic process	biological_process	0.79146	1	5	65	3497	34977	i2_LQ_pacbio_c62444/f1p4/2386,i2_HQ_pacbio_c62135/f2p5/2257,i2_LQ_pacbio_c15951/f1p4/2081,i3_LQ_pacbio_c13173/f1p0/3335,i2_LQ_pacbio_c61722/f1p1/2207
GO:0016310	phosphorylation	biological_process	0.79584	1	3	65	2229	34977	i2_HQ_pacbio_c2109/f2p0/2319,i2_LQ_pacbio_c7396/f1p13/2883,i1_HQ_pacbio_c7702/f2p9/1826
GO:0003700	transcription factor activity, sequence-specific DNA binding	molecular_function	0.7998	1	1	65	849	34977	i2_LQ_pacbio_c61722/f1p1/2207
GO:0001071	nucleic acid binding transcription factor activity	molecular_function	0.80015	1	1	65	850	34977	i2_LQ_pacbio_c61722/f1p1/2207
GO:0018130	heterocycle biosynthetic process	biological_process	0.80539	1	5	65	3566	34977	i2_LQ_pacbio_c62444/f1p4/2386,i3_LQ_pacbio_c13173/f1p0/3335,i2_HQ_pacbio_c62135/f2p5/2257,i2_LQ_pacbio_c15951/f1p4/2081,i2_LQ_pacbio_c61722/f1p1/2207
GO:0035639	purine ribonucleoside triphosphate binding	molecular_function	0.81029	1	8	65	5457	34977	i2_LQ_pacbio_c4476/f1p4/2570,i1_LQ_pacbio_c14911/f1p0/1048,i3_LQ_pacbio_c18803/f1p0/3063,i2_LQ_pacbio_c61722/f1p1/2207,i2_HQ_pacbio_c2109/f2p0/2319,i1_HQ_pacbio_c7702/f2p9/1826,i2_LQ_pacbio_c7396/f1p13/2883,i3_LQ_pacbio_c15707/f1p0/3130
GO:0016757	transferase activity, transferring glycosyl groups	molecular_function	0.81468	1	1	65	894	34977	i2_LQ_pacbio_c4057/f1p2/2200
GO:0044249	cellular biosynthetic process	biological_process	0.81487	1	9	65	6041	34977	i2_LQ_pacbio_c61722/f1p1/2207,i3_LQ_pacbio_c20346/f1p0/3396,i1_LQ_pacbio_c11876/f1p3/1989,i2_LQ_pacbio_c15951/f1p4/2081,i3_LQ_pacbio_c13173/f1p0/3335,i1_LQ_pacbio_c59323/f1p0/1002,i3_LQ_pacbio_c15707/f1p0/3130,i2_LQ_pacbio_c62444/f1p4/2386,i2_HQ_pacbio_c62135/f2p5/2257
GO:0001883	purine nucleoside binding	molecular_function	0.81884	1	8	65	5510	34977	i2_LQ_pacbio_c4476/f1p4/2570,i1_LQ_pacbio_c14911/f1p0/1048,i3_LQ_pacbio_c18803/f1p0/3063,i2_HQ_pacbio_c2109/f2p0/2319,i2_LQ_pacbio_c61722/f1p1/2207,i2_LQ_pacbio_c7396/f1p13/2883,i3_LQ_pacbio_c15707/f1p0/3130,i1_HQ_pacbio_c7702/f2p9/1826
GO:0032549	ribonucleoside binding	molecular_function	0.81884	1	8	65	5510	34977	i3_LQ_pacbio_c18803/f1p0/3063,i1_LQ_pacbio_c14911/f1p0/1048,i2_LQ_pacbio_c4476/f1p4/2570,i1_HQ_pacbio_c7702/f2p9/1826,i3_LQ_pacbio_c15707/f1p0/3130,i2_LQ_pacbio_c7396/f1p13/2883,i2_LQ_pacbio_c61722/f1p1/2207,i2_HQ_pacbio_c2109/f2p0/2319
GO:0032550	purine ribonucleoside binding	molecular_function	0.81884	1	8	65	5510	34977	i2_HQ_pacbio_c2109/f2p0/2319,i2_LQ_pacbio_c61722/f1p1/2207,i2_LQ_pacbio_c7396/f1p13/2883,i3_LQ_pacbio_c15707/f1p0/3130,i1_HQ_pacbio_c7702/f2p9/1826,i2_LQ_pacbio_c4476/f1p4/2570,i1_LQ_pacbio_c14911/f1p0/1048,i3_LQ_pacbio_c18803/f1p0/3063
GO:0032555	purine ribonucleotide binding	molecular_function	0.81917	1	8	65	5512	34977	i2_LQ_pacbio_c61722/f1p1/2207,i2_HQ_pacbio_c2109/f2p0/2319,i1_HQ_pacbio_c7702/f2p9/1826,i3_LQ_pacbio_c15707/f1p0/3130,i2_LQ_pacbio_c7396/f1p13/2883,i1_LQ_pacbio_c14911/f1p0/1048,i2_LQ_pacbio_c4476/f1p4/2570,i3_LQ_pacbio_c18803/f1p0/3063
GO:0001882	nucleoside binding	molecular_function	0.82009	1	8	65	5518	34977	i1_HQ_pacbio_c7702/f2p9/1826,i2_LQ_pacbio_c7396/f1p13/2883,i3_LQ_pacbio_c15707/f1p0/3130,i2_LQ_pacbio_c61722/f1p1/2207,i2_HQ_pacbio_c2109/f2p0/2319,i3_LQ_pacbio_c18803/f1p0/3063,i1_LQ_pacbio_c14911/f1p0/1048,i2_LQ_pacbio_c4476/f1p4/2570
GO:0009058	biosynthetic process	biological_process	0.8205	1	10	65	6664	34977	i1_LQ_pacbio_c59323/f1p0/1002,i2_LQ_pacbio_c62444/f1p4/2386,i3_LQ_pacbio_c15707/f1p0/3130,i1_HQ_pacbio_c12075/f3p0/1837,i2_LQ_pacbio_c61722/f1p1/2207,i1_LQ_pacbio_c11876/f1p3/1989,i3_LQ_pacbio_c20346/f1p0/3396,i2_LQ_pacbio_c15951/f1p4/2081,i3_LQ_pacbio_c13173/f1p0/3335,i2_HQ_pacbio_c62135/f2p5/2257
GO:0051704	multi-organism process	biological_process	0.82126	1	1	65	906	34977	i2_HQ_pacbio_c14708/f2p5/2684
GO:0017076	purine nucleotide binding	molecular_function	0.82479	1	8	65	5548	34977	i2_HQ_pacbio_c2109/f2p0/2319,i2_LQ_pacbio_c61722/f1p1/2207,i3_LQ_pacbio_c15707/f1p0/3130,i2_LQ_pacbio_c7396/f1p13/2883,i1_HQ_pacbio_c7702/f2p9/1826,i2_LQ_pacbio_c4476/f1p4/2570,i1_LQ_pacbio_c14911/f1p0/1048,i3_LQ_pacbio_c18803/f1p0/3063
GO:0016740	transferase activity	molecular_function	0.82572	1	10	65	6708	34977	i3_LQ_pacbio_c18803/f1p0/3063,i1_HQ_pacbio_c7702/f2p9/1826,i2_LQ_pacbio_c4057/f1p2/2200,i2_LQ_pacbio_c39253/f1p0/2486,i2_LQ_pacbio_c7396/f1p13/2883,i3_LQ_pacbio_c20346/f1p0/3396,i1_HQ_pacbio_c12075/f3p0/1837,i1_HQ_pacbio_c17750/f2p1/1719,i2_HQ_pacbio_c2109/f2p0/2319,i1_LQ_pacbio_c12089/f1p0/1941
GO:0006796	phosphate-containing compound metabolic process	biological_process	0.8272	1	4	65	3021	34977	i2_LQ_pacbio_c7396/f1p13/2883,i1_HQ_pacbio_c7702/f2p9/1826,i2_HQ_pacbio_c2109/f2p0/2319,i3_LQ_pacbio_c20346/f1p0/3396
GO:0006793	phosphorus metabolic process	biological_process	0.8294	1	4	65	3032	34977	i2_LQ_pacbio_c7396/f1p13/2883,i1_HQ_pacbio_c7702/f2p9/1826,i2_HQ_pacbio_c2109/f2p0/2319,i3_LQ_pacbio_c20346/f1p0/3396
GO:0032553	ribonucleotide binding	molecular_function	0.82983	1	8	65	5578	34977	i2_HQ_pacbio_c2109/f2p0/2319,i2_LQ_pacbio_c61722/f1p1/2207,i2_LQ_pacbio_c7396/f1p13/2883,i3_LQ_pacbio_c15707/f1p0/3130,i1_HQ_pacbio_c7702/f2p9/1826,i2_LQ_pacbio_c4476/f1p4/2570,i1_LQ_pacbio_c14911/f1p0/1048,i3_LQ_pacbio_c18803/f1p0/3063
GO:0033036	macromolecule localization	biological_process	0.83032	1	2	65	1707	34977	i2_HQ_pacbio_c43673/f3p0/2638,i2_HQ_pacbio_c62135/f2p5/2257
GO:0005524	ATP binding	molecular_function	0.83213	1	7	65	4988	34977	i2_LQ_pacbio_c61722/f1p1/2207,i2_LQ_pacbio_c4476/f1p4/2570,i1_LQ_pacbio_c14911/f1p0/1048,i2_HQ_pacbio_c2109/f2p0/2319,i3_LQ_pacbio_c18803/f1p0/3063,i1_HQ_pacbio_c7702/f2p9/1826,i2_LQ_pacbio_c7396/f1p13/2883
GO:0044260	cellular macromolecule metabolic process	biological_process	0.83852	1	15	65	9741	34977	i3_LQ_pacbio_c13173/f1p0/3335,i1_HQ_pacbio_c17750/f2p1/1719,i2_HQ_pacbio_c2109/f2p0/2319,i2_LQ_pacbio_c15951/f1p4/2081,i2_HQ_pacbio_c20004/f2p2/2582,i3_LQ_pacbio_c20346/f1p0/3396,i2_HQ_pacbio_c14708/f2p5/2684,i2_LQ_pacbio_c61722/f1p1/2207,i2_LQ_pacbio_c39253/f1p0/2486,i2_LQ_pacbio_c62444/f1p4/2386,i2_LQ_pacbio_c7396/f1p13/2883,i1_HQ_pacbio_c7702/f2p9/1826,i1_LQ_pacbio_c59323/f1p0/1002,i4_LQ_pacbi…
GO:0097367	carbohydrate derivative binding	molecular_function	0.83897	1	8	65	5638	34977	i2_HQ_pacbio_c2109/f2p0/2319,i2_LQ_pacbio_c61722/f1p1/2207,i3_LQ_pacbio_c15707/f1p0/3130,i2_LQ_pacbio_c7396/f1p13/2883,i1_HQ_pacbio_c7702/f2p9/1826,i2_LQ_pacbio_c4476/f1p4/2570,i1_LQ_pacbio_c14911/f1p0/1048,i3_LQ_pacbio_c18803/f1p0/3063
GO:1901362	organic cyclic compound biosynthetic process	biological_process	0.84105	1	5	65	3754	34977	i2_LQ_pacbio_c61722/f1p1/2207,i3_LQ_pacbio_c13173/f1p0/3335,i2_HQ_pacbio_c62135/f2p5/2257,i2_LQ_pacbio_c15951/f1p4/2081,i2_LQ_pacbio_c62444/f1p4/2386
GO:0017111	nucleoside-triphosphatase activity	molecular_function	0.84119	1	2	65	1769	34977	i2_LQ_pacbio_c61722/f1p1/2207,i3_LQ_pacbio_c18803/f1p0/3063
GO:0032559	adenyl ribonucleotide binding	molecular_function	0.84164	1	7	65	5050	34977	i2_HQ_pacbio_c2109/f2p0/2319,i1_LQ_pacbio_c14911/f1p0/1048,i2_LQ_pacbio_c61722/f1p1/2207,i2_LQ_pacbio_c4476/f1p4/2570,i2_LQ_pacbio_c7396/f1p13/2883,i1_HQ_pacbio_c7702/f2p9/1826,i3_LQ_pacbio_c18803/f1p0/3063
GO:0019637	organophosphate metabolic process	biological_process	0.84324	1	1	65	977	34977	i3_LQ_pacbio_c20346/f1p0/3396
GO:1901135	carbohydrate derivative metabolic process	biological_process	0.84505	1	1	65	978	34977	i3_LQ_pacbio_c20346/f1p0/3396
GO:0030554	adenyl nucleotide binding	molecular_function	0.8467	1	7	65	5084	34977	i2_HQ_pacbio_c2109/f2p0/2319,i1_LQ_pacbio_c14911/f1p0/1048,i2_LQ_pacbio_c4476/f1p4/2570,i2_LQ_pacbio_c61722/f1p1/2207,i2_LQ_pacbio_c7396/f1p13/2883,i1_HQ_pacbio_c7702/f2p9/1826,i3_LQ_pacbio_c18803/f1p0/3063
GO:1901576	organic substance biosynthetic process	biological_process	0.84816	1	9	65	6264	34977	i3_LQ_pacbio_c13173/f1p0/3335,i2_LQ_pacbio_c15951/f1p4/2081,i1_LQ_pacbio_c11876/f1p3/1989,i3_LQ_pacbio_c20346/f1p0/3396,i2_LQ_pacbio_c61722/f1p1/2207,i2_LQ_pacbio_c62444/f1p4/2386,i3_LQ_pacbio_c15707/f1p0/3130,i1_LQ_pacbio_c59323/f1p0/1002,i2_HQ_pacbio_c62135/f2p5/2257
GO:0016462	pyrophosphatase activity	molecular_function	0.85025	1	2	65	1808	34977	i3_LQ_pacbio_c18803/f1p0/3063,i2_LQ_pacbio_c61722/f1p1/2207
GO:0043168	anion binding	molecular_function	0.85891	1	9	65	6380	34977	i1_HQ_pacbio_c7702/f2p9/1826,i3_LQ_pacbio_c15707/f1p0/3130,i2_LQ_pacbio_c7396/f1p13/2883,i2_LQ_pacbio_c61722/f1p1/2207,i1_HQ_pacbio_c12075/f3p0/1837,i2_HQ_pacbio_c2109/f2p0/2319,i3_LQ_pacbio_c18803/f1p0/3063,i2_LQ_pacbio_c4476/f1p4/2570,i1_LQ_pacbio_c14911/f1p0/1048
GO:0098796	membrane protein complex	cellular_component	0.8626	1	1	65	1067	34977	i2_HQ_pacbio_c62135/f2p5/2257
GO:0006412	translation	biological_process	0.8634	1	1	65	1046	34977	i1_LQ_pacbio_c59323/f1p0/1002
GO:0044271	cellular nitrogen compound biosynthetic process	biological_process	0.86375	1	6	65	4529	34977	i2_LQ_pacbio_c61722/f1p1/2207,i3_LQ_pacbio_c13173/f1p0/3335,i2_HQ_pacbio_c62135/f2p5/2257,i2_LQ_pacbio_c15951/f1p4/2081,i1_LQ_pacbio_c59323/f1p0/1002,i2_LQ_pacbio_c62444/f1p4/2386
GO:0016818	hydrolase activity, acting on acid anhydrides, in phosphorus-containing anhydrides	molecular_function	0.86554	1	2	65	1880	34977	i3_LQ_pacbio_c18803/f1p0/3063,i2_LQ_pacbio_c61722/f1p1/2207
GO:0050662	coenzyme binding	molecular_function	0.86584	1	1	65	1049	34977	i2_HQ_pacbio_c99991/f20p2/2199
GO:0071702	organic substance transport	biological_process	0.86642	1	2	65	1867	34977	i2_HQ_pacbio_c62135/f2p5/2257,i2_HQ_pacbio_c43673/f3p0/2638
GO:0000166	nucleotide binding	molecular_function	0.86878	1	9	65	6466	34977	i2_LQ_pacbio_c61722/f1p1/2207,i2_HQ_pacbio_c99991/f20p2/2199,i2_HQ_pacbio_c2109/f2p0/2319,i1_HQ_pacbio_c7702/f2p9/1826,i2_LQ_pacbio_c7396/f1p13/2883,i3_LQ_pacbio_c15707/f1p0/3130,i2_LQ_pacbio_c4476/f1p4/2570,i1_LQ_pacbio_c14911/f1p0/1048,i3_LQ_pacbio_c18803/f1p0/3063
GO:1901265	nucleoside phosphate binding	molecular_function	0.86878	1	9	65	6466	34977	i3_LQ_pacbio_c18803/f1p0/3063,i1_LQ_pacbio_c14911/f1p0/1048,i2_LQ_pacbio_c4476/f1p4/2570,i3_LQ_pacbio_c15707/f1p0/3130,i2_LQ_pacbio_c7396/f1p13/2883,i1_HQ_pacbio_c7702/f2p9/1826,i2_HQ_pacbio_c2109/f2p0/2319,i2_HQ_pacbio_c99991/f20p2/2199,i2_LQ_pacbio_c61722/f1p1/2207
GO:0006807	nitrogen compound metabolic process	biological_process	0.86938	1	12	65	8253	34977	i1_LQ_pacbio_c59323/f1p0/1002,i2_LQ_pacbio_c62444/f1p4/2386,i3_LQ_pacbio_c15707/f1p0/3130,i2_LQ_pacbio_c61722/f1p1/2207,i1_LQ_pacbio_c11876/f1p3/1989,i2_HQ_pacbio_c20004/f2p2/2582,i2_LQ_pacbio_c39871/f1p7/2356,i2_LQ_pacbio_c15951/f1p4/2081,i3_LQ_pacbio_c13173/f1p0/3335,i3_LQ_pacbio_c18803/f1p0/3063,i1_LQ_pacbio_c33584/f1p0/1327,i2_HQ_pacbio_c62135/f2p5/2257
GO:0043043	peptide biosynthetic process	biological_process	0.86966	1	1	65	1070	34977	i1_LQ_pacbio_c59323/f1p0/1002
GO:0016773	phosphotransferase activity, alcohol group as acceptor	molecular_function	0.87143	1	3	65	2597	34977	i2_LQ_pacbio_c7396/f1p13/2883,i1_HQ_pacbio_c7702/f2p9/1826,i2_HQ_pacbio_c2109/f2p0/2319
GO:0003676	nucleic acid binding	molecular_function	0.87729	1	8	65	5934	34977	i2_LQ_pacbio_c61722/f1p1/2207,i1_LQ_pacbio_c59323/f1p0/1002,i2_LQ_pacbio_c39253/f1p0/2486,i2_LQ_pacbio_c62444/f1p4/2386,i2_LQ_pacbio_c4476/f1p4/2570,i2_HQ_pacbio_c114315/f21p0/2595,i1_LQ_pacbio_c35199/f1p0/1546,i2_LQ_pacbio_c37167/f1p5/2161
GO:0005525	GTP binding	molecular_function	0.88007	1	1	65	1129	34977	i3_LQ_pacbio_c15707/f1p0/3130
GO:0032561	guanyl ribonucleotide binding	molecular_function	0.88055	1	1	65	1131	34977	i3_LQ_pacbio_c15707/f1p0/3130
GO:0006518	peptide metabolic process	biological_process	0.88098	1	1	65	1117	34977	i1_LQ_pacbio_c59323/f1p0/1002
GO:0019001	guanyl nucleotide binding	molecular_function	0.88164	1	1	65	1136	34977	i3_LQ_pacbio_c15707/f1p0/3130
GO:0005737	cytoplasm	cellular_component	0.88588	1	3	65	2685	34977	i3_LQ_pacbio_c15707/f1p0/3130,i3_LQ_pacbio_c20346/f1p0/3396,i2_HQ_pacbio_c62135/f2p5/2257
GO:0036094	small molecule binding	molecular_function	0.88595	1	9	65	6612	34977	i2_HQ_pacbio_c2109/f2p0/2319,i2_HQ_pacbio_c99991/f20p2/2199,i2_LQ_pacbio_c61722/f1p1/2207,i2_LQ_pacbio_c7396/f1p13/2883,i3_LQ_pacbio_c15707/f1p0/3130,i1_HQ_pacbio_c7702/f2p9/1826,i1_LQ_pacbio_c14911/f1p0/1048,i2_LQ_pacbio_c4476/f1p4/2570,i3_LQ_pacbio_c18803/f1p0/3063
GO:0016887	ATPase activity	molecular_function	0.88796	1	1	65	1177	34977	i3_LQ_pacbio_c18803/f1p0/3063
GO:0043604	amide biosynthetic process	biological_process	0.89325	1	1	65	1172	34977	i1_LQ_pacbio_c59323/f1p0/1002
GO:0044444	cytoplasmic part	cellular_component	0.8934	1	2	65	1999	34977	i2_HQ_pacbio_c62135/f2p5/2257,i3_LQ_pacbio_c20346/f1p0/3396
GO:0043603	cellular amide metabolic process	biological_process	0.90926	1	1	65	1257	34977	i1_LQ_pacbio_c59323/f1p0/1002
GO:0016070	RNA metabolic process	biological_process	0.91093	1	5	65	4265	34977	i2_LQ_pacbio_c61722/f1p1/2207,i3_LQ_pacbio_c13173/f1p0/3335,i2_LQ_pacbio_c15951/f1p4/2081,i2_HQ_pacbio_c62135/f2p5/2257,i2_LQ_pacbio_c62444/f1p4/2386
GO:0043232	intracellular non-membrane-bounded organelle	cellular_component	0.91669	1	1	65	1316	34977	i5_LQ_pacbio_c1820/f1p0/5996
GO:0010467	gene expression	biological_process	0.92387	1	6	65	5056	34977	i2_LQ_pacbio_c62444/f1p4/2386,i1_LQ_pacbio_c59323/f1p0/1002,i2_HQ_pacbio_c62135/f2p5/2257,i2_LQ_pacbio_c15951/f1p4/2081,i3_LQ_pacbio_c13173/f1p0/3335,i2_LQ_pacbio_c61722/f1p1/2207
GO:0043228	non-membrane-bounded organelle	cellular_component	0.92476	1	1	65	1370	34977	i5_LQ_pacbio_c1820/f1p0/5996
GO:0016772	transferase activity, transferring phosphorus-containing groups	molecular_function	0.93651	1	4	65	3850	34977	i2_HQ_pacbio_c2109/f2p0/2319,i3_LQ_pacbio_c18803/f1p0/3063,i1_HQ_pacbio_c7702/f2p9/1826,i2_LQ_pacbio_c7396/f1p13/2883
GO:0003677	DNA binding	molecular_function	0.94579	1	3	65	3242	34977	i2_LQ_pacbio_c4476/f1p4/2570,i2_LQ_pacbio_c61722/f1p1/2207,i2_LQ_pacbio_c62444/f1p4/2386
GO:0097159	organic cyclic compound binding	molecular_function	0.94621	1	16	65	11607	34977	i1_LQ_pacbio_c35199/f1p0/1546,i2_LQ_pacbio_c61722/f1p1/2207,i1_HQ_pacbio_c12075/f3p0/1837,i2_LQ_pacbio_c39253/f1p0/2486,i2_LQ_pacbio_c7396/f1p13/2883,i2_LQ_pacbio_c62444/f1p4/2386,i1_LQ_pacbio_c59323/f1p0/1002,i2_HQ_pacbio_c114315/f21p0/2595,i1_LQ_pacbio_c14911/f1p0/1048,i2_LQ_pacbio_c4476/f1p4/2570,i2_LQ_pacbio_c37167/f1p5/2161,i3_LQ_pacbio_c18803/f1p0/3063,i2_HQ_pacbio_c2109/f2p0/2319,i2_HQ_pac…
GO:1901363	heterocyclic compound binding	molecular_function	0.94621	1	16	65	11607	34977	i2_LQ_pacbio_c61722/f1p1/2207,i1_HQ_pacbio_c12075/f3p0/1837,i1_LQ_pacbio_c59323/f1p0/1002,i2_LQ_pacbio_c39253/f1p0/2486,i2_LQ_pacbio_c62444/f1p4/2386,i2_LQ_pacbio_c7396/f1p13/2883,i1_LQ_pacbio_c35199/f1p0/1546,i2_HQ_pacbio_c99991/f20p2/2199,i2_HQ_pacbio_c2109/f2p0/2319,i1_HQ_pacbio_c7702/f2p9/1826,i3_LQ_pacbio_c15707/f1p0/3130,i1_LQ_pacbio_c14911/f1p0/1048,i2_LQ_pacbio_c4476/f1p4/2570,i2_HQ_pacbi…
GO:0006725	cellular aromatic compound metabolic process	biological_process	0.95221	1	8	65	6804	34977	i2_HQ_pacbio_c62135/f2p5/2257,i1_LQ_pacbio_c33584/f1p0/1327,i3_LQ_pacbio_c18803/f1p0/3063,i3_LQ_pacbio_c13173/f1p0/3335,i2_LQ_pacbio_c15951/f1p4/2081,i2_HQ_pacbio_c20004/f2p2/2582,i2_LQ_pacbio_c61722/f1p1/2207,i2_LQ_pacbio_c62444/f1p4/2386
GO:0046483	heterocycle metabolic process	biological_process	0.95295	1	8	65	6819	34977	i3_LQ_pacbio_c18803/f1p0/3063,i2_HQ_pacbio_c62135/f2p5/2257,i1_LQ_pacbio_c33584/f1p0/1327,i2_LQ_pacbio_c62444/f1p4/2386,i3_LQ_pacbio_c13173/f1p0/3335,i2_LQ_pacbio_c15951/f1p4/2081,i2_HQ_pacbio_c20004/f2p2/2582,i2_LQ_pacbio_c61722/f1p1/2207
GO:0090304	nucleic acid metabolic process	biological_process	0.96152	1	6	65	5661	34977	i3_LQ_pacbio_c13173/f1p0/3335,i2_HQ_pacbio_c62135/f2p5/2257,i2_LQ_pacbio_c15951/f1p4/2081,i2_HQ_pacbio_c20004/f2p2/2582,i2_LQ_pacbio_c61722/f1p1/2207,i2_LQ_pacbio_c62444/f1p4/2386
GO:1901360	organic cyclic compound metabolic process	biological_process	0.96324	1	8	65	7027	34977	i3_LQ_pacbio_c18803/f1p0/3063,i1_LQ_pacbio_c33584/f1p0/1327,i2_HQ_pacbio_c62135/f2p5/2257,i2_LQ_pacbio_c62444/f1p4/2386,i2_HQ_pacbio_c20004/f2p2/2582,i2_LQ_pacbio_c61722/f1p1/2207,i3_LQ_pacbio_c13173/f1p0/3335,i2_LQ_pacbio_c15951/f1p4/2081
GO:0034641	cellular nitrogen compound metabolic process	biological_process	0.96404	1	9	65	7687	34977	i3_LQ_pacbio_c18803/f1p0/3063,i2_HQ_pacbio_c62135/f2p5/2257,i1_LQ_pacbio_c33584/f1p0/1327,i2_LQ_pacbio_c62444/f1p4/2386,i1_LQ_pacbio_c59323/f1p0/1002,i2_LQ_pacbio_c15951/f1p4/2081,i3_LQ_pacbio_c13173/f1p0/3335,i2_LQ_pacbio_c61722/f1p1/2207,i2_HQ_pacbio_c20004/f2p2/2582
GO:0006139	nucleobase-containing compound metabolic process	biological_process	0.96434	1	7	65	6393	34977	i3_LQ_pacbio_c13173/f1p0/3335,i2_LQ_pacbio_c15951/f1p4/2081,i2_HQ_pacbio_c62135/f2p5/2257,i2_HQ_pacbio_c20004/f2p2/2582,i2_LQ_pacbio_c61722/f1p1/2207,i2_LQ_pacbio_c62444/f1p4/2386,i3_LQ_pacbio_c18803/f1p0/3063

## Sheet: Class 3
Class 3 GO enrichment result
GO_accession	Description	Term_type	Over_represented_pValue	Corrected_pValue	DEG_item	DEG_list	Bg_item	Bg_list	Gene_names
GO:0016887	ATPase activity	molecular_function	0.00075007	1	10	88	1177	34977	i4_LQ_pacbio_c6745/f1p4/4061,i3_LQ_pacbio_c23081/f1p0/3417,i1_LQ_pacbio_c35901/f1p1/1338,i2_HQ_pacbio_c7661/f2p1/2824,i2_HQ_pacbio_c112680/f22p6/2576,i2_LQ_pacbio_c67835/f1p1/2169,i2_LQ_pacbio_c20206/f1p0/2942,i5_LQ_pacbio_c1269/f1p2/5282,i2_HQ_pacbio_c113594/f79p7/2423,i2_LQ_pacbio_c6017/f1p2/2680
GO:0016817	hydrolase activity, acting on acid anhydrides	molecular_function	0.001383	1	13	88	1989	34977	i2_LQ_pacbio_c83458/f1p0/2225,i4_LQ_pacbio_c6745/f1p4/4061,i1_LQ_pacbio_c35901/f1p1/1338,i3_LQ_pacbio_c23081/f1p0/3417,i2_HQ_pacbio_c7661/f2p1/2824,i2_HQ_pacbio_c112680/f22p6/2576,i2_LQ_pacbio_c67835/f1p1/2169,i3_LQ_pacbio_c16516/f1p0/3076,i2_LQ_pacbio_c20206/f1p0/2942,i3_LQ_pacbio_c21500/f1p1/3190,i5_LQ_pacbio_c1269/f1p2/5282,i2_HQ_pacbio_c113594/f79p7/2423,i2_LQ_pacbio_c6017/f1p2/2680
GO:1901505	carbohydrate derivative transporter activity	molecular_function	0.0035286	1	2	88	35	34977	i1_LQ_pacbio_c25015/f1p1/1518,i1_LQ_pacbio_c44433/f1p0/1022
GO:0004674	protein serine/threonine kinase activity	molecular_function	0.0049568	1	3	88	136	34977	i3_LQ_pacbio_c6887/f1p0/3149,i4_LQ_pacbio_c4937/f1p1/4387,i3_LQ_pacbio_c9886/f1p0/3220
GO:0016818	hydrolase activity, acting on acid anhydrides, in phosphorus-containing anhydrides	molecular_function	0.0074726	1	11	88	1880	34977	i2_LQ_pacbio_c83458/f1p0/2225,i4_LQ_pacbio_c6745/f1p4/4061,i1_LQ_pacbio_c35901/f1p1/1338,i3_LQ_pacbio_c23081/f1p0/3417,i2_HQ_pacbio_c7661/f2p1/2824,i2_HQ_pacbio_c112680/f22p6/2576,i2_LQ_pacbio_c67835/f1p1/2169,i2_LQ_pacbio_c20206/f1p0/2942,i2_HQ_pacbio_c113594/f79p7/2423,i5_LQ_pacbio_c1269/f1p2/5282,i2_LQ_pacbio_c6017/f1p2/2680
GO:0007157	heterophilic cell-cell adhesion via plasma membrane cell adhesion molecules	biological_process	0.0075234	1	1	88	3	34977	i6_HQ_pacbio_c7/f4p0/6730
GO:0006858	extracellular transport	biological_process	0.0075294	1	1	88	3	34977	i3_LQ_pacbio_c6887/f1p0/3149
GO:0098742	cell-cell adhesion via plasma-membrane adhesion molecules	biological_process	0.010021	1	1	88	4	34977	i6_HQ_pacbio_c7/f4p0/6730
GO:0004489	methylenetetrahydrofolate reductase (NAD(P)H) activity	molecular_function	0.010026	1	1	88	4	34977	i3_LQ_pacbio_c27069/f1p1/3014
GO:0043248	proteasome assembly	biological_process	0.010728	1	2	88	62	34977	i3_LQ_pacbio_c21500/f1p1/3190,i3_LQ_pacbio_c16516/f1p0/3076
GO:0000221	vacuolar proton-transporting V-type ATPase, V1 domain	cellular_component	0.012445	1	2	88	67	34977	i3_LQ_pacbio_c16516/f1p0/3076,i3_LQ_pacbio_c21500/f1p1/3190
GO:0005774	vacuolar membrane	cellular_component	0.012445	1	2	88	67	34977	i3_LQ_pacbio_c16516/f1p0/3076,i3_LQ_pacbio_c21500/f1p1/3190
GO:0016471	vacuolar proton-transporting V-type ATPase complex	cellular_component	0.012445	1	2	88	67	34977	i3_LQ_pacbio_c16516/f1p0/3076,i3_LQ_pacbio_c21500/f1p1/3190
GO:0044437	vacuolar part	cellular_component	0.012445	1	2	88	67	34977	i3_LQ_pacbio_c16516/f1p0/3076,i3_LQ_pacbio_c21500/f1p1/3190
GO:0017111	nucleoside-triphosphatase activity	molecular_function	0.013357	1	10	88	1769	34977	i3_LQ_pacbio_c23081/f1p0/3417,i1_LQ_pacbio_c35901/f1p1/1338,i4_LQ_pacbio_c6745/f1p4/4061,i2_HQ_pacbio_c7661/f2p1/2824,i2_HQ_pacbio_c112680/f22p6/2576,i2_LQ_pacbio_c67835/f1p1/2169,i2_LQ_pacbio_c20206/f1p0/2942,i2_HQ_pacbio_c113594/f79p7/2423,i5_LQ_pacbio_c1269/f1p2/5282,i2_LQ_pacbio_c6017/f1p2/2680
GO:0005773	vacuole	cellular_component	0.013897	1	2	88	71	34977	i3_LQ_pacbio_c16516/f1p0/3076,i3_LQ_pacbio_c21500/f1p1/3190
GO:0003724	RNA helicase activity	molecular_function	0.014451	1	4	88	371	34977	i2_LQ_pacbio_c67835/f1p1/2169,i2_LQ_pacbio_c20206/f1p0/2942,i1_LQ_pacbio_c35901/f1p1/1338,i3_LQ_pacbio_c23081/f1p0/3417
GO:0033180	proton-transporting V-type ATPase, V1 domain	cellular_component	0.015032	1	2	88	74	34977	i3_LQ_pacbio_c16516/f1p0/3076,i3_LQ_pacbio_c21500/f1p1/3190
GO:0016462	pyrophosphatase activity	molecular_function	0.015352	1	10	88	1808	34977	i2_LQ_pacbio_c6017/f1p2/2680,i5_LQ_pacbio_c1269/f1p2/5282,i2_HQ_pacbio_c113594/f79p7/2423,i2_LQ_pacbio_c20206/f1p0/2942,i2_LQ_pacbio_c67835/f1p1/2169,i2_HQ_pacbio_c112680/f22p6/2576,i2_HQ_pacbio_c7661/f2p1/2824,i3_LQ_pacbio_c23081/f1p0/3417,i1_LQ_pacbio_c35901/f1p1/1338,i4_LQ_pacbio_c6745/f1p4/4061
GO:0008094	DNA-dependent ATPase activity	molecular_function	0.016201	1	2	88	77	34977	i2_HQ_pacbio_c7661/f2p1/2824,i2_LQ_pacbio_c6017/f1p2/2680
GO:0030117	membrane coat	cellular_component	0.017181	1	4	88	391	34977	i3_LQ_pacbio_c21500/f1p1/3190,i3_LQ_pacbio_c16516/f1p0/3076,i3_LQ_pacbio_c9886/f1p0/3220,i4_LQ_pacbio_c4937/f1p1/4387
GO:0048475	coated membrane	cellular_component	0.017181	1	4	88	391	34977	i3_LQ_pacbio_c21500/f1p1/3190,i3_LQ_pacbio_c16516/f1p0/3076,i3_LQ_pacbio_c9886/f1p0/3220,i4_LQ_pacbio_c4937/f1p1/4387
GO:0098609	cell-cell adhesion	biological_process	0.017476	1	1	88	7	34977	i6_HQ_pacbio_c7/f4p0/6730
GO:0055070	copper ion homeostasis	biological_process	0.017483	1	1	88	7	34977	i2_LQ_pacbio_c62995/f1p0/2982
GO:0008641	small protein activating enzyme activity	molecular_function	0.019087	1	2	88	84	34977	i1_LQ_pacbio_c40431/f1p0/1875,i1_HQ_pacbio_c2501/f6p0/1372
GO:0016877	ligase activity, forming carbon-sulfur bonds	molecular_function	0.019087	1	2	88	84	34977	i1_LQ_pacbio_c40431/f1p0/1875,i1_HQ_pacbio_c2501/f6p0/1372
GO:0097367	carbohydrate derivative binding	molecular_function	0.021021	1	22	88	5638	34977	i3_LQ_pacbio_c23081/f1p0/3417,i2_LQ_pacbio_c66540/f1p1/2278,i2_LQ_pacbio_c83458/f1p0/2225,i2_HQ_pacbio_c7661/f2p1/2824,i1_LQ_pacbio_c44433/f1p0/1022,i2_LQ_pacbio_c20206/f1p0/2942,i2_HQ_pacbio_c4809/f3p0/2662,i6_LQ_pacbio_c582/f1p0/6957,i2_HQ_pacbio_c912/f18p2/2640,i3_HQ_pacbio_c27497/f4p0/3047,i2_HQ_pacbio_c113594/f79p7/2423,i1_LQ_pacbio_c25015/f1p1/1518,i2_LQ_pacbio_c25945/f1p1/2378,i1_LQ_pacbio…
GO:0005524	ATP binding	molecular_function	0.021547	1	20	88	4988	34977	i1_LQ_pacbio_c25015/f1p1/1518,i2_HQ_pacbio_c113594/f79p7/2423,i2_LQ_pacbio_c25945/f1p1/2378,i3_HQ_pacbio_c27497/f4p0/3047,i2_LQ_pacbio_c20206/f1p0/2942,i2_HQ_pacbio_c4809/f3p0/2662,i6_LQ_pacbio_c582/f1p0/6957,i2_LQ_pacbio_c83458/f1p0/2225,i2_LQ_pacbio_c66540/f1p1/2278,i3_LQ_pacbio_c23081/f1p0/3417,i2_HQ_pacbio_c7661/f2p1/2824,i5_LQ_pacbio_c1269/f1p2/5282,i2_LQ_pacbio_c66112/f1p0/2751,i2_LQ_pacbio…
GO:0006783	heme biosynthetic process	biological_process	0.021719	1	2	88	90	34977	i1_HQ_pacbio_c2501/f6p0/1372,i2_LQ_pacbio_c29603/f1p2/2039
GO:0033178	proton-transporting two-sector ATPase complex, catalytic domain	cellular_component	0.022174	1	2	88	91	34977	i3_LQ_pacbio_c16516/f1p0/3076,i3_LQ_pacbio_c21500/f1p1/3190
GO:0019251	anaerobic cobalamin biosynthetic process	biological_process	0.022422	1	1	88	9	34977	i2_LQ_pacbio_c29603/f1p2/2039
GO:0004869	cysteine-type endopeptidase inhibitor activity	molecular_function	0.022426	1	1	88	9	34977	i0_HQ_pacbio_c638/f6p0/821
GO:0042168	heme metabolic process	biological_process	0.024018	1	2	88	95	34977	i2_LQ_pacbio_c29603/f1p2/2039,i1_HQ_pacbio_c2501/f6p0/1372
GO:0032559	adenyl ribonucleotide binding	molecular_function	0.024307	1	20	88	5050	34977	i2_HQ_pacbio_c7661/f2p1/2824,i2_LQ_pacbio_c66540/f1p1/2278,i3_LQ_pacbio_c23081/f1p0/3417,i2_LQ_pacbio_c83458/f1p0/2225,i6_LQ_pacbio_c582/f1p0/6957,i2_HQ_pacbio_c4809/f3p0/2662,i2_LQ_pacbio_c20206/f1p0/2942,i3_HQ_pacbio_c27497/f4p0/3047,i1_LQ_pacbio_c25015/f1p1/1518,i2_HQ_pacbio_c113594/f79p7/2423,i2_LQ_pacbio_c25945/f1p1/2378,i1_LQ_pacbio_c35901/f1p1/1338,i4_LQ_pacbio_c6745/f1p4/4061,i2_LQ_pacbio…
GO:0009295	nucleoid	cellular_component	0.024878	1	1	88	10	34977	i2_LQ_pacbio_c67835/f1p1/2169
GO:0000295	adenine nucleotide transmembrane transporter activity	molecular_function	0.024879	1	1	88	10	34977	i1_LQ_pacbio_c25015/f1p1/1518
GO:0005346	purine ribonucleotide transmembrane transporter activity	molecular_function	0.024879	1	1	88	10	34977	i1_LQ_pacbio_c25015/f1p1/1518
GO:0005347	ATP transmembrane transporter activity	molecular_function	0.024879	1	1	88	10	34977	i1_LQ_pacbio_c25015/f1p1/1518
GO:0005471	ATP:ADP antiporter activity	molecular_function	0.024879	1	1	88	10	34977	i1_LQ_pacbio_c25015/f1p1/1518
GO:0015211	purine nucleoside transmembrane transporter activity	molecular_function	0.024879	1	1	88	10	34977	i1_LQ_pacbio_c25015/f1p1/1518
GO:0015215	nucleotide transmembrane transporter activity	molecular_function	0.024879	1	1	88	10	34977	i1_LQ_pacbio_c25015/f1p1/1518
GO:0015216	purine nucleotide transmembrane transporter activity	molecular_function	0.024879	1	1	88	10	34977	i1_LQ_pacbio_c25015/f1p1/1518
GO:0015217	ADP transmembrane transporter activity	molecular_function	0.024879	1	1	88	10	34977	i1_LQ_pacbio_c25015/f1p1/1518
GO:0015301	anion:anion antiporter activity	molecular_function	0.024879	1	1	88	10	34977	i1_LQ_pacbio_c25015/f1p1/1518
GO:0015605	organophosphate ester transmembrane transporter activity	molecular_function	0.024879	1	1	88	10	34977	i1_LQ_pacbio_c25015/f1p1/1518
GO:0030554	adenyl nucleotide binding	molecular_function	0.025933	1	20	88	5084	34977	i2_LQ_pacbio_c66112/f1p0/2751,i5_LQ_pacbio_c1269/f1p2/5282,i2_LQ_pacbio_c6017/f1p2/2680,i2_LQ_pacbio_c14568/f1p2/2759,i2_HQ_pacbio_c112680/f22p6/2576,i1_LQ_pacbio_c39816/f1p0/1936,i2_LQ_pacbio_c67835/f1p1/2169,i1_LQ_pacbio_c35901/f1p1/1338,i4_LQ_pacbio_c6745/f1p4/4061,i3_HQ_pacbio_c27497/f4p0/3047,i1_LQ_pacbio_c25015/f1p1/1518,i2_HQ_pacbio_c113594/f79p7/2423,i2_LQ_pacbio_c25945/f1p1/2378,i2_LQ_pa…
GO:0009539	photosystem II reaction center	cellular_component	0.029777	1	1	88	12	34977	i2_LQ_pacbio_c16110/f1p2/2068
GO:0055076	transition metal ion homeostasis	biological_process	0.029785	1	1	88	12	34977	i2_LQ_pacbio_c62995/f1p0/2982
GO:0015833	peptide transport	biological_process	0.029788	1	1	88	12	34977	i2_LQ_pacbio_c6017/f1p2/2680
GO:0046148	pigment biosynthetic process	biological_process	0.030437	1	2	88	108	34977	i2_LQ_pacbio_c29603/f1p2/2039,i1_HQ_pacbio_c2501/f6p0/1372
GO:0004748	ribonucleoside-diphosphate reductase activity, thioredoxin disulfide as acceptor	molecular_function	0.032221	1	1	88	13	34977	i3_HQ_pacbio_c27497/f4p0/3047
GO:0016728	oxidoreductase activity, acting on CH or CH2 groups, disulfide as acceptor	molecular_function	0.032221	1	1	88	13	34977	i3_HQ_pacbio_c27497/f4p0/3047
GO:0061731	ribonucleoside-diphosphate reductase activity	molecular_function	0.032221	1	1	88	13	34977	i3_HQ_pacbio_c27497/f4p0/3047
GO:0003830	beta-1,4-mannosylglycoprotein 4-beta-N-acetylglucosaminyltransferase activity	molecular_function	0.032222	1	1	88	13	34977	i1_HQ_pacbio_c13967/f4p0/1523
GO:0017089	glycolipid transporter activity	molecular_function	0.032232	1	1	88	13	34977	i1_LQ_pacbio_c44433/f1p0/1022
GO:0046836	glycolipid transport	biological_process	0.032232	1	1	88	13	34977	i1_LQ_pacbio_c44433/f1p0/1022
GO:0051861	glycolipid binding	molecular_function	0.032232	1	1	88	13	34977	i1_LQ_pacbio_c44433/f1p0/1022
GO:0032553	ribonucleotide binding	molecular_function	0.034528	1	21	88	5578	34977	i1_LQ_pacbio_c39816/f1p0/1936,i2_HQ_pacbio_c112680/f22p6/2576,i2_LQ_pacbio_c67835/f1p1/2169,i4_LQ_pacbio_c6745/f1p4/4061,i1_LQ_pacbio_c35901/f1p1/1338,i5_LQ_pacbio_c1269/f1p2/5282,i2_LQ_pacbio_c66112/f1p0/2751,i2_LQ_pacbio_c6017/f1p2/2680,i2_LQ_pacbio_c14568/f1p2/2759,i2_LQ_pacbio_c83458/f1p0/2225,i3_LQ_pacbio_c23081/f1p0/3417,i2_LQ_pacbio_c66540/f1p1/2278,i2_HQ_pacbio_c7661/f2p1/2824,i1_LQ_pacbi…
GO:1901264	carbohydrate derivative transport	biological_process	0.034669	1	1	88	14	34977	i1_LQ_pacbio_c44433/f1p0/1022
GO:0005488	binding	molecular_function	0.035645	1	60	88	20370	34977	i1_HQ_pacbio_c2501/f6p0/1372,i1_LQ_pacbio_c30629/f1p0/1045,i3_LQ_pacbio_c27069/f1p1/3014,i4_LQ_pacbio_c4937/f1p1/4387,i1_LQ_pacbio_c19033/f1p0/2001,i3_LQ_pacbio_c6887/f1p0/3149,i2_LQ_pacbio_c61607/f1p0/2520,i2_LQ_pacbio_c88431/f1p0/2327,i2_LQ_pacbio_c64364/f1p2/2860,i2_HQ_pacbio_c4809/f3p0/2662,i2_LQ_pacbio_c10924/f1p0/2646,i2_LQ_pacbio_c88928/f1p2/2848,i2_LQ_pacbio_c12032/f1p3/2554,i2_LQ_pacbio_…
GO:0004386	helicase activity	molecular_function	0.037176	1	5	88	730	34977	i2_LQ_pacbio_c67835/f1p1/2169,i2_LQ_pacbio_c6017/f1p2/2680,i2_LQ_pacbio_c20206/f1p0/2942,i1_LQ_pacbio_c35901/f1p1/1338,i3_LQ_pacbio_c23081/f1p0/3417
GO:0006779	porphyrin-containing compound biosynthetic process	biological_process	0.038584	1	2	88	123	34977	i2_LQ_pacbio_c29603/f1p2/2039,i1_HQ_pacbio_c2501/f6p0/1372
GO:0003918	DNA topoisomerase type II (ATP-hydrolyzing) activity	molecular_function	0.039512	1	1	88	16	34977	i2_HQ_pacbio_c7661/f2p1/2824
GO:0061505	DNA topoisomerase II activity	molecular_function	0.039512	1	1	88	16	34977	i2_HQ_pacbio_c7661/f2p1/2824
GO:0042886	amide transport	biological_process	0.041933	1	1	88	17	34977	i2_LQ_pacbio_c6017/f1p2/2680
GO:0071702	organic substance transport	biological_process	0.045083	1	9	88	1867	34977	i3_LQ_pacbio_c9886/f1p0/3220,i6_HQ_pacbio_c7/f4p0/6730,i1_LQ_pacbio_c38228/f1p2/1990,i1_LQ_pacbio_c44433/f1p0/1022,i3_LQ_pacbio_c16516/f1p0/3076,i3_LQ_pacbio_c21500/f1p1/3190,i4_LQ_pacbio_c4937/f1p1/4387,i2_HQ_pacbio_c113594/f79p7/2423,i2_LQ_pacbio_c6017/f1p2/2680
GO:0030261	chromosome condensation	biological_process	0.046745	1	1	88	19	34977	i2_LQ_pacbio_c67835/f1p1/2169
GO:0004325	ferrochelatase activity	molecular_function	0.046746	1	1	88	19	34977	i2_LQ_pacbio_c29603/f1p2/2039
GO:0016852	sirohydrochlorin cobaltochelatase activity	molecular_function	0.04675	1	1	88	19	34977	i2_LQ_pacbio_c29603/f1p2/2039
GO:0035639	purine ribonucleoside triphosphate binding	molecular_function	0.049793	1	20	88	5457	34977	i4_LQ_pacbio_c6745/f1p4/4061,i1_LQ_pacbio_c35901/f1p1/1338,i1_LQ_pacbio_c39816/f1p0/1936,i2_HQ_pacbio_c112680/f22p6/2576,i2_LQ_pacbio_c67835/f1p1/2169,i2_LQ_pacbio_c14568/f1p2/2759,i5_LQ_pacbio_c1269/f1p2/5282,i2_LQ_pacbio_c66112/f1p0/2751,i2_LQ_pacbio_c6017/f1p2/2680,i2_LQ_pacbio_c83458/f1p0/2225,i2_LQ_pacbio_c66540/f1p1/2278,i3_LQ_pacbio_c23081/f1p0/3417,i2_HQ_pacbio_c7661/f2p1/2824,i2_LQ_pacbi…
GO:0005337	nucleoside transmembrane transporter activity	molecular_function	0.053928	1	1	88	22	34977	i1_LQ_pacbio_c25015/f1p1/1518
GO:0001883	purine nucleoside binding	molecular_function	0.054183	1	20	88	5510	34977	i2_LQ_pacbio_c83458/f1p0/2225,i2_LQ_pacbio_c66540/f1p1/2278,i3_LQ_pacbio_c23081/f1p0/3417,i2_HQ_pacbio_c7661/f2p1/2824,i2_LQ_pacbio_c20206/f1p0/2942,i6_LQ_pacbio_c582/f1p0/6957,i2_HQ_pacbio_c4809/f3p0/2662,i1_LQ_pacbio_c25015/f1p1/1518,i2_HQ_pacbio_c113594/f79p7/2423,i2_LQ_pacbio_c25945/f1p1/2378,i3_HQ_pacbio_c27497/f4p0/3047,i4_LQ_pacbio_c6745/f1p4/4061,i1_LQ_pacbio_c35901/f1p1/1338,i1_LQ_pacbio…
GO:0032549	ribonucleoside binding	molecular_function	0.054183	1	20	88	5510	34977	i2_HQ_pacbio_c7661/f2p1/2824,i2_LQ_pacbio_c66540/f1p1/2278,i3_LQ_pacbio_c23081/f1p0/3417,i2_LQ_pacbio_c83458/f1p0/2225,i3_HQ_pacbio_c27497/f4p0/3047,i1_LQ_pacbio_c25015/f1p1/1518,i2_HQ_pacbio_c113594/f79p7/2423,i2_LQ_pacbio_c25945/f1p1/2378,i2_HQ_pacbio_c4809/f3p0/2662,i6_LQ_pacbio_c582/f1p0/6957,i2_LQ_pacbio_c20206/f1p0/2942,i2_LQ_pacbio_c67835/f1p1/2169,i2_HQ_pacbio_c112680/f22p6/2576,i1_LQ_pac…
GO:0032550	purine ribonucleoside binding	molecular_function	0.054183	1	20	88	5510	34977	i2_LQ_pacbio_c14568/f1p2/2759,i2_LQ_pacbio_c6017/f1p2/2680,i2_LQ_pacbio_c66112/f1p0/2751,i5_LQ_pacbio_c1269/f1p2/5282,i1_LQ_pacbio_c35901/f1p1/1338,i4_LQ_pacbio_c6745/f1p4/4061,i2_LQ_pacbio_c67835/f1p1/2169,i2_HQ_pacbio_c112680/f22p6/2576,i1_LQ_pacbio_c39816/f1p0/1936,i6_LQ_pacbio_c582/f1p0/6957,i2_HQ_pacbio_c4809/f3p0/2662,i2_LQ_pacbio_c20206/f1p0/2942,i3_HQ_pacbio_c27497/f4p0/3047,i1_LQ_pacbio_…
GO:0032555	purine ribonucleotide binding	molecular_function	0.054354	1	20	88	5512	34977	i2_LQ_pacbio_c83458/f1p0/2225,i3_LQ_pacbio_c23081/f1p0/3417,i2_LQ_pacbio_c66540/f1p1/2278,i2_HQ_pacbio_c7661/f2p1/2824,i1_LQ_pacbio_c25015/f1p1/1518,i2_LQ_pacbio_c25945/f1p1/2378,i2_HQ_pacbio_c113594/f79p7/2423,i3_HQ_pacbio_c27497/f4p0/3047,i2_LQ_pacbio_c20206/f1p0/2942,i2_HQ_pacbio_c4809/f3p0/2662,i6_LQ_pacbio_c582/f1p0/6957,i1_LQ_pacbio_c39816/f1p0/1936,i2_HQ_pacbio_c112680/f22p6/2576,i2_LQ_pac…
GO:0001882	nucleoside binding	molecular_function	0.054869	1	20	88	5518	34977	i2_HQ_pacbio_c7661/f2p1/2824,i2_LQ_pacbio_c83458/f1p0/2225,i3_LQ_pacbio_c23081/f1p0/3417,i2_LQ_pacbio_c66540/f1p1/2278,i2_LQ_pacbio_c25945/f1p1/2378,i1_LQ_pacbio_c25015/f1p1/1518,i2_HQ_pacbio_c113594/f79p7/2423,i3_HQ_pacbio_c27497/f4p0/3047,i2_HQ_pacbio_c4809/f3p0/2662,i6_LQ_pacbio_c582/f1p0/6957,i2_LQ_pacbio_c20206/f1p0/2942,i2_LQ_pacbio_c67835/f1p1/2169,i1_LQ_pacbio_c39816/f1p0/1936,i2_HQ_pacbi…
GO:0001076	transcription factor activity, RNA polymerase II transcription factor binding	molecular_function	0.055698	1	2	88	151	34977	i3_LQ_pacbio_c27069/f1p1/3014,i3_LQ_pacbio_c6887/f1p0/3149
GO:0001104	RNA polymerase II transcription cofactor activity	molecular_function	0.055698	1	2	88	151	34977	i3_LQ_pacbio_c6887/f1p0/3149,i3_LQ_pacbio_c27069/f1p1/3014
GO:0005319	lipid transporter activity	molecular_function	0.056318	1	1	88	23	34977	i1_LQ_pacbio_c44433/f1p0/1022
GO:0016592	mediator complex	cellular_component	0.057006	1	2	88	153	34977	i3_LQ_pacbio_c6887/f1p0/3149,i3_LQ_pacbio_c27069/f1p1/3014
GO:0017076	purine nucleotide binding	molecular_function	0.0575	1	20	88	5548	34977	i2_LQ_pacbio_c83458/f1p0/2225,i2_LQ_pacbio_c66540/f1p1/2278,i3_LQ_pacbio_c23081/f1p0/3417,i2_HQ_pacbio_c7661/f2p1/2824,i2_LQ_pacbio_c25945/f1p1/2378,i1_LQ_pacbio_c25015/f1p1/1518,i2_HQ_pacbio_c113594/f79p7/2423,i3_HQ_pacbio_c27497/f4p0/3047,i2_LQ_pacbio_c20206/f1p0/2942,i2_HQ_pacbio_c4809/f3p0/2662,i6_LQ_pacbio_c582/f1p0/6957,i1_LQ_pacbio_c39816/f1p0/1936,i2_HQ_pacbio_c112680/f22p6/2576,i2_LQ_pac…
GO:0005507	copper ion binding	molecular_function	0.058316	1	2	88	155	34977	i2_LQ_pacbio_c67299/f1p19/2759,i2_LQ_pacbio_c62995/f1p0/2982
GO:0006357	regulation of transcription from RNA polymerase II promoter	biological_process	0.058325	1	2	88	155	34977	i3_LQ_pacbio_c27069/f1p1/3014,i3_LQ_pacbio_c6887/f1p0/3149
GO:0015743	malate transport	biological_process	0.058689	1	1	88	24	34977	i1_LQ_pacbio_c38228/f1p2/1990
GO:0034061	DNA polymerase activity	molecular_function	0.058973	1	2	88	156	34977	i2_HQ_pacbio_c7661/f2p1/2824,i2_LQ_pacbio_c81975/f1p3/2087
GO:0042440	pigment metabolic process	biological_process	0.058985	1	2	88	156	34977	i2_LQ_pacbio_c29603/f1p2/2039,i1_HQ_pacbio_c2501/f6p0/1372
GO:0006487	protein N-linked glycosylation	biological_process	0.061055	1	1	88	25	34977	i1_HQ_pacbio_c13967/f4p0/1523
GO:0005525	GTP binding	molecular_function	0.065245	1	6	88	1129	34977	i4_LQ_pacbio_c6745/f1p4/4061,i1_LQ_pacbio_c35901/f1p1/1338,i3_LQ_pacbio_c23081/f1p0/3417,i2_HQ_pacbio_c113594/f79p7/2423,i2_HQ_pacbio_c112680/f22p6/2576,i2_LQ_pacbio_c67835/f1p1/2169
GO:0006886	intracellular protein transport	biological_process	0.065679	1	6	88	1131	34977	i4_LQ_pacbio_c4937/f1p1/4387,i2_HQ_pacbio_c113594/f79p7/2423,i3_LQ_pacbio_c9886/f1p0/3220,i3_LQ_pacbio_c16516/f1p0/3076,i3_LQ_pacbio_c21500/f1p1/3190,i6_HQ_pacbio_c7/f4p0/6730
GO:0032561	guanyl ribonucleotide binding	molecular_function	0.065688	1	6	88	1131	34977	i2_HQ_pacbio_c112680/f22p6/2576,i2_HQ_pacbio_c113594/f79p7/2423,i2_LQ_pacbio_c67835/f1p1/2169,i1_LQ_pacbio_c35901/f1p1/1338,i3_LQ_pacbio_c23081/f1p0/3417,i4_LQ_pacbio_c6745/f1p4/4061
GO:0006801	superoxide metabolic process	biological_process	0.065797	1	1	88	27	34977	i0_HQ_pacbio_c42725/f12p0/713
GO:0019001	guanyl nucleotide binding	molecular_function	0.066801	1	6	88	1136	34977	i1_LQ_pacbio_c35901/f1p1/1338,i3_LQ_pacbio_c23081/f1p0/3417,i4_LQ_pacbio_c6745/f1p4/4061,i2_LQ_pacbio_c67835/f1p1/2169,i2_HQ_pacbio_c112680/f22p6/2576,i2_HQ_pacbio_c113594/f79p7/2423
GO:0004866	endopeptidase inhibitor activity	molecular_function	0.06813	1	1	88	28	34977	i0_HQ_pacbio_c638/f6p0/821
GO:0061135	endopeptidase regulator activity	molecular_function	0.06813	1	1	88	28	34977	i0_HQ_pacbio_c638/f6p0/821
GO:0030414	peptidase inhibitor activity	molecular_function	0.070476	1	1	88	29	34977	i0_HQ_pacbio_c638/f6p0/821
GO:0061134	peptidase regulator activity	molecular_function	0.070476	1	1	88	29	34977	i0_HQ_pacbio_c638/f6p0/821
GO:0006778	porphyrin-containing compound metabolic process	biological_process	0.070653	1	2	88	173	34977	i1_HQ_pacbio_c2501/f6p0/1372,i2_LQ_pacbio_c29603/f1p2/2039
GO:0007030	Golgi organization	biological_process	0.072811	1	1	88	30	34977	i2_LQ_pacbio_c32330/f1p1/2073
GO:0002252	immune effector process	biological_process	0.072819	1	1	88	30	34977	i3_LQ_pacbio_c6887/f1p0/3149
GO:0051607	defense response to virus	biological_process	0.072819	1	1	88	30	34977	i3_LQ_pacbio_c6887/f1p0/3149
GO:0033176	proton-transporting V-type ATPase complex	cellular_component	0.074212	1	2	88	178	34977	i3_LQ_pacbio_c21500/f1p1/3190,i3_LQ_pacbio_c16516/f1p0/3076
GO:0008716	D-alanine-D-alanine ligase activity	molecular_function	0.075138	1	1	88	31	34977	i3_LQ_pacbio_c8385/f1p2/3195
GO:0015740	C4-dicarboxylate transport	biological_process	0.07516	1	1	88	31	34977	i1_LQ_pacbio_c38228/f1p2/1990
GO:0072593	reactive oxygen species metabolic process	biological_process	0.075168	1	1	88	31	34977	i0_HQ_pacbio_c42725/f12p0/713
GO:0043167	ion binding	molecular_function	0.078591	1	33	88	10482	34977	i3_LQ_pacbio_c16516/f1p0/3076,i0_LQ_pacbio_c23147/f1p0/862,i0_LQ_pacbio_c9474/f1p1/725,i2_LQ_pacbio_c14568/f1p2/2759,i3_LQ_pacbio_c26029/f1p2/3026,i2_LQ_pacbio_c66112/f1p0/2751,i2_LQ_pacbio_c6017/f1p2/2680,i2_LQ_pacbio_c47954/f1p5/2136,i1_LQ_pacbio_c35901/f1p1/1338,i2_LQ_pacbio_c67835/f1p1/2169,i2_LQ_pacbio_c20206/f1p0/2942,i6_LQ_pacbio_c582/f1p0/6957,i2_HQ_pacbio_c912/f18p2/2640,i2_LQ_pacbio_c10…
GO:0000166	nucleotide binding	molecular_function	0.078711	1	22	88	6466	34977	i5_LQ_pacbio_c1269/f1p2/5282,i2_LQ_pacbio_c66112/f1p0/2751,i2_LQ_pacbio_c6017/f1p2/2680,i2_LQ_pacbio_c14568/f1p2/2759,i1_LQ_pacbio_c39816/f1p0/1936,i2_HQ_pacbio_c112680/f22p6/2576,i2_LQ_pacbio_c67835/f1p1/2169,i4_LQ_pacbio_c6745/f1p4/4061,i1_LQ_pacbio_c35901/f1p1/1338,i1_HQ_pacbio_c2501/f6p0/1372,i1_LQ_pacbio_c25015/f1p1/1518,i2_HQ_pacbio_c113594/f79p7/2423,i2_LQ_pacbio_c25945/f1p1/2378,i3_HQ_pac…
GO:1901265	nucleoside phosphate binding	molecular_function	0.078711	1	22	88	6466	34977	i2_HQ_pacbio_c912/f18p2/2640,i6_LQ_pacbio_c582/f1p0/6957,i2_HQ_pacbio_c4809/f3p0/2662,i2_LQ_pacbio_c20206/f1p0/2942,i1_LQ_pacbio_c25015/f1p1/1518,i1_HQ_pacbio_c2501/f6p0/1372,i2_HQ_pacbio_c113594/f79p7/2423,i2_LQ_pacbio_c25945/f1p1/2378,i3_HQ_pacbio_c27497/f4p0/3047,i2_HQ_pacbio_c7661/f2p1/2824,i2_LQ_pacbio_c83458/f1p0/2225,i3_LQ_pacbio_c23081/f1p0/3417,i2_LQ_pacbio_c66540/f1p1/2278,i2_LQ_pacbio_…
GO:0015095	magnesium ion transmembrane transporter activity	molecular_function	0.079796	1	1	88	33	34977	i3_LQ_pacbio_c3911/f1p1/3287
GO:0015693	magnesium ion transport	biological_process	0.079796	1	1	88	33	34977	i3_LQ_pacbio_c3911/f1p1/3287
GO:0016780	phosphotransferase activity, for other substituted phosphate groups	molecular_function	0.082124	1	1	88	34	34977	i1_LQ_pacbio_c7384/f1p0/1955
GO:0006835	dicarboxylic acid transport	biological_process	0.082132	1	1	88	34	34977	i1_LQ_pacbio_c38228/f1p2/1990
GO:0006555	methionine metabolic process	biological_process	0.084427	1	1	88	35	34977	i3_LQ_pacbio_c27069/f1p1/3014
GO:0034613	cellular protein localization	biological_process	0.085086	1	6	88	1212	34977	i2_HQ_pacbio_c113594/f79p7/2423,i4_LQ_pacbio_c4937/f1p1/4387,i3_LQ_pacbio_c9886/f1p0/3220,i3_LQ_pacbio_c16516/f1p0/3076,i6_HQ_pacbio_c7/f4p0/6730,i3_LQ_pacbio_c21500/f1p1/3190
GO:0070727	cellular macromolecule localization	biological_process	0.085086	1	6	88	1212	34977	i3_LQ_pacbio_c9886/f1p0/3220,i3_LQ_pacbio_c16516/f1p0/3076,i3_LQ_pacbio_c21500/f1p1/3190,i6_HQ_pacbio_c7/f4p0/6730,i4_LQ_pacbio_c4937/f1p1/4387,i2_HQ_pacbio_c113594/f79p7/2423
GO:0016567	protein ubiquitination	biological_process	0.085982	1	2	88	194	34977	i3_LQ_pacbio_c16516/f1p0/3076,i3_LQ_pacbio_c21500/f1p1/3190
GO:0032446	protein modification by small protein conjugation	biological_process	0.089771	1	2	88	199	34977	i3_LQ_pacbio_c21500/f1p1/3190,i3_LQ_pacbio_c16516/f1p0/3076
GO:0036094	small molecule binding	molecular_function	0.095235	1	22	88	6612	34977	i1_LQ_pacbio_c35901/f1p1/1338,i4_LQ_pacbio_c6745/f1p4/4061,i2_HQ_pacbio_c112680/f22p6/2576,i1_LQ_pacbio_c39816/f1p0/1936,i2_LQ_pacbio_c67835/f1p1/2169,i2_LQ_pacbio_c14568/f1p2/2759,i2_LQ_pacbio_c66112/f1p0/2751,i5_LQ_pacbio_c1269/f1p2/5282,i2_LQ_pacbio_c6017/f1p2/2680,i2_LQ_pacbio_c66540/f1p1/2278,i3_LQ_pacbio_c23081/f1p0/3417,i2_LQ_pacbio_c83458/f1p0/2225,i2_HQ_pacbio_c7661/f2p1/2824,i2_LQ_pacbi…
GO:0016725	oxidoreductase activity, acting on CH or CH2 groups	molecular_function	0.095898	1	1	88	40	34977	i3_HQ_pacbio_c27497/f4p0/3047
GO:0015988	energy coupled proton transmembrane transport, against electrochemical gradient	biological_process	0.095943	1	2	88	207	34977	i3_LQ_pacbio_c21500/f1p1/3190,i3_LQ_pacbio_c16516/f1p0/3076
GO:0015991	ATP hydrolysis coupled proton transport	biological_process	0.095943	1	2	88	207	34977	i3_LQ_pacbio_c16516/f1p0/3076,i3_LQ_pacbio_c21500/f1p1/3190
GO:0033014	tetrapyrrole biosynthetic process	biological_process	0.095947	1	2	88	207	34977	i2_LQ_pacbio_c29603/f1p2/2039,i1_HQ_pacbio_c2501/f6p0/1372
GO:0046914	transition metal ion binding	molecular_function	0.099501	1	11	88	2839	34977	i2_LQ_pacbio_c86187/f1p0/2277,i2_HQ_pacbio_c7661/f2p1/2824,i2_LQ_pacbio_c47954/f1p5/2136,i2_LQ_pacbio_c62995/f1p0/2982,i3_LQ_pacbio_c21500/f1p1/3190,i2_LQ_pacbio_c105605/f1p0/2306,i0_LQ_pacbio_c23147/f1p0/862,i3_LQ_pacbio_c16516/f1p0/3076,i3_LQ_pacbio_c6887/f1p0/3149,i2_LQ_pacbio_c67299/f1p19/2759,i3_LQ_pacbio_c26029/f1p2/3026
GO:0008131	primary amine oxidase activity	molecular_function	0.10044	1	1	88	42	34977	i2_LQ_pacbio_c67299/f1p19/2759
GO:0003916	DNA topoisomerase activity	molecular_function	0.10271	1	1	88	43	34977	i2_HQ_pacbio_c7661/f2p1/2824
GO:0070569	uridylyltransferase activity	molecular_function	0.10272	1	1	88	43	34977	i2_LQ_pacbio_c29520/f1p8/2109
GO:0005096	GTPase activator activity	molecular_function	0.10723	1	1	88	45	34977	i3_LQ_pacbio_c6887/f1p0/3149
GO:0043168	anion binding	molecular_function	0.11159	1	21	88	6380	34977	i2_HQ_pacbio_c7661/f2p1/2824,i2_LQ_pacbio_c66540/f1p1/2278,i3_LQ_pacbio_c23081/f1p0/3417,i2_LQ_pacbio_c83458/f1p0/2225,i2_HQ_pacbio_c4809/f3p0/2662,i6_LQ_pacbio_c582/f1p0/6957,i2_HQ_pacbio_c912/f18p2/2640,i2_LQ_pacbio_c20206/f1p0/2942,i3_HQ_pacbio_c27497/f4p0/3047,i1_LQ_pacbio_c25015/f1p1/1518,i2_HQ_pacbio_c113594/f79p7/2423,i2_LQ_pacbio_c25945/f1p1/2378,i1_LQ_pacbio_c35901/f1p1/1338,i4_LQ_pacbio…
GO:0000989	transcription factor activity, transcription factor binding	molecular_function	0.11267	1	2	88	228	34977	i3_LQ_pacbio_c27069/f1p1/3014,i3_LQ_pacbio_c6887/f1p0/3149
GO:0003712	transcription cofactor activity	molecular_function	0.11267	1	2	88	228	34977	i3_LQ_pacbio_c6887/f1p0/3149,i3_LQ_pacbio_c27069/f1p1/3014
GO:0003723	RNA binding	molecular_function	0.1132	1	7	88	1619	34977	i2_LQ_pacbio_c67835/f1p1/2169,i2_LQ_pacbio_c12032/f1p3/2554,i1_LQ_pacbio_c35901/f1p1/1338,i3_LQ_pacbio_c23081/f1p0/3417,i2_LQ_pacbio_c20206/f1p0/2942,i2_LQ_pacbio_c64364/f1p2/2860,i2_HQ_pacbio_c113180/f24p4/2499
GO:0009615	response to virus	biological_process	0.11397	1	1	88	48	34977	i3_LQ_pacbio_c6887/f1p0/3149
GO:0003924	GTPase activity	molecular_function	0.11568	1	4	88	738	34977	i2_HQ_pacbio_c112680/f22p6/2576,i2_HQ_pacbio_c113594/f79p7/2423,i2_LQ_pacbio_c67835/f1p1/2169,i4_LQ_pacbio_c6745/f1p4/4061
GO:0008138	protein tyrosine/serine/threonine phosphatase activity	molecular_function	0.11619	1	1	88	49	34977	i2_LQ_pacbio_c97051/f1p2/2086
GO:0000096	sulfur amino acid metabolic process	biological_process	0.1162	1	1	88	49	34977	i3_LQ_pacbio_c27069/f1p1/3014
GO:1901677	phosphate transmembrane transporter activity	molecular_function	0.12287	1	1	88	52	34977	i1_LQ_pacbio_c25015/f1p1/1518
GO:0046907	intracellular transport	biological_process	0.1247	1	6	88	1350	34977	i3_LQ_pacbio_c16516/f1p0/3076,i3_LQ_pacbio_c9886/f1p0/3220,i3_LQ_pacbio_c21500/f1p1/3190,i6_HQ_pacbio_c7/f4p0/6730,i4_LQ_pacbio_c4937/f1p1/4387,i2_HQ_pacbio_c113594/f79p7/2423
GO:0030983	mismatched DNA binding	molecular_function	0.12505	1	1	88	53	34977	i2_LQ_pacbio_c66112/f1p0/2751
GO:0016641	oxidoreductase activity, acting on the CH-NH2 group of donors, oxygen as acceptor	molecular_function	0.12946	1	1	88	55	34977	i2_LQ_pacbio_c67299/f1p19/2759
GO:0098796	membrane protein complex	cellular_component	0.13148	1	5	88	1067	34977	i3_LQ_pacbio_c16516/f1p0/3076,i2_LQ_pacbio_c16110/f1p2/2068,i3_LQ_pacbio_c9886/f1p0/3220,i3_LQ_pacbio_c21500/f1p1/3190,i4_LQ_pacbio_c4937/f1p1/4387
GO:0004003	ATP-dependent DNA helicase activity	molecular_function	0.13384	1	1	88	57	34977	i2_LQ_pacbio_c6017/f1p2/2680
GO:0033013	tetrapyrrole metabolic process	biological_process	0.13688	1	2	88	257	34977	i1_HQ_pacbio_c2501/f6p0/1372,i2_LQ_pacbio_c29603/f1p2/2039
GO:0033036	macromolecule localization	biological_process	0.13816	1	7	88	1707	34977	i2_HQ_pacbio_c113594/f79p7/2423,i4_LQ_pacbio_c4937/f1p1/4387,i6_HQ_pacbio_c7/f4p0/6730,i3_LQ_pacbio_c21500/f1p1/3190,i3_LQ_pacbio_c9886/f1p0/3220,i3_LQ_pacbio_c16516/f1p0/3076,i1_LQ_pacbio_c44433/f1p0/1022
GO:0008047	enzyme activator activity	molecular_function	0.13821	1	1	88	59	34977	i3_LQ_pacbio_c6887/f1p0/3149
GO:0008536	Ran GTPase binding	molecular_function	0.14035	1	1	88	60	34977	i4_LQ_pacbio_c4937/f1p1/4387
GO:0006298	mismatch repair	biological_process	0.14037	1	1	88	60	34977	i2_LQ_pacbio_c66112/f1p0/2751
GO:0070838	divalent metal ion transport	biological_process	0.14037	1	1	88	60	34977	i3_LQ_pacbio_c3911/f1p1/3287
GO:0016646	oxidoreductase activity, acting on the CH-NH group of donors, NAD or NADP as acceptor	molecular_function	0.14688	1	1	88	63	34977	i3_LQ_pacbio_c27069/f1p1/3014
GO:0006366	transcription from RNA polymerase II promoter	biological_process	0.14806	1	2	88	270	34977	i3_LQ_pacbio_c27069/f1p1/3014,i3_LQ_pacbio_c6887/f1p0/3149
GO:0015031	protein transport	biological_process	0.1488	1	6	88	1423	34977	i3_LQ_pacbio_c9886/f1p0/3220,i3_LQ_pacbio_c16516/f1p0/3076,i6_HQ_pacbio_c7/f4p0/6730,i3_LQ_pacbio_c21500/f1p1/3190,i2_HQ_pacbio_c113594/f79p7/2423,i4_LQ_pacbio_c4937/f1p1/4387
GO:0016881	acid-amino acid ligase activity	molecular_function	0.14901	1	1	88	64	34977	i3_LQ_pacbio_c8385/f1p2/3195
GO:0016787	hydrolase activity	molecular_function	0.15108	1	20	88	6276	34977	i2_LQ_pacbio_c62995/f1p0/2982,i1_LQ_pacbio_c25630/f1p2/1528,i2_HQ_pacbio_c7661/f2p1/2824,i3_LQ_pacbio_c23081/f1p0/3417,i2_LQ_pacbio_c83458/f1p0/2225,i2_HQ_pacbio_c21227/f2p0/2573,i2_HQ_pacbio_c113594/f79p7/2423,i6_LQ_pacbio_c582/f1p0/6957,i2_HQ_pacbio_c113627/f67p6/2408,i2_LQ_pacbio_c20206/f1p0/2942,i2_LQ_pacbio_c67835/f1p1/2169,i2_HQ_pacbio_c112680/f22p6/2576,i2_LQ_pacbio_c3631/f1p1/1991,i1_LQ_p…
GO:0048038	quinone binding	molecular_function	0.15114	1	1	88	65	34977	i2_LQ_pacbio_c67299/f1p19/2759
GO:0055065	metal ion homeostasis	biological_process	0.15331	1	1	88	66	34977	i2_LQ_pacbio_c62995/f1p0/2982
GO:0098542	defense response to other organism	biological_process	0.15332	1	1	88	66	34977	i3_LQ_pacbio_c6887/f1p0/3149
GO:0046872	metal ion binding	molecular_function	0.15333	1	15	88	4491	34977	i2_LQ_pacbio_c20206/f1p0/2942,i3_LQ_pacbio_c16516/f1p0/3076,i3_LQ_pacbio_c21500/f1p1/3190,i0_LQ_pacbio_c9474/f1p1/725,i0_LQ_pacbio_c23147/f1p0/862,i2_LQ_pacbio_c105605/f1p0/2306,i3_LQ_pacbio_c26029/f1p2/3026,i2_LQ_pacbio_c67299/f1p19/2759,i3_LQ_pacbio_c6887/f1p0/3149,i2_LQ_pacbio_c6017/f1p2/2680,i2_LQ_pacbio_c47954/f1p5/2136,i0_HQ_pacbio_c42725/f12p0/713,i2_HQ_pacbio_c7661/f2p1/2824,i2_LQ_pacbio_…
GO:0000988	transcription factor activity, protein binding	molecular_function	0.15505	1	2	88	278	34977	i3_LQ_pacbio_c27069/f1p1/3014,i3_LQ_pacbio_c6887/f1p0/3149
GO:0016469	proton-transporting two-sector ATPase complex	cellular_component	0.15505	1	2	88	278	34977	i3_LQ_pacbio_c16516/f1p0/3076,i3_LQ_pacbio_c21500/f1p1/3190
GO:0005515	protein binding	molecular_function	0.15517	1	24	88	7771	34977	i3_LQ_pacbio_c22084/f1p2/3958,i2_LQ_pacbio_c99186/f12p4/2179,i2_LQ_pacbio_c10924/f1p0/2646,i2_LQ_pacbio_c88928/f1p2/2848,i0_HQ_pacbio_c3541/f2p1/834,i2_LQ_pacbio_c88431/f1p0/2327,i2_LQ_pacbio_c20206/f1p0/2942,i2_LQ_pacbio_c61607/f1p0/2520,i1_LQ_pacbio_c19033/f1p0/2001,i3_LQ_pacbio_c27069/f1p1/3014,i4_LQ_pacbio_c4937/f1p1/4387,i1_LQ_pacbio_c30629/f1p0/1045,i2_HQ_pacbio_c36467/f2p4/2624,i1_HQ_pacbi…
GO:0072511	divalent inorganic cation transport	biological_process	0.15543	1	1	88	67	34977	i3_LQ_pacbio_c3911/f1p1/3287
GO:0010181	FMN binding	molecular_function	0.15545	1	1	88	67	34977	i2_HQ_pacbio_c912/f18p2/2640
GO:0009235	cobalamin metabolic process	biological_process	0.15545	1	1	88	67	34977	i2_LQ_pacbio_c29603/f1p2/2039
GO:0009236	cobalamin biosynthetic process	biological_process	0.15545	1	1	88	67	34977	i2_LQ_pacbio_c29603/f1p2/2039
GO:0005516	calmodulin binding	molecular_function	0.15755	1	1	88	68	34977	i2_LQ_pacbio_c88431/f1p0/2327
GO:0006338	chromatin remodeling	biological_process	0.15756	1	1	88	68	34977	i2_LQ_pacbio_c83458/f1p0/2225
GO:0019354	siroheme biosynthetic process	biological_process	0.15756	1	1	88	68	34977	i1_HQ_pacbio_c2501/f6p0/1372
GO:0043115	precorrin-2 dehydrogenase activity	molecular_function	0.15756	1	1	88	68	34977	i1_HQ_pacbio_c2501/f6p0/1372
GO:0046156	siroheme metabolic process	biological_process	0.15756	1	1	88	68	34977	i1_HQ_pacbio_c2501/f6p0/1372
GO:0017016	Ras GTPase binding	molecular_function	0.15965	1	1	88	69	34977	i4_LQ_pacbio_c4937/f1p1/4387
GO:0031267	small GTPase binding	molecular_function	0.15965	1	1	88	69	34977	i4_LQ_pacbio_c4937/f1p1/4387
GO:0051020	GTPase binding	molecular_function	0.15965	1	1	88	69	34977	i4_LQ_pacbio_c4937/f1p1/4387
GO:0043169	cation binding	molecular_function	0.16015	1	15	88	4525	34977	i2_LQ_pacbio_c62995/f1p0/2982,i2_LQ_pacbio_c47954/f1p5/2136,i0_HQ_pacbio_c42725/f12p0/713,i2_HQ_pacbio_c7661/f2p1/2824,i2_LQ_pacbio_c86187/f1p0/2277,i3_LQ_pacbio_c26029/f1p2/3026,i2_LQ_pacbio_c67299/f1p19/2759,i3_LQ_pacbio_c6887/f1p0/3149,i2_LQ_pacbio_c6017/f1p2/2680,i2_LQ_pacbio_c20206/f1p0/2942,i3_LQ_pacbio_c16516/f1p0/3076,i3_LQ_pacbio_c21500/f1p1/3190,i0_LQ_pacbio_c23147/f1p0/862,i0_LQ_pacbio…
GO:0043531	ADP binding	molecular_function	0.16117	1	2	88	285	34977	i2_HQ_pacbio_c113594/f79p7/2423,i5_LQ_pacbio_c1269/f1p2/5282
GO:0030695	GTPase regulator activity	molecular_function	0.1618	1	1	88	70	34977	i3_LQ_pacbio_c6887/f1p0/3149
GO:0006470	protein dephosphorylation	biological_process	0.1618	1	1	88	70	34977	i2_LQ_pacbio_c97051/f1p2/2086
GO:0050801	ion homeostasis	biological_process	0.16182	1	1	88	70	34977	i2_LQ_pacbio_c62995/f1p0/2982
GO:0055080	cation homeostasis	biological_process	0.16182	1	1	88	70	34977	i2_LQ_pacbio_c62995/f1p0/2982
GO:0098771	inorganic ion homeostasis	biological_process	0.16182	1	1	88	70	34977	i2_LQ_pacbio_c62995/f1p0/2982
GO:0045184	establishment of protein localization	biological_process	0.16285	1	6	88	1463	34977	i6_HQ_pacbio_c7/f4p0/6730,i3_LQ_pacbio_c21500/f1p1/3190,i3_LQ_pacbio_c9886/f1p0/3220,i3_LQ_pacbio_c16516/f1p0/3076,i2_HQ_pacbio_c113594/f79p7/2423,i4_LQ_pacbio_c4937/f1p1/4387
GO:0016645	oxidoreductase activity, acting on the CH-NH group of donors	molecular_function	0.16393	1	1	88	71	34977	i3_LQ_pacbio_c27069/f1p1/3014
GO:0015932	nucleobase-containing compound transmembrane transporter activity	molecular_function	0.16395	1	1	88	71	34977	i1_LQ_pacbio_c25015/f1p1/1518
GO:0006323	DNA packaging	biological_process	0.16605	1	1	88	72	34977	i2_LQ_pacbio_c67835/f1p1/2169
GO:0072594	establishment of protein localization to organelle	biological_process	0.16651	1	2	88	291	34977	i2_HQ_pacbio_c113594/f79p7/2423,i6_HQ_pacbio_c7/f4p0/6730
GO:0016772	transferase activity, transferring phosphorus-containing groups	molecular_function	0.16711	1	13	88	3850	34977	i2_LQ_pacbio_c67835/f1p1/2169,i1_LQ_pacbio_c39816/f1p0/1936,i2_HQ_pacbio_c7661/f2p1/2824,i2_LQ_pacbio_c66540/f1p1/2278,i3_LQ_pacbio_c9886/f1p0/3220,i2_LQ_pacbio_c81975/f1p3/2087,i3_LQ_pacbio_c6887/f1p0/3149,i4_LQ_pacbio_c4937/f1p1/4387,i2_LQ_pacbio_c25945/f1p1/2378,i2_HQ_pacbio_c4809/f3p0/2662,i2_LQ_pacbio_c14568/f1p2/2759,i1_LQ_pacbio_c7384/f1p0/1955,i2_LQ_pacbio_c29520/f1p8/2109
GO:0030234	enzyme regulator activity	molecular_function	0.1701	1	2	88	295	34977	i0_HQ_pacbio_c638/f6p0/821,i3_LQ_pacbio_c6887/f1p0/3149
GO:0048878	chemical homeostasis	biological_process	0.17024	1	1	88	74	34977	i2_LQ_pacbio_c62995/f1p0/2982
GO:0016820	hydrolase activity, acting on acid anhydrides, catalyzing transmembrane movement of substances	molecular_function	0.17093	1	2	88	296	34977	i3_LQ_pacbio_c21500/f1p1/3190,i3_LQ_pacbio_c16516/f1p0/3076
GO:1902600	hydrogen ion transmembrane transport	biological_process	0.17188	1	2	88	297	34977	i3_LQ_pacbio_c21500/f1p1/3190,i3_LQ_pacbio_c16516/f1p0/3076
GO:0016311	dephosphorylation	biological_process	0.1744	1	1	88	76	34977	i2_LQ_pacbio_c97051/f1p2/2086
GO:0006605	protein targeting	biological_process	0.17544	1	2	88	301	34977	i2_HQ_pacbio_c113594/f79p7/2423,i6_HQ_pacbio_c7/f4p0/6730
GO:0008104	protein localization	biological_process	0.17782	1	6	88	1504	34977	i6_HQ_pacbio_c7/f4p0/6730,i3_LQ_pacbio_c21500/f1p1/3190,i3_LQ_pacbio_c9886/f1p0/3220,i3_LQ_pacbio_c16516/f1p0/3076,i2_HQ_pacbio_c113594/f79p7/2423,i4_LQ_pacbio_c4937/f1p1/4387
GO:0055114	oxidation-reduction process	biological_process	0.18062	1	11	88	3205	34977	i2_LQ_pacbio_c124247/f1p3/2008,i1_HQ_pacbio_c2501/f6p0/1372,i2_LQ_pacbio_c67299/f1p19/2759,i3_LQ_pacbio_c27069/f1p1/3014,i3_HQ_pacbio_c27497/f4p0/3047,i3_LQ_pacbio_c6887/f1p0/3149,i2_LQ_pacbio_c25541/f1p0/2362,i2_LQ_pacbio_c21647/f1p2/2531,i2_HQ_pacbio_c912/f18p2/2640,i1_LQ_pacbio_c40431/f1p0/1875,i0_HQ_pacbio_c42725/f12p0/713
GO:0004721	phosphoprotein phosphatase activity	molecular_function	0.18063	1	1	88	79	34977	i2_LQ_pacbio_c97051/f1p2/2086
GO:0010256	endomembrane system organization	biological_process	0.18269	1	1	88	80	34977	i2_LQ_pacbio_c32330/f1p1/2073
GO:0070647	protein modification by small protein conjugation or removal	biological_process	0.18443	1	2	88	311	34977	i3_LQ_pacbio_c16516/f1p0/3076,i3_LQ_pacbio_c21500/f1p1/3190
GO:0051649	establishment of localization in cell	biological_process	0.18836	1	6	88	1532	34977	i4_LQ_pacbio_c4937/f1p1/4387,i2_HQ_pacbio_c113594/f79p7/2423,i3_LQ_pacbio_c21500/f1p1/3190,i6_HQ_pacbio_c7/f4p0/6730,i3_LQ_pacbio_c9886/f1p0/3220,i3_LQ_pacbio_c16516/f1p0/3076
GO:0016192	vesicle-mediated transport	biological_process	0.19226	1	4	88	902	34977	i4_LQ_pacbio_c4937/f1p1/4387,i3_LQ_pacbio_c21500/f1p1/3190,i3_LQ_pacbio_c16516/f1p0/3076,i3_LQ_pacbio_c9886/f1p0/3220
GO:0005882	intermediate filament	cellular_component	0.19293	1	1	88	85	34977	i2_LQ_pacbio_c32330/f1p1/2073
GO:0045111	intermediate filament cytoskeleton	cellular_component	0.19293	1	1	88	85	34977	i2_LQ_pacbio_c32330/f1p1/2073
GO:0008270	zinc ion binding	molecular_function	0.19522	1	8	88	2221	34977	i2_LQ_pacbio_c86187/f1p0/2277,i2_HQ_pacbio_c7661/f2p1/2824,i2_LQ_pacbio_c47954/f1p5/2136,i3_LQ_pacbio_c26029/f1p2/3026,i0_LQ_pacbio_c23147/f1p0/862,i2_LQ_pacbio_c105605/f1p0/2306,i3_LQ_pacbio_c21500/f1p1/3190,i3_LQ_pacbio_c16516/f1p0/3076
GO:0043623	cellular protein complex assembly	biological_process	0.19535	1	2	88	323	34977	i3_LQ_pacbio_c16516/f1p0/3076,i3_LQ_pacbio_c21500/f1p1/3190
GO:0033365	protein localization to organelle	biological_process	0.19716	1	2	88	325	34977	i6_HQ_pacbio_c7/f4p0/6730,i2_HQ_pacbio_c113594/f79p7/2423
GO:0098805	whole membrane	cellular_component	0.19807	1	2	88	326	34977	i3_LQ_pacbio_c21500/f1p1/3190,i3_LQ_pacbio_c16516/f1p0/3076
GO:0072509	divalent inorganic cation transmembrane transporter activity	molecular_function	0.19904	1	1	88	88	34977	i3_LQ_pacbio_c3911/f1p1/3287
GO:0004857	enzyme inhibitor activity	molecular_function	0.20109	1	1	88	89	34977	i0_HQ_pacbio_c638/f6p0/821
GO:0035556	intracellular signal transduction	biological_process	0.20838	1	3	88	625	34977	i2_HQ_pacbio_c113594/f79p7/2423,i2_HQ_pacbio_c7661/f2p1/2824,i1_LQ_pacbio_c27908/f1p1/1660
GO:0002376	immune system process	biological_process	0.2091	1	1	88	93	34977	i3_LQ_pacbio_c6887/f1p0/3149
GO:0008514	organic anion transmembrane transporter activity	molecular_function	0.20911	1	1	88	93	34977	i1_LQ_pacbio_c25015/f1p1/1518
GO:1902580	single-organism cellular localization	biological_process	0.21182	1	2	88	341	34977	i2_HQ_pacbio_c113594/f79p7/2423,i6_HQ_pacbio_c7/f4p0/6730
GO:0004616	phosphogluconate dehydrogenase (decarboxylating) activity	molecular_function	0.2131	1	1	88	95	34977	i1_HQ_pacbio_c2501/f6p0/1372
GO:0008375	acetylglucosaminyltransferase activity	molecular_function	0.21507	1	1	88	96	34977	i1_HQ_pacbio_c13967/f4p0/1523
GO:0009523	photosystem II	cellular_component	0.21708	1	1	88	97	34977	i2_LQ_pacbio_c16110/f1p2/2068
GO:0051641	cellular localization	biological_process	0.22059	1	6	88	1614	34977	i3_LQ_pacbio_c21500/f1p1/3190,i6_HQ_pacbio_c7/f4p0/6730,i3_LQ_pacbio_c16516/f1p0/3076,i3_LQ_pacbio_c9886/f1p0/3220,i4_LQ_pacbio_c4937/f1p1/4387,i2_HQ_pacbio_c113594/f79p7/2423
GO:0006606	protein import into nucleus	biological_process	0.22293	1	1	88	100	34977	i6_HQ_pacbio_c7/f4p0/6730
GO:0034504	protein localization to nucleus	biological_process	0.22293	1	1	88	100	34977	i6_HQ_pacbio_c7/f4p0/6730
GO:0044744	protein targeting to nucleus	biological_process	0.22293	1	1	88	100	34977	i6_HQ_pacbio_c7/f4p0/6730
GO:0051170	nuclear import	biological_process	0.22293	1	1	88	100	34977	i6_HQ_pacbio_c7/f4p0/6730
GO:1902593	single-organism nuclear import	biological_process	0.22293	1	1	88	100	34977	i6_HQ_pacbio_c7/f4p0/6730
GO:0042592	homeostatic process	biological_process	0.22664	1	2	88	357	34977	i2_LQ_pacbio_c62995/f1p0/2982,i1_LQ_pacbio_c27908/f1p1/1660
GO:0006818	hydrogen transport	biological_process	0.23032	1	2	88	361	34977	i3_LQ_pacbio_c21500/f1p1/3190,i3_LQ_pacbio_c16516/f1p0/3076
GO:0015992	proton transport	biological_process	0.23032	1	2	88	361	34977	i3_LQ_pacbio_c16516/f1p0/3076,i3_LQ_pacbio_c21500/f1p1/3190
GO:0042623	ATPase activity, coupled	molecular_function	0.23395	1	2	88	365	34977	i2_HQ_pacbio_c7661/f2p1/2824,i2_LQ_pacbio_c6017/f1p2/2680
GO:0098772	molecular function regulator	molecular_function	0.23773	1	2	88	369	34977	i0_HQ_pacbio_c638/f6p0/821,i3_LQ_pacbio_c6887/f1p0/3149
GO:0007155	cell adhesion	biological_process	0.24039	1	1	88	109	34977	i6_HQ_pacbio_c7/f4p0/6730
GO:0008026	ATP-dependent helicase activity	molecular_function	0.2404	1	1	88	109	34977	i2_LQ_pacbio_c6017/f1p2/2680
GO:0070035	purine NTP-dependent helicase activity	molecular_function	0.2404	1	1	88	109	34977	i2_LQ_pacbio_c6017/f1p2/2680
GO:0071103	DNA conformation change	biological_process	0.24236	1	1	88	110	34977	i2_LQ_pacbio_c67835/f1p1/2169
GO:0060589	nucleoside-triphosphatase regulator activity	molecular_function	0.24616	1	1	88	112	34977	i3_LQ_pacbio_c6887/f1p0/3149
GO:0006869	lipid transport	biological_process	0.24617	1	1	88	112	34977	i1_LQ_pacbio_c44433/f1p0/1022
GO:0006766	vitamin metabolic process	biological_process	0.24619	1	1	88	112	34977	i2_LQ_pacbio_c29603/f1p2/2039
GO:0006767	water-soluble vitamin metabolic process	biological_process	0.24619	1	1	88	112	34977	i2_LQ_pacbio_c29603/f1p2/2039
GO:0009110	vitamin biosynthetic process	biological_process	0.24619	1	1	88	112	34977	i2_LQ_pacbio_c29603/f1p2/2039
GO:0042364	water-soluble vitamin biosynthetic process	biological_process	0.24619	1	1	88	112	34977	i2_LQ_pacbio_c29603/f1p2/2039
GO:0016874	ligase activity	molecular_function	0.24675	1	3	88	683	34977	i1_HQ_pacbio_c2501/f6p0/1372,i3_LQ_pacbio_c8385/f1p2/3195,i1_LQ_pacbio_c40431/f1p0/1875
GO:0006810	transport	biological_process	0.2476	1	15	88	4908	34977	i2_HQ_pacbio_c112680/f22p6/2576,i3_LQ_pacbio_c3911/f1p1/3287,i3_LQ_pacbio_c9886/f1p0/3220,i1_HQ_pacbio_c55892/f16p2/1623,i1_LQ_pacbio_c38228/f1p2/1990,i6_HQ_pacbio_c7/f4p0/6730,i4_LQ_pacbio_c4937/f1p1/4387,i2_HQ_pacbio_c113594/f79p7/2423,i1_LQ_pacbio_c25015/f1p1/1518,i3_LQ_pacbio_c6887/f1p0/3149,i2_LQ_pacbio_c6017/f1p2/2680,i1_LQ_pacbio_c44433/f1p0/1022,i3_LQ_pacbio_c16516/f1p0/3076,i3_LQ_pacbio_…
GO:0003690	double-stranded DNA binding	molecular_function	0.24806	1	1	88	113	34977	i2_LQ_pacbio_c66112/f1p0/2751
GO:0022610	biological adhesion	biological_process	0.24992	1	1	88	114	34977	i6_HQ_pacbio_c7/f4p0/6730
GO:0006913	nucleocytoplasmic transport	biological_process	0.25372	1	1	88	116	34977	i6_HQ_pacbio_c7/f4p0/6730
GO:0051234	establishment of localization	biological_process	0.25519	1	15	88	4938	34977	i1_LQ_pacbio_c44433/f1p0/1022,i3_LQ_pacbio_c16516/f1p0/3076,i3_LQ_pacbio_c21500/f1p1/3190,i0_LQ_pacbio_c9474/f1p1/725,i4_LQ_pacbio_c4937/f1p1/4387,i2_HQ_pacbio_c113594/f79p7/2423,i1_LQ_pacbio_c25015/f1p1/1518,i3_LQ_pacbio_c6887/f1p0/3149,i2_LQ_pacbio_c6017/f1p2/2680,i3_LQ_pacbio_c9886/f1p0/3220,i1_HQ_pacbio_c55892/f16p2/1623,i1_LQ_pacbio_c38228/f1p2/1990,i6_HQ_pacbio_c7/f4p0/6730,i2_HQ_pacbio_c11…
GO:0051188	cofactor biosynthetic process	biological_process	0.25541	1	2	88	388	34977	i1_HQ_pacbio_c2501/f6p0/1372,i2_LQ_pacbio_c29603/f1p2/2039
GO:0016628	oxidoreductase activity, acting on the CH-CH group of donors, NAD or NADP as acceptor	molecular_function	0.25564	1	1	88	117	34977	i1_HQ_pacbio_c2501/f6p0/1372
GO:0016491	oxidoreductase activity	molecular_function	0.25641	1	10	88	3115	34977	i1_LQ_pacbio_c40431/f1p0/1875,i2_LQ_pacbio_c21647/f1p2/2531,i2_HQ_pacbio_c912/f18p2/2640,i2_LQ_pacbio_c25541/f1p0/2362,i3_LQ_pacbio_c6887/f1p0/3149,i3_LQ_pacbio_c27069/f1p1/3014,i3_HQ_pacbio_c27497/f4p0/3047,i2_LQ_pacbio_c67299/f1p19/2759,i2_LQ_pacbio_c124247/f1p3/2008,i1_HQ_pacbio_c2501/f6p0/1372
GO:0003824	catalytic activity	molecular_function	0.2571	1	47	88	17268	34977	i2_LQ_pacbio_c29603/f1p2/2039,i1_LQ_pacbio_c40431/f1p0/1875,i1_LQ_pacbio_c35901/f1p1/1338,i3_LQ_pacbio_c8385/f1p2/3195,i2_LQ_pacbio_c67835/f1p1/2169,i2_LQ_pacbio_c3631/f1p1/1991,i2_LQ_pacbio_c14568/f1p2/2759,i1_LQ_pacbio_c7384/f1p0/1955,i2_LQ_pacbio_c25541/f1p0/2362,i2_LQ_pacbio_c44335/f1p1/2260,i3_LQ_pacbio_c16516/f1p0/3076,i2_LQ_pacbio_c97051/f1p2/2086,i2_LQ_pacbio_c6017/f1p2/2680,i2_HQ_pacbio_…
GO:0051169	nuclear transport	biological_process	0.25749	1	1	88	118	34977	i6_HQ_pacbio_c7/f4p0/6730
GO:0043207	response to external biotic stimulus	biological_process	0.25755	1	1	88	118	34977	i3_LQ_pacbio_c6887/f1p0/3149
GO:0051707	response to other organism	biological_process	0.25755	1	1	88	118	34977	i3_LQ_pacbio_c6887/f1p0/3149
GO:0044765	single-organism transport	biological_process	0.25832	1	11	88	3483	34977	i2_LQ_pacbio_c6017/f1p2/2680,i2_HQ_pacbio_c113594/f79p7/2423,i1_LQ_pacbio_c25015/f1p1/1518,i0_LQ_pacbio_c9474/f1p1/725,i3_LQ_pacbio_c21500/f1p1/3190,i3_LQ_pacbio_c16516/f1p0/3076,i1_LQ_pacbio_c44433/f1p0/1022,i3_LQ_pacbio_c3911/f1p1/3287,i1_LQ_pacbio_c38228/f1p2/1990,i6_HQ_pacbio_c7/f4p0/6730,i1_HQ_pacbio_c55892/f16p2/1623
GO:0034622	cellular macromolecular complex assembly	biological_process	0.26287	1	2	88	396	34977	i3_LQ_pacbio_c16516/f1p0/3076,i3_LQ_pacbio_c21500/f1p1/3190
GO:0010876	lipid localization	biological_process	0.26499	1	1	88	122	34977	i1_LQ_pacbio_c44433/f1p0/1022
GO:0016765	transferase activity, transferring alkyl or aryl (other than methyl) groups	molecular_function	0.26684	1	1	88	123	34977	i4_LQ_pacbio_c955/f1p0/4552
GO:0016779	nucleotidyltransferase activity	molecular_function	0.27045	1	3	88	718	34977	i2_LQ_pacbio_c81975/f1p3/2087,i2_LQ_pacbio_c29520/f1p8/2109,i2_HQ_pacbio_c7661/f2p1/2824
GO:1902578	single-organism localization	biological_process	0.27256	1	11	88	3530	34977	i3_LQ_pacbio_c3911/f1p1/3287,i6_HQ_pacbio_c7/f4p0/6730,i1_LQ_pacbio_c38228/f1p2/1990,i1_HQ_pacbio_c55892/f16p2/1623,i1_LQ_pacbio_c25015/f1p1/1518,i2_HQ_pacbio_c113594/f79p7/2423,i2_LQ_pacbio_c6017/f1p2/2680,i3_LQ_pacbio_c16516/f1p0/3076,i1_LQ_pacbio_c44433/f1p0/1022,i0_LQ_pacbio_c9474/f1p1/725,i3_LQ_pacbio_c21500/f1p1/3190
GO:0016810	hydrolase activity, acting on carbon-nitrogen (but not peptide) bonds	molecular_function	0.27423	1	1	88	127	34977	i2_LQ_pacbio_c62995/f1p0/2982
GO:0016891	endoribonuclease activity, producing 5'-phosphomonoesters	molecular_function	0.2778	1	1	88	129	34977	i2_LQ_pacbio_c3631/f1p1/1991
GO:0016482	cytoplasmic transport	biological_process	0.27868	1	2	88	413	34977	i2_HQ_pacbio_c113594/f79p7/2423,i6_HQ_pacbio_c7/f4p0/6730
GO:0005654	nucleoplasm	cellular_component	0.2787	1	2	88	413	34977	i3_LQ_pacbio_c6887/f1p0/3149,i3_LQ_pacbio_c27069/f1p1/3014
GO:0044451	nucleoplasm part	cellular_component	0.2787	1	2	88	413	34977	i3_LQ_pacbio_c27069/f1p1/3014,i3_LQ_pacbio_c6887/f1p0/3149
GO:0004672	protein kinase activity	molecular_function	0.28056	1	7	88	2110	34977	i3_LQ_pacbio_c9886/f1p0/3220,i2_HQ_pacbio_c4809/f3p0/2662,i2_LQ_pacbio_c14568/f1p2/2759,i1_LQ_pacbio_c39816/f1p0/1936,i2_LQ_pacbio_c25945/f1p1/2378,i4_LQ_pacbio_c4937/f1p1/4387,i3_LQ_pacbio_c6887/f1p0/3149
GO:0006790	sulfur compound metabolic process	biological_process	0.28153	1	1	88	131	34977	i3_LQ_pacbio_c27069/f1p1/3014
GO:0051179	localization	biological_process	0.28379	1	15	88	5048	34977	i3_LQ_pacbio_c9886/f1p0/3220,i6_HQ_pacbio_c7/f4p0/6730,i1_LQ_pacbio_c38228/f1p2/1990,i1_HQ_pacbio_c55892/f16p2/1623,i2_HQ_pacbio_c112680/f22p6/2576,i3_LQ_pacbio_c3911/f1p1/3287,i3_LQ_pacbio_c16516/f1p0/3076,i1_LQ_pacbio_c44433/f1p0/1022,i0_LQ_pacbio_c9474/f1p1/725,i3_LQ_pacbio_c21500/f1p1/3190,i1_LQ_pacbio_c25015/f1p1/1518,i2_HQ_pacbio_c113594/f79p7/2423,i4_LQ_pacbio_c4937/f1p1/4387,i2_LQ_pacbio_…
GO:0016301	kinase activity	molecular_function	0.28548	1	9	88	2842	34977	i1_LQ_pacbio_c39816/f1p0/1936,i2_LQ_pacbio_c67835/f1p1/2169,i3_LQ_pacbio_c9886/f1p0/3220,i2_LQ_pacbio_c66540/f1p1/2278,i2_LQ_pacbio_c25945/f1p1/2378,i4_LQ_pacbio_c4937/f1p1/4387,i3_LQ_pacbio_c6887/f1p0/3149,i2_LQ_pacbio_c14568/f1p2/2759,i2_HQ_pacbio_c4809/f3p0/2662
GO:0043933	macromolecular complex subunit organization	biological_process	0.28618	1	3	88	741	34977	i3_LQ_pacbio_c16516/f1p0/3076,i2_LQ_pacbio_c83458/f1p0/2225,i3_LQ_pacbio_c21500/f1p1/3190
GO:0016853	isomerase activity	molecular_function	0.29272	1	2	88	428	34977	i2_HQ_pacbio_c2352/f2p2/2244,i2_HQ_pacbio_c7661/f2p1/2824
GO:0098655	cation transmembrane transport	biological_process	0.29732	1	2	88	433	34977	i3_LQ_pacbio_c16516/f1p0/3076,i3_LQ_pacbio_c21500/f1p1/3190
GO:0098660	inorganic ion transmembrane transport	biological_process	0.29732	1	2	88	433	34977	i3_LQ_pacbio_c21500/f1p1/3190,i3_LQ_pacbio_c16516/f1p0/3076
GO:0098662	inorganic cation transmembrane transport	biological_process	0.29732	1	2	88	433	34977	i3_LQ_pacbio_c16516/f1p0/3076,i3_LQ_pacbio_c21500/f1p1/3190
GO:0016638	oxidoreductase activity, acting on the CH-NH2 group of donors	molecular_function	0.29766	1	1	88	140	34977	i2_LQ_pacbio_c67299/f1p19/2759
GO:0003887	DNA-directed DNA polymerase activity	molecular_function	0.30121	1	1	88	142	34977	i2_HQ_pacbio_c7661/f2p1/2824
GO:0006812	cation transport	biological_process	0.3039	1	4	88	1107	34977	i3_LQ_pacbio_c3911/f1p1/3287,i3_LQ_pacbio_c16516/f1p0/3076,i0_LQ_pacbio_c9474/f1p1/725,i3_LQ_pacbio_c21500/f1p1/3190
GO:0019899	enzyme binding	molecular_function	0.30647	1	1	88	145	34977	i4_LQ_pacbio_c4937/f1p1/4387
GO:0009607	response to biotic stimulus	biological_process	0.30656	1	1	88	145	34977	i3_LQ_pacbio_c6887/f1p0/3149
GO:0000160	phosphorelay signal transduction system	biological_process	0.30998	1	1	88	147	34977	i2_HQ_pacbio_c7661/f2p1/2824
GO:0006613	cotranslational protein targeting to membrane	biological_process	0.31001	1	1	88	147	34977	i2_HQ_pacbio_c113594/f79p7/2423
GO:0006614	SRP-dependent cotranslational protein targeting to membrane	biological_process	0.31001	1	1	88	147	34977	i2_HQ_pacbio_c113594/f79p7/2423
GO:0045047	protein targeting to ER	biological_process	0.31175	1	1	88	148	34977	i2_HQ_pacbio_c113594/f79p7/2423
GO:0072599	establishment of protein localization to endoplasmic reticulum	biological_process	0.31175	1	1	88	148	34977	i2_HQ_pacbio_c113594/f79p7/2423
GO:0006612	protein targeting to membrane	biological_process	0.31522	1	1	88	150	34977	i2_HQ_pacbio_c113594/f79p7/2423
GO:0009066	aspartate family amino acid metabolic process	biological_process	0.31523	1	1	88	150	34977	i3_LQ_pacbio_c27069/f1p1/3014
GO:0043566	structure-specific DNA binding	molecular_function	0.31868	1	1	88	152	34977	i2_LQ_pacbio_c66112/f1p0/2751
GO:0017038	protein import	biological_process	0.32381	1	1	88	155	34977	i6_HQ_pacbio_c7/f4p0/6730
GO:0006464	cellular protein modification process	biological_process	0.32423	1	9	88	2952	34977	i3_LQ_pacbio_c6887/f1p0/3149,i2_LQ_pacbio_c25945/f1p1/2378,i2_HQ_pacbio_c4809/f3p0/2662,i2_LQ_pacbio_c14568/f1p2/2759,i3_LQ_pacbio_c21500/f1p1/3190,i2_LQ_pacbio_c97051/f1p2/2086,i3_LQ_pacbio_c16516/f1p0/3076,i1_HQ_pacbio_c13967/f4p0/1523,i1_LQ_pacbio_c39816/f1p0/1936
GO:0036211	protein modification process	biological_process	0.32423	1	9	88	2952	34977	i2_LQ_pacbio_c25945/f1p1/2378,i3_LQ_pacbio_c6887/f1p0/3149,i2_LQ_pacbio_c97051/f1p2/2086,i3_LQ_pacbio_c16516/f1p0/3076,i2_LQ_pacbio_c14568/f1p2/2759,i2_HQ_pacbio_c4809/f3p0/2662,i3_LQ_pacbio_c21500/f1p1/3190,i1_LQ_pacbio_c39816/f1p0/1936,i1_HQ_pacbio_c13967/f4p0/1523
GO:0008236	serine-type peptidase activity	molecular_function	0.32604	1	2	88	464	34977	i1_LQ_pacbio_c25630/f1p2/1528,i2_HQ_pacbio_c21227/f2p0/2573
GO:0017171	serine hydrolase activity	molecular_function	0.32604	1	2	88	464	34977	i2_HQ_pacbio_c21227/f2p0/2573,i1_LQ_pacbio_c25630/f1p2/1528
GO:0006461	protein complex assembly	biological_process	0.32787	1	2	88	466	34977	i3_LQ_pacbio_c16516/f1p0/3076,i3_LQ_pacbio_c21500/f1p1/3190
GO:0070271	protein complex biogenesis	biological_process	0.32787	1	2	88	466	34977	i3_LQ_pacbio_c16516/f1p0/3076,i3_LQ_pacbio_c21500/f1p1/3190
GO:0016893	endonuclease activity, active with either ribo- or deoxyribonucleic acids and producing 5'-phosphomonoesters	molecular_function	0.32888	1	1	88	158	34977	i2_LQ_pacbio_c3631/f1p1/1991
GO:0004521	endoribonuclease activity	molecular_function	0.32889	1	1	88	158	34977	i2_LQ_pacbio_c3631/f1p1/1991
GO:0015297	antiporter activity	molecular_function	0.33063	1	1	88	159	34977	i1_LQ_pacbio_c25015/f1p1/1518
GO:0070972	protein localization to endoplasmic reticulum	biological_process	0.33064	1	1	88	159	34977	i2_HQ_pacbio_c113594/f79p7/2423
GO:0070008	serine-type exopeptidase activity	molecular_function	0.33404	1	1	88	161	34977	i2_HQ_pacbio_c21227/f2p0/2573
GO:0009405	pathogenesis	biological_process	0.33405	1	1	88	161	34977	i6_HQ_pacbio_c7/f4p0/6730
GO:0016043	cellular component organization	biological_process	0.33442	1	6	88	1878	34977	i2_HQ_pacbio_c113594/f79p7/2423,i2_LQ_pacbio_c67835/f1p1/2169,i2_LQ_pacbio_c83458/f1p0/2225,i3_LQ_pacbio_c16516/f1p0/3076,i2_LQ_pacbio_c32330/f1p1/2073,i3_LQ_pacbio_c21500/f1p1/3190
GO:0009521	photosystem	cellular_component	0.3374	1	1	88	163	34977	i2_LQ_pacbio_c16110/f1p2/2068
GO:0006486	protein glycosylation	biological_process	0.33905	1	1	88	164	34977	i1_HQ_pacbio_c13967/f4p0/1523
GO:0043413	macromolecule glycosylation	biological_process	0.33905	1	1	88	164	34977	i1_HQ_pacbio_c13967/f4p0/1523
GO:0006811	ion transport	biological_process	0.34403	1	5	88	1536	34977	i3_LQ_pacbio_c3911/f1p1/3287,i3_LQ_pacbio_c21500/f1p1/3190,i0_LQ_pacbio_c9474/f1p1/725,i1_LQ_pacbio_c38228/f1p2/1990,i3_LQ_pacbio_c16516/f1p0/3076
GO:0007059	chromosome segregation	biological_process	0.34571	1	1	88	168	34977	i2_LQ_pacbio_c67835/f1p1/2169
GO:0009101	glycoprotein biosynthetic process	biological_process	0.34736	1	1	88	169	34977	i1_HQ_pacbio_c13967/f4p0/1523
GO:0003678	DNA helicase activity	molecular_function	0.35074	1	2	88	491	34977	i2_LQ_pacbio_c6017/f1p2/2680,i2_LQ_pacbio_c20206/f1p0/2942
GO:0051276	chromosome organization	biological_process	0.35168	1	2	88	492	34977	i2_LQ_pacbio_c83458/f1p0/2225,i2_LQ_pacbio_c67835/f1p1/2169
GO:0015849	organic acid transport	biological_process	0.35232	1	1	88	172	34977	i1_LQ_pacbio_c38228/f1p2/1990
GO:0046942	carboxylic acid transport	biological_process	0.35232	1	1	88	172	34977	i1_LQ_pacbio_c38228/f1p2/1990
GO:0006952	defense response	biological_process	0.35232	1	1	88	172	34977	i3_LQ_pacbio_c6887/f1p0/3149
GO:0009100	glycoprotein metabolic process	biological_process	0.35394	1	1	88	173	34977	i1_HQ_pacbio_c13967/f4p0/1523
GO:0015711	organic anion transport	biological_process	0.35559	1	1	88	174	34977	i1_LQ_pacbio_c38228/f1p2/1990
GO:0016568	chromatin modification	biological_process	0.35717	1	1	88	175	34977	i2_LQ_pacbio_c83458/f1p0/2225
GO:0008654	phospholipid biosynthetic process	biological_process	0.35885	1	1	88	176	34977	i1_LQ_pacbio_c7384/f1p0/1955
GO:0065003	macromolecular complex assembly	biological_process	0.36262	1	2	88	504	34977	i3_LQ_pacbio_c16516/f1p0/3076,i3_LQ_pacbio_c21500/f1p1/3190
GO:0009308	amine metabolic process	biological_process	0.36529	1	1	88	180	34977	i2_LQ_pacbio_c67299/f1p19/2759
GO:0045454	cell redox homeostasis	biological_process	0.36855	1	1	88	182	34977	i1_LQ_pacbio_c27908/f1p1/1660
GO:0004842	ubiquitin-protein transferase activity	molecular_function	0.37075	1	2	88	513	34977	i3_LQ_pacbio_c16516/f1p0/3076,i3_LQ_pacbio_c21500/f1p1/3190
GO:0019787	ubiquitin-like protein transferase activity	molecular_function	0.37075	1	2	88	513	34977	i3_LQ_pacbio_c16516/f1p0/3076,i3_LQ_pacbio_c21500/f1p1/3190
GO:0034357	photosynthetic membrane	cellular_component	0.3717	1	1	88	184	34977	i2_LQ_pacbio_c16110/f1p2/2068
GO:0071822	protein complex subunit organization	biological_process	0.37256	1	2	88	515	34977	i3_LQ_pacbio_c21500/f1p1/3190,i3_LQ_pacbio_c16516/f1p0/3076
GO:0009579	thylakoid	cellular_component	0.37646	1	1	88	187	34977	i2_LQ_pacbio_c16110/f1p2/2068
GO:0044436	thylakoid part	cellular_component	0.37646	1	1	88	187	34977	i2_LQ_pacbio_c16110/f1p2/2068
GO:0070085	glycosylation	biological_process	0.37802	1	1	88	188	34977	i1_HQ_pacbio_c13967/f4p0/1523
GO:0043412	macromolecule modification	biological_process	0.37878	1	10	88	3481	34977	i1_LQ_pacbio_c39816/f1p0/1936,i1_HQ_pacbio_c13967/f4p0/1523,i3_LQ_pacbio_c16516/f1p0/3076,i2_LQ_pacbio_c20206/f1p0/2942,i2_LQ_pacbio_c97051/f1p2/2086,i2_LQ_pacbio_c14568/f1p2/2759,i2_HQ_pacbio_c4809/f3p0/2662,i3_LQ_pacbio_c21500/f1p1/3190,i2_LQ_pacbio_c25945/f1p1/2378,i3_LQ_pacbio_c6887/f1p0/3149
GO:0098588	bounding membrane of organelle	cellular_component	0.39047	1	2	88	535	34977	i3_LQ_pacbio_c21500/f1p1/3190,i3_LQ_pacbio_c16516/f1p0/3076
GO:0015631	tubulin binding	molecular_function	0.39507	1	1	88	199	34977	i3_LQ_pacbio_c27069/f1p1/3014
GO:0034220	ion transmembrane transport	biological_process	0.402	1	2	88	548	34977	i3_LQ_pacbio_c16516/f1p0/3076,i3_LQ_pacbio_c21500/f1p1/3190
GO:0072657	protein localization to membrane	biological_process	0.40273	1	1	88	204	34977	i2_HQ_pacbio_c113594/f79p7/2423
GO:0090150	establishment of protein localization to membrane	biological_process	0.40273	1	1	88	204	34977	i2_HQ_pacbio_c113594/f79p7/2423
GO:0015979	photosynthesis	biological_process	0.40274	1	1	88	204	34977	i2_LQ_pacbio_c16110/f1p2/2068
GO:0007165	signal transduction	biological_process	0.40922	1	4	88	1291	34977	i3_LQ_pacbio_c6887/f1p0/3149,i2_HQ_pacbio_c113594/f79p7/2423,i2_HQ_pacbio_c7661/f2p1/2824,i1_LQ_pacbio_c27908/f1p1/1660
GO:0006260	DNA replication	biological_process	0.40992	1	2	88	557	34977	i2_LQ_pacbio_c16110/f1p2/2068,i3_HQ_pacbio_c27497/f4p0/3047
GO:0065008	regulation of biological quality	biological_process	0.41084	1	2	88	558	34977	i2_LQ_pacbio_c62995/f1p0/2982,i1_LQ_pacbio_c27908/f1p1/1660
GO:0008509	anion transmembrane transporter activity	molecular_function	0.41323	1	1	88	211	34977	i1_LQ_pacbio_c25015/f1p1/1518
GO:0044700	single organism signaling	biological_process	0.41434	1	4	88	1300	34977	i1_LQ_pacbio_c27908/f1p1/1660,i2_HQ_pacbio_c7661/f2p1/2824,i2_HQ_pacbio_c113594/f79p7/2423,i3_LQ_pacbio_c6887/f1p0/3149
GO:0023052	signaling	biological_process	0.41491	1	4	88	1301	34977	i3_LQ_pacbio_c6887/f1p0/3149,i2_HQ_pacbio_c113594/f79p7/2423,i2_HQ_pacbio_c7661/f2p1/2824,i1_LQ_pacbio_c27908/f1p1/1660
GO:0051716	cellular response to stimulus	biological_process	0.42155	1	6	88	2070	34977	i1_LQ_pacbio_c27908/f1p1/1660,i2_LQ_pacbio_c20206/f1p0/2942,i2_HQ_pacbio_c7661/f2p1/2824,i2_HQ_pacbio_c113594/f79p7/2423,i2_LQ_pacbio_c66112/f1p0/2751,i3_LQ_pacbio_c6887/f1p0/3149
GO:0016740	transferase activity	molecular_function	0.42231	1	18	88	6708	34977	i1_HQ_pacbio_c13967/f4p0/1523,i4_LQ_pacbio_c955/f1p0/4552,i2_HQ_pacbio_c7661/f2p1/2824,i2_LQ_pacbio_c66540/f1p1/2278,i3_LQ_pacbio_c6887/f1p0/3149,i4_LQ_pacbio_c4937/f1p1/4387,i2_LQ_pacbio_c25945/f1p1/2378,i2_HQ_pacbio_c4809/f3p0/2662,i2_LQ_pacbio_c67835/f1p1/2169,i1_LQ_pacbio_c39816/f1p0/1936,i3_LQ_pacbio_c9886/f1p0/3220,i2_LQ_pacbio_c81975/f1p3/2087,i3_LQ_pacbio_c21500/f1p1/3190,i2_LQ_pacbio_c14…
GO:0006325	chromatin organization	biological_process	0.42353	1	1	88	218	34977	i2_LQ_pacbio_c83458/f1p0/2225
GO:0003676	nucleic acid binding	molecular_function	0.42356	1	16	88	5934	34977	i2_HQ_pacbio_c113180/f24p4/2499,i2_LQ_pacbio_c81975/f1p3/2087,i1_LQ_pacbio_c35901/f1p1/1338,i1_LQ_pacbio_c40431/f1p0/1875,i2_LQ_pacbio_c67835/f1p1/2169,i2_LQ_pacbio_c66112/f1p0/2751,i2_LQ_pacbio_c6017/f1p2/2680,i2_LQ_pacbio_c83458/f1p0/2225,i3_LQ_pacbio_c23081/f1p0/3417,i2_HQ_pacbio_c7661/f2p1/2824,i2_LQ_pacbio_c88928/f1p2/2848,i2_LQ_pacbio_c12032/f1p3/2554,i1_HQ_pacbio_c11994/f2p0/1743,i2_LQ_pac…
GO:0016879	ligase activity, forming carbon-nitrogen bonds	molecular_function	0.42646	1	1	88	220	34977	i3_LQ_pacbio_c8385/f1p2/3195
GO:0009605	response to external stimulus	biological_process	0.4294	1	1	88	222	34977	i3_LQ_pacbio_c6887/f1p0/3149
GO:0016702	oxidoreductase activity, acting on single donors with incorporation of molecular oxygen, incorporation of two atoms of oxygen	molecular_function	0.43222	1	1	88	224	34977	i3_LQ_pacbio_c6887/f1p0/3149
GO:0004252	serine-type endopeptidase activity	molecular_function	0.43225	1	1	88	224	34977	i2_HQ_pacbio_c21227/f2p0/2573
GO:0004540	ribonuclease activity	molecular_function	0.43651	1	1	88	227	34977	i2_LQ_pacbio_c3631/f1p1/1991
GO:0043234	protein complex	cellular_component	0.43704	1	8	88	2874	34977	i2_LQ_pacbio_c32330/f1p1/2073,i3_LQ_pacbio_c9886/f1p0/3220,i3_LQ_pacbio_c6887/f1p0/3149,i3_LQ_pacbio_c27069/f1p1/3014,i4_LQ_pacbio_c4937/f1p1/4387,i3_LQ_pacbio_c21500/f1p1/3190,i2_LQ_pacbio_c16110/f1p2/2068,i3_LQ_pacbio_c16516/f1p0/3076
GO:0071840	cellular component organization or biogenesis	biological_process	0.44152	1	6	88	2114	34977	i2_LQ_pacbio_c83458/f1p0/2225,i3_LQ_pacbio_c16516/f1p0/3076,i2_LQ_pacbio_c32330/f1p1/2073,i3_LQ_pacbio_c21500/f1p1/3190,i2_HQ_pacbio_c113594/f79p7/2423,i2_LQ_pacbio_c67835/f1p1/2169
GO:0051213	dioxygenase activity	molecular_function	0.4422	1	1	88	231	34977	i3_LQ_pacbio_c6887/f1p0/3149
GO:0015291	secondary active transmembrane transporter activity	molecular_function	0.44365	1	1	88	232	34977	i1_LQ_pacbio_c25015/f1p1/1518
GO:0008238	exopeptidase activity	molecular_function	0.44366	1	1	88	232	34977	i2_HQ_pacbio_c21227/f2p0/2573
GO:0002949	tRNA threonylcarbamoyladenosine modification	biological_process	0.44925	1	1	88	236	34977	i2_LQ_pacbio_c20206/f1p0/2942
GO:0070525	tRNA threonylcarbamoyladenosine metabolic process	biological_process	0.44925	1	1	88	236	34977	i2_LQ_pacbio_c20206/f1p0/2942
GO:0019725	cellular homeostasis	biological_process	0.46038	1	1	88	244	34977	i1_LQ_pacbio_c27908/f1p1/1660
GO:0007154	cell communication	biological_process	0.46447	1	4	88	1389	34977	i3_LQ_pacbio_c6887/f1p0/3149,i2_HQ_pacbio_c113594/f79p7/2423,i2_HQ_pacbio_c7661/f2p1/2824,i1_LQ_pacbio_c27908/f1p1/1660
GO:1902582	single-organism intracellular transport	biological_process	0.46469	1	2	88	621	34977	i2_HQ_pacbio_c113594/f79p7/2423,i6_HQ_pacbio_c7/f4p0/6730
GO:0006950	response to stress	biological_process	0.46504	1	4	88	1390	34977	i3_LQ_pacbio_c6887/f1p0/3149,i2_LQ_pacbio_c66112/f1p0/2751,i2_LQ_pacbio_c20206/f1p0/2942,i2_LQ_pacbio_c88431/f1p0/2327
GO:0031981	nuclear lumen	cellular_component	0.46636	1	2	88	623	34977	i3_LQ_pacbio_c27069/f1p1/3014,i3_LQ_pacbio_c6887/f1p0/3149
GO:0030001	metal ion transport	biological_process	0.46722	1	2	88	624	34977	i0_LQ_pacbio_c9474/f1p1/725,i3_LQ_pacbio_c3911/f1p1/3287
GO:0006644	phospholipid metabolic process	biological_process	0.47118	1	1	88	252	34977	i1_LQ_pacbio_c7384/f1p0/1955
GO:0016773	phosphotransferase activity, alcohol group as acceptor	molecular_function	0.48204	1	7	88	2597	34977	i3_LQ_pacbio_c6887/f1p0/3149,i4_LQ_pacbio_c4937/f1p1/4387,i2_LQ_pacbio_c25945/f1p1/2378,i1_LQ_pacbio_c39816/f1p0/1936,i2_HQ_pacbio_c4809/f3p0/2662,i2_LQ_pacbio_c14568/f1p2/2759,i3_LQ_pacbio_c9886/f1p0/3220
GO:0004519	endonuclease activity	molecular_function	0.487	1	1	88	264	34977	i2_LQ_pacbio_c3631/f1p1/1991
GO:0016627	oxidoreductase activity, acting on the CH-CH group of donors	molecular_function	0.49094	1	1	88	267	34977	i1_HQ_pacbio_c2501/f6p0/1372
GO:0043233	organelle lumen	cellular_component	0.49502	1	2	88	658	34977	i3_LQ_pacbio_c27069/f1p1/3014,i3_LQ_pacbio_c6887/f1p0/3149
GO:0070013	intracellular organelle lumen	cellular_component	0.49502	1	2	88	658	34977	i3_LQ_pacbio_c27069/f1p1/3014,i3_LQ_pacbio_c6887/f1p0/3149
GO:0031974	membrane-enclosed lumen	cellular_component	0.49743	1	2	88	661	34977	i3_LQ_pacbio_c27069/f1p1/3014,i3_LQ_pacbio_c6887/f1p0/3149
GO:0051186	cofactor metabolic process	biological_process	0.49825	1	2	88	662	34977	i2_LQ_pacbio_c29603/f1p2/2039,i1_HQ_pacbio_c2501/f6p0/1372
GO:0015672	monovalent inorganic cation transport	biological_process	0.50304	1	2	88	668	34977	i3_LQ_pacbio_c16516/f1p0/3076,i3_LQ_pacbio_c21500/f1p1/3190
GO:0044802	single-organism membrane organization	biological_process	0.5087	1	1	88	281	34977	i2_HQ_pacbio_c113594/f79p7/2423
GO:0019028	viral capsid	cellular_component	0.50995	1	1	88	282	34977	i2_LQ_pacbio_c32330/f1p1/2073
GO:0071705	nitrogen compound transport	biological_process	0.50997	1	1	88	282	34977	i2_LQ_pacbio_c6017/f1p2/2680
GO:0022607	cellular component assembly	biological_process	0.51098	1	2	88	678	34977	i3_LQ_pacbio_c16516/f1p0/3076,i3_LQ_pacbio_c21500/f1p1/3190
GO:0016701	oxidoreductase activity, acting on single donors with incorporation of molecular oxygen	molecular_function	0.51364	1	1	88	285	34977	i3_LQ_pacbio_c6887/f1p0/3149
GO:0006259	DNA metabolic process	biological_process	0.51421	1	5	88	1879	34977	i3_HQ_pacbio_c27497/f4p0/3047,i2_LQ_pacbio_c66112/f1p0/2751,i2_LQ_pacbio_c39628/f1p1/2283,i2_LQ_pacbio_c16110/f1p2/2068,i2_LQ_pacbio_c20206/f1p0/2942
GO:0006996	organelle organization	biological_process	0.51538	1	3	88	1083	34977	i2_LQ_pacbio_c67835/f1p1/2169,i2_LQ_pacbio_c32330/f1p1/2073,i2_LQ_pacbio_c83458/f1p0/2225
GO:0031090	organelle membrane	cellular_component	0.52194	1	2	88	692	34977	i3_LQ_pacbio_c16516/f1p0/3076,i3_LQ_pacbio_c21500/f1p1/3190
GO:0061024	membrane organization	biological_process	0.52826	1	1	88	297	34977	i2_HQ_pacbio_c113594/f79p7/2423
GO:0008289	lipid binding	molecular_function	0.53066	1	1	88	299	34977	i1_LQ_pacbio_c44433/f1p0/1022
GO:0044699	single-organism process	biological_process	0.53102	1	31	88	12281	34977	i2_LQ_pacbio_c67835/f1p1/2169,i3_LQ_pacbio_c3911/f1p1/3287,i1_LQ_pacbio_c40431/f1p0/1875,i1_LQ_pacbio_c38228/f1p2/1990,i2_LQ_pacbio_c29603/f1p2/2039,i2_LQ_pacbio_c6017/f1p2/2680,i2_LQ_pacbio_c67299/f1p19/2759,i2_LQ_pacbio_c66112/f1p0/2751,i0_LQ_pacbio_c9474/f1p1/725,i2_LQ_pacbio_c21647/f1p2/2531,i3_LQ_pacbio_c21500/f1p1/3190,i3_LQ_pacbio_c16516/f1p0/3076,i2_LQ_pacbio_c25541/f1p0/2362,i1_LQ_pacbio…
GO:0006281	DNA repair	biological_process	0.54558	1	2	88	723	34977	i2_LQ_pacbio_c20206/f1p0/2942,i2_LQ_pacbio_c66112/f1p0/2751
GO:0006468	protein phosphorylation	biological_process	0.54581	1	5	88	1946	34977	i2_HQ_pacbio_c4809/f3p0/2662,i2_LQ_pacbio_c14568/f1p2/2759,i3_LQ_pacbio_c6887/f1p0/3149,i2_LQ_pacbio_c25945/f1p1/2378,i1_LQ_pacbio_c39816/f1p0/1936
GO:0032991	macromolecular complex	cellular_component	0.55335	1	9	88	3582	34977	i3_LQ_pacbio_c9886/f1p0/3220,i2_LQ_pacbio_c32330/f1p1/2073,i2_LQ_pacbio_c16110/f1p2/2068,i3_LQ_pacbio_c16516/f1p0/3076,i3_LQ_pacbio_c21500/f1p1/3190,i4_LQ_pacbio_c4937/f1p1/4387,i3_LQ_pacbio_c27069/f1p1/3014,i0_LQ_pacbio_c27595/f1p0/909,i3_LQ_pacbio_c6887/f1p0/3149
GO:0097159	organic cyclic compound binding	molecular_function	0.55813	1	29	88	11607	34977	i1_LQ_pacbio_c40431/f1p0/1875,i1_LQ_pacbio_c35901/f1p1/1338,i2_HQ_pacbio_c113180/f24p4/2499,i2_LQ_pacbio_c81975/f1p3/2087,i4_LQ_pacbio_c6745/f1p4/4061,i2_LQ_pacbio_c67835/f1p1/2169,i2_HQ_pacbio_c112680/f22p6/2576,i1_LQ_pacbio_c39816/f1p0/1936,i2_LQ_pacbio_c14568/f1p2/2759,i2_LQ_pacbio_c6017/f1p2/2680,i2_LQ_pacbio_c66112/f1p0/2751,i5_LQ_pacbio_c1269/f1p2/5282,i2_HQ_pacbio_c7661/f2p1/2824,i2_LQ_pac…
GO:1901363	heterocyclic compound binding	molecular_function	0.55813	1	29	88	11607	34977	i2_LQ_pacbio_c14568/f1p2/2759,i5_LQ_pacbio_c1269/f1p2/5282,i2_LQ_pacbio_c66112/f1p0/2751,i2_LQ_pacbio_c6017/f1p2/2680,i2_HQ_pacbio_c113180/f24p4/2499,i2_LQ_pacbio_c81975/f1p3/2087,i4_LQ_pacbio_c6745/f1p4/4061,i1_LQ_pacbio_c35901/f1p1/1338,i1_LQ_pacbio_c40431/f1p0/1875,i1_LQ_pacbio_c39816/f1p0/1936,i2_HQ_pacbio_c112680/f22p6/2576,i2_LQ_pacbio_c67835/f1p1/2169,i2_LQ_pacbio_c20206/f1p0/2942,i2_LQ_pa…
GO:0008194	UDP-glycosyltransferase activity	molecular_function	0.56618	1	1	88	330	34977	i1_HQ_pacbio_c13967/f4p0/1523
GO:0006974	cellular response to DNA damage stimulus	biological_process	0.56628	1	2	88	751	34977	i2_LQ_pacbio_c66112/f1p0/2751,i2_LQ_pacbio_c20206/f1p0/2942
GO:0044444	cytoplasmic part	cellular_component	0.5702	1	5	88	1999	34977	i4_LQ_pacbio_c4937/f1p1/4387,i0_LQ_pacbio_c27595/f1p0/909,i3_LQ_pacbio_c16516/f1p0/3076,i3_LQ_pacbio_c9886/f1p0/3220,i3_LQ_pacbio_c21500/f1p1/3190
GO:0008134	transcription factor binding	molecular_function	0.57169	1	1	88	335	34977	i2_LQ_pacbio_c20206/f1p0/2942
GO:0003677	DNA binding	molecular_function	0.57655	1	8	88	3242	34977	i6_LQ_pacbio_c582/f1p0/6957,i2_LQ_pacbio_c6017/f1p2/2680,i2_LQ_pacbio_c66112/f1p0/2751,i1_LQ_pacbio_c40431/f1p0/1875,i2_HQ_pacbio_c7661/f2p1/2824,i2_LQ_pacbio_c81975/f1p3/2087,i2_LQ_pacbio_c67835/f1p1/2169,i2_LQ_pacbio_c88928/f1p2/2848
GO:0006820	anion transport	biological_process	0.58353	1	1	88	346	34977	i1_LQ_pacbio_c38228/f1p2/1990
GO:0009378	four-way junction helicase activity	molecular_function	0.58666	1	1	88	349	34977	i2_LQ_pacbio_c20206/f1p0/2942
GO:0051287	NAD binding	molecular_function	0.59194	1	1	88	354	34977	i1_HQ_pacbio_c2501/f6p0/1372
GO:0050896	response to stimulus	biological_process	0.59416	1	7	88	2880	34977	i2_HQ_pacbio_c7661/f2p1/2824,i2_LQ_pacbio_c20206/f1p0/2942,i2_LQ_pacbio_c88431/f1p0/2327,i1_LQ_pacbio_c27908/f1p1/1660,i3_LQ_pacbio_c6887/f1p0/3149,i2_LQ_pacbio_c66112/f1p0/2751,i2_HQ_pacbio_c113594/f79p7/2423
GO:0007264	small GTPase mediated signal transduction	biological_process	0.60117	1	1	88	363	34977	i2_HQ_pacbio_c113594/f79p7/2423
GO:0005506	iron ion binding	molecular_function	0.60321	1	1	88	365	34977	i3_LQ_pacbio_c6887/f1p0/3149
GO:0044423	virion part	cellular_component	0.6062	1	1	88	368	34977	i2_LQ_pacbio_c32330/f1p1/2073
GO:0033554	cellular response to stress	biological_process	0.60635	1	2	88	808	34977	i2_LQ_pacbio_c20206/f1p0/2942,i2_LQ_pacbio_c66112/f1p0/2751
GO:0006400	tRNA modification	biological_process	0.6072	1	1	88	369	34977	i2_LQ_pacbio_c20206/f1p0/2942
GO:0044430	cytoskeletal part	cellular_component	0.61801	1	1	88	380	34977	i2_LQ_pacbio_c32330/f1p1/2073
GO:0015074	DNA integration	biological_process	0.61985	1	1	88	382	34977	i2_LQ_pacbio_c39628/f1p1/2283
GO:0044710	single-organism metabolic process	biological_process	0.62589	1	17	88	7074	34977	i2_LQ_pacbio_c18509/f1p3/2513,i2_HQ_pacbio_c912/f18p2/2640,i2_LQ_pacbio_c20206/f1p0/2942,i3_LQ_pacbio_c6887/f1p0/3149,i3_HQ_pacbio_c27497/f4p0/3047,i3_LQ_pacbio_c27069/f1p1/3014,i2_LQ_pacbio_c124247/f1p3/2008,i1_HQ_pacbio_c2501/f6p0/1372,i0_HQ_pacbio_c42725/f12p0/713,i1_HQ_pacbio_c13967/f4p0/1523,i2_LQ_pacbio_c21647/f1p2/2531,i2_LQ_pacbio_c25541/f1p0/2362,i1_LQ_pacbio_c7384/f1p0/1955,i2_LQ_pacbio…
GO:0008092	cytoskeletal protein binding	molecular_function	0.62666	1	1	88	389	34977	i3_LQ_pacbio_c27069/f1p1/3014
GO:0016791	phosphatase activity	molecular_function	0.62669	1	1	88	389	34977	i2_LQ_pacbio_c97051/f1p2/2086
GO:0019012	virion	cellular_component	0.62671	1	1	88	389	34977	i2_LQ_pacbio_c32330/f1p1/2073
GO:0044424	intracellular part	cellular_component	0.63137	1	14	88	5872	34977	i1_LQ_pacbio_c44433/f1p0/1022,i3_LQ_pacbio_c16516/f1p0/3076,i2_LQ_pacbio_c16110/f1p2/2068,i3_LQ_pacbio_c21500/f1p1/3190,i2_LQ_pacbio_c105605/f1p0/2306,i4_LQ_pacbio_c4937/f1p1/4387,i3_LQ_pacbio_c27069/f1p1/3014,i3_LQ_pacbio_c6887/f1p0/3149,i0_LQ_pacbio_c27595/f1p0/909,i3_LQ_pacbio_c9886/f1p0/3220,i2_LQ_pacbio_c81975/f1p3/2087,i2_LQ_pacbio_c83458/f1p0/2225,i2_LQ_pacbio_c32330/f1p1/2073,i2_HQ_pacbio…
GO:0005856	cytoskeleton	cellular_component	0.63883	1	1	88	402	34977	i2_LQ_pacbio_c32330/f1p1/2073
GO:0048037	cofactor binding	molecular_function	0.64197	1	3	88	1304	34977	i2_HQ_pacbio_c912/f18p2/2640,i1_HQ_pacbio_c2501/f6p0/1372,i2_LQ_pacbio_c67299/f1p19/2759
GO:0006796	phosphate-containing compound metabolic process	biological_process	0.64542	1	7	88	3021	34977	i2_HQ_pacbio_c4809/f3p0/2662,i2_LQ_pacbio_c14568/f1p2/2759,i1_LQ_pacbio_c7384/f1p0/1955,i2_LQ_pacbio_c97051/f1p2/2086,i3_LQ_pacbio_c6887/f1p0/3149,i1_LQ_pacbio_c39816/f1p0/1936,i2_LQ_pacbio_c25945/f1p1/2378
GO:0006793	phosphorus metabolic process	biological_process	0.64926	1	7	88	3032	34977	i2_LQ_pacbio_c25945/f1p1/2378,i1_LQ_pacbio_c39816/f1p0/1936,i3_LQ_pacbio_c6887/f1p0/3149,i1_LQ_pacbio_c7384/f1p0/1955,i2_LQ_pacbio_c97051/f1p2/2086,i2_HQ_pacbio_c4809/f3p0/2662,i2_LQ_pacbio_c14568/f1p2/2759
GO:0005634	nucleus	cellular_component	0.65029	1	6	88	2612	34977	i3_LQ_pacbio_c27069/f1p1/3014,i3_LQ_pacbio_c6887/f1p0/3149,i2_LQ_pacbio_c83458/f1p0/2225,i2_LQ_pacbio_c81975/f1p3/2087,i2_HQ_pacbio_c7661/f2p1/2824,i2_LQ_pacbio_c105605/f1p0/2306
GO:0005509	calcium ion binding	molecular_function	0.65243	1	1	88	417	34977	i2_LQ_pacbio_c20206/f1p0/2942
GO:0046983	protein dimerization activity	molecular_function	0.6533	1	1	88	418	34977	i1_LQ_pacbio_c49884/f1p1/1621
GO:0016310	phosphorylation	biological_process	0.66734	1	5	88	2229	34977	i1_LQ_pacbio_c39816/f1p0/1936,i2_LQ_pacbio_c25945/f1p1/2378,i3_LQ_pacbio_c6887/f1p0/3149,i2_LQ_pacbio_c14568/f1p2/2759,i2_HQ_pacbio_c4809/f3p0/2662
GO:0051704	multi-organism process	biological_process	0.66867	1	2	88	906	34977	i3_LQ_pacbio_c6887/f1p0/3149,i6_HQ_pacbio_c7/f4p0/6730
GO:0005198	structural molecule activity	molecular_function	0.6687	1	2	88	906	34977	i2_LQ_pacbio_c32330/f1p1/2073,i0_LQ_pacbio_c27595/f1p0/909
GO:0046873	metal ion transmembrane transporter activity	molecular_function	0.67472	1	1	88	443	34977	i3_LQ_pacbio_c3911/f1p1/3287
GO:0044425	membrane part	cellular_component	0.67497	1	9	88	3954	34977	i1_LQ_pacbio_c25015/f1p1/1518,i4_LQ_pacbio_c4937/f1p1/4387,i3_LQ_pacbio_c21500/f1p1/3190,i2_LQ_pacbio_c16110/f1p2/2068,i3_LQ_pacbio_c16516/f1p0/3076,i3_LQ_pacbio_c3911/f1p1/3287,i6_HQ_pacbio_c7/f4p0/6730,i1_HQ_pacbio_c55892/f16p2/1623,i3_LQ_pacbio_c9886/f1p0/3220
GO:0044085	cellular component biogenesis	biological_process	0.67516	1	2	88	917	34977	i3_LQ_pacbio_c21500/f1p1/3190,i3_LQ_pacbio_c16516/f1p0/3076
GO:0005737	cytoplasm	cellular_component	0.67689	1	6	88	2685	34977	i1_LQ_pacbio_c44433/f1p0/1022,i3_LQ_pacbio_c16516/f1p0/3076,i3_LQ_pacbio_c9886/f1p0/3220,i3_LQ_pacbio_c21500/f1p1/3190,i4_LQ_pacbio_c4937/f1p1/4387,i0_LQ_pacbio_c27595/f1p0/909
GO:0005622	intracellular	cellular_component	0.68429	1	14	88	6076	34977	i2_LQ_pacbio_c81975/f1p3/2087,i3_LQ_pacbio_c9886/f1p0/3220,i2_LQ_pacbio_c83458/f1p0/2225,i2_HQ_pacbio_c7661/f2p1/2824,i2_LQ_pacbio_c32330/f1p1/2073,i2_LQ_pacbio_c16110/f1p2/2068,i3_LQ_pacbio_c16516/f1p0/3076,i1_LQ_pacbio_c44433/f1p0/1022,i2_LQ_pacbio_c105605/f1p0/2306,i3_LQ_pacbio_c21500/f1p1/3190,i4_LQ_pacbio_c4937/f1p1/4387,i3_LQ_pacbio_c27069/f1p1/3014,i0_LQ_pacbio_c27595/f1p0/909,i3_LQ_pacbio…
GO:0009451	RNA modification	biological_process	0.69169	1	1	88	464	34977	i2_LQ_pacbio_c20206/f1p0/2942
GO:0044446	intracellular organelle part	cellular_component	0.69698	1	5	88	2307	34977	i3_LQ_pacbio_c21500/f1p1/3190,i2_LQ_pacbio_c32330/f1p1/2073,i3_LQ_pacbio_c16516/f1p0/3076,i3_LQ_pacbio_c6887/f1p0/3149,i3_LQ_pacbio_c27069/f1p1/3014
GO:0004518	nuclease activity	molecular_function	0.70097	1	1	88	476	34977	i2_LQ_pacbio_c3631/f1p1/1991
GO:0043227	membrane-bounded organelle	cellular_component	0.70117	1	8	88	3617	34977	i2_LQ_pacbio_c81975/f1p3/2087,i2_LQ_pacbio_c83458/f1p0/2225,i2_HQ_pacbio_c7661/f2p1/2824,i3_LQ_pacbio_c16516/f1p0/3076,i3_LQ_pacbio_c21500/f1p1/3190,i2_LQ_pacbio_c105605/f1p0/2306,i3_LQ_pacbio_c27069/f1p1/3014,i3_LQ_pacbio_c6887/f1p0/3149
GO:0043231	intracellular membrane-bounded organelle	cellular_component	0.70117	1	8	88	3617	34977	i2_HQ_pacbio_c7661/f2p1/2824,i2_LQ_pacbio_c83458/f1p0/2225,i2_LQ_pacbio_c81975/f1p3/2087,i2_LQ_pacbio_c105605/f1p0/2306,i3_LQ_pacbio_c21500/f1p1/3190,i3_LQ_pacbio_c16516/f1p0/3076,i3_LQ_pacbio_c6887/f1p0/3149,i3_LQ_pacbio_c27069/f1p1/3014
GO:0044422	organelle part	cellular_component	0.70464	1	5	88	2328	34977	i3_LQ_pacbio_c27069/f1p1/3014,i3_LQ_pacbio_c6887/f1p0/3149,i3_LQ_pacbio_c16516/f1p0/3076,i3_LQ_pacbio_c21500/f1p1/3190,i2_LQ_pacbio_c32330/f1p1/2073
GO:0043229	intracellular organelle	cellular_component	0.70547	1	10	88	4483	34977	i2_LQ_pacbio_c81975/f1p3/2087,i2_LQ_pacbio_c83458/f1p0/2225,i2_LQ_pacbio_c32330/f1p1/2073,i2_HQ_pacbio_c7661/f2p1/2824,i3_LQ_pacbio_c16516/f1p0/3076,i3_LQ_pacbio_c21500/f1p1/3190,i2_LQ_pacbio_c105605/f1p0/2306,i3_LQ_pacbio_c27069/f1p1/3014,i3_LQ_pacbio_c6887/f1p0/3149,i0_LQ_pacbio_c27595/f1p0/909
GO:0022892	substrate-specific transporter activity	molecular_function	0.70584	1	3	88	1436	34977	i1_LQ_pacbio_c44433/f1p0/1022,i1_LQ_pacbio_c25015/f1p1/1518,i3_LQ_pacbio_c3911/f1p1/3287
GO:0042578	phosphoric ester hydrolase activity	molecular_function	0.71587	1	1	88	496	34977	i2_LQ_pacbio_c97051/f1p2/2086
GO:0044267	cellular protein metabolic process	biological_process	0.71754	1	10	88	4528	34977	i2_LQ_pacbio_c97051/f1p2/2086,i3_LQ_pacbio_c16516/f1p0/3076,i2_HQ_pacbio_c4809/f3p0/2662,i2_LQ_pacbio_c14568/f1p2/2759,i3_LQ_pacbio_c21500/f1p1/3190,i2_LQ_pacbio_c25945/f1p1/2378,i0_LQ_pacbio_c27595/f1p0/909,i3_LQ_pacbio_c6887/f1p0/3149,i1_LQ_pacbio_c39816/f1p0/1936,i1_HQ_pacbio_c13967/f4p0/1523
GO:0022804	active transmembrane transporter activity	molecular_function	0.72231	1	1	88	505	34977	i1_LQ_pacbio_c25015/f1p1/1518
GO:1901605	alpha-amino acid metabolic process	biological_process	0.72518	1	1	88	509	34977	i3_LQ_pacbio_c27069/f1p1/3014
GO:0005215	transporter activity	molecular_function	0.72617	1	5	88	2389	34977	i3_LQ_pacbio_c3911/f1p1/3287,i1_LQ_pacbio_c25015/f1p1/1518,i3_LQ_pacbio_c21500/f1p1/3190,i1_LQ_pacbio_c44433/f1p0/1022,i3_LQ_pacbio_c16516/f1p0/3076
GO:0043226	organelle	cellular_component	0.72882	1	10	88	4571	34977	i2_LQ_pacbio_c32330/f1p1/2073,i2_HQ_pacbio_c7661/f2p1/2824,i2_LQ_pacbio_c83458/f1p0/2225,i2_LQ_pacbio_c81975/f1p3/2087,i3_LQ_pacbio_c21500/f1p1/3190,i2_LQ_pacbio_c105605/f1p0/2306,i3_LQ_pacbio_c16516/f1p0/3076,i0_LQ_pacbio_c27595/f1p0/909,i3_LQ_pacbio_c6887/f1p0/3149,i3_LQ_pacbio_c27069/f1p1/3014
GO:0003735	structural constituent of ribosome	molecular_function	0.73559	1	1	88	524	34977	i0_LQ_pacbio_c27595/f1p0/909
GO:0005840	ribosome	cellular_component	0.73627	1	1	88	525	34977	i0_LQ_pacbio_c27595/f1p0/909
GO:0022857	transmembrane transporter activity	molecular_function	0.73831	1	4	88	1973	34977	i3_LQ_pacbio_c3911/f1p1/3287,i1_LQ_pacbio_c25015/f1p1/1518,i3_LQ_pacbio_c21500/f1p1/3190,i3_LQ_pacbio_c16516/f1p0/3076
GO:0055085	transmembrane transport	biological_process	0.74049	1	4	88	1979	34977	i1_HQ_pacbio_c55892/f16p2/1623,i3_LQ_pacbio_c21500/f1p1/3190,i3_LQ_pacbio_c16516/f1p0/3076,i1_LQ_pacbio_c25015/f1p1/1518
GO:0050662	coenzyme binding	molecular_function	0.7452	1	2	88	1049	34977	i2_HQ_pacbio_c912/f18p2/2640,i1_HQ_pacbio_c2501/f6p0/1372
GO:0090407	organophosphate biosynthetic process	biological_process	0.74612	1	1	88	540	34977	i1_LQ_pacbio_c7384/f1p0/1955
GO:1901137	carbohydrate derivative biosynthetic process	biological_process	0.74614	1	1	88	540	34977	i1_HQ_pacbio_c13967/f4p0/1523
GO:0016616	oxidoreductase activity, acting on the CH-OH group of donors, NAD or NADP as acceptor	molecular_function	0.74744	1	1	88	542	34977	i1_HQ_pacbio_c2501/f6p0/1372
GO:0006310	DNA recombination	biological_process	0.75124	1	1	88	548	34977	i2_LQ_pacbio_c20206/f1p0/2942
GO:0008610	lipid biosynthetic process	biological_process	0.76791	1	1	88	575	34977	i1_LQ_pacbio_c7384/f1p0/1955
GO:0019538	protein metabolic process	biological_process	0.76875	1	12	88	5594	34977	i1_LQ_pacbio_c39816/f1p0/1936,i1_LQ_pacbio_c25630/f1p2/1528,i1_HQ_pacbio_c13967/f4p0/1523,i2_LQ_pacbio_c97051/f1p2/2086,i3_LQ_pacbio_c16516/f1p0/3076,i3_LQ_pacbio_c21500/f1p1/3190,i2_HQ_pacbio_c4809/f3p0/2662,i2_LQ_pacbio_c14568/f1p2/2759,i2_LQ_pacbio_c25945/f1p1/2378,i2_HQ_pacbio_c21227/f2p0/2573,i0_LQ_pacbio_c27595/f1p0/909,i3_LQ_pacbio_c6887/f1p0/3149
GO:0016020	membrane	cellular_component	0.77317	1	14	88	6467	34977	i3_LQ_pacbio_c9886/f1p0/3220,i4_LQ_pacbio_c6745/f1p4/4061,i1_HQ_pacbio_c55892/f16p2/1623,i6_HQ_pacbio_c7/f4p0/6730,i2_HQ_pacbio_c112680/f22p6/2576,i1_LQ_pacbio_c39816/f1p0/1936,i1_HQ_pacbio_c13967/f4p0/1523,i3_LQ_pacbio_c3911/f1p1/3287,i1_LQ_pacbio_c7384/f1p0/1955,i3_LQ_pacbio_c16516/f1p0/3076,i2_LQ_pacbio_c16110/f1p2/2068,i3_LQ_pacbio_c21500/f1p1/3190,i4_LQ_pacbio_c4937/f1p1/4387,i1_LQ_pacbio_c2…
GO:0044428	nuclear part	cellular_component	0.77385	1	2	88	1112	34977	i3_LQ_pacbio_c27069/f1p1/3014,i3_LQ_pacbio_c6887/f1p0/3149
GO:1902589	single-organism organelle organization	biological_process	0.78225	1	1	88	600	34977	i2_LQ_pacbio_c67835/f1p1/2169
GO:0016614	oxidoreductase activity, acting on CH-OH group of donors	molecular_function	0.78286	1	1	88	601	34977	i1_HQ_pacbio_c2501/f6p0/1372
GO:0005623	cell	cellular_component	0.78444	1	14	88	6523	34977	i3_LQ_pacbio_c6887/f1p0/3149,i0_LQ_pacbio_c27595/f1p0/909,i4_LQ_pacbio_c4937/f1p1/4387,i3_LQ_pacbio_c27069/f1p1/3014,i3_LQ_pacbio_c21500/f1p1/3190,i2_LQ_pacbio_c105605/f1p0/2306,i1_LQ_pacbio_c44433/f1p0/1022,i3_LQ_pacbio_c16516/f1p0/3076,i2_LQ_pacbio_c16110/f1p2/2068,i2_LQ_pacbio_c32330/f1p1/2073,i2_HQ_pacbio_c7661/f2p1/2824,i2_LQ_pacbio_c81975/f1p3/2087,i2_LQ_pacbio_c83458/f1p0/2225,i3_LQ_pacbio…
GO:0044464	cell part	cellular_component	0.78444	1	14	88	6523	34977	i2_LQ_pacbio_c83458/f1p0/2225,i2_LQ_pacbio_c81975/f1p3/2087,i3_LQ_pacbio_c9886/f1p0/3220,i2_LQ_pacbio_c32330/f1p1/2073,i2_HQ_pacbio_c7661/f2p1/2824,i4_LQ_pacbio_c4937/f1p1/4387,i3_LQ_pacbio_c27069/f1p1/3014,i3_LQ_pacbio_c6887/f1p0/3149,i0_LQ_pacbio_c27595/f1p0/909,i1_LQ_pacbio_c44433/f1p0/1022,i2_LQ_pacbio_c16110/f1p2/2068,i3_LQ_pacbio_c16516/f1p0/3076,i3_LQ_pacbio_c21500/f1p1/3190,i2_LQ_pacbio_c…
GO:0016758	transferase activity, transferring hexosyl groups	molecular_function	0.79421	1	1	88	622	34977	i1_HQ_pacbio_c13967/f4p0/1523
GO:0008033	tRNA processing	biological_process	0.79685	1	1	88	627	34977	i2_LQ_pacbio_c20206/f1p0/2942
GO:0006629	lipid metabolic process	biological_process	0.80887	1	2	88	1199	34977	i2_LQ_pacbio_c18509/f1p3/2513,i1_LQ_pacbio_c7384/f1p0/1955
GO:0015075	ion transmembrane transporter activity	molecular_function	0.81547	1	2	88	1217	34977	i1_LQ_pacbio_c25015/f1p1/1518,i3_LQ_pacbio_c3911/f1p1/3287
GO:0070011	peptidase activity, acting on L-amino acid peptides	molecular_function	0.81941	1	2	88	1228	34977	i2_HQ_pacbio_c21227/f2p0/2573,i1_LQ_pacbio_c25630/f1p2/1528
GO:0044283	small molecule biosynthetic process	biological_process	0.81995	1	1	88	674	34977	i2_LQ_pacbio_c29603/f1p2/2039
GO:0044255	cellular lipid metabolic process	biological_process	0.8245	1	1	88	684	34977	i1_LQ_pacbio_c7384/f1p0/1955
GO:0008168	methyltransferase activity	molecular_function	0.83501	1	1	88	708	34977	i2_LQ_pacbio_c44335/f1p1/2260
GO:0016829	lyase activity	molecular_function	0.83628	1	1	88	711	34977	i2_LQ_pacbio_c29603/f1p2/2039
GO:0022891	substrate-specific transmembrane transporter activity	molecular_function	0.8422	1	2	88	1296	34977	i1_LQ_pacbio_c25015/f1p1/1518,i3_LQ_pacbio_c3911/f1p1/3287
GO:0016741	transferase activity, transferring one-carbon groups	molecular_function	0.84765	1	1	88	739	34977	i2_LQ_pacbio_c44335/f1p1/2260
GO:0043232	intracellular non-membrane-bounded organelle	cellular_component	0.84839	1	2	88	1316	34977	i0_LQ_pacbio_c27595/f1p0/909,i2_LQ_pacbio_c32330/f1p1/2073
GO:0044711	single-organism biosynthetic process	biological_process	0.8505	1	3	88	1849	34977	i1_LQ_pacbio_c7384/f1p0/1955,i2_LQ_pacbio_c29603/f1p2/2039,i1_HQ_pacbio_c2501/f6p0/1372
GO:0030529	ribonucleoprotein complex	cellular_component	0.85194	1	1	88	750	34977	i0_LQ_pacbio_c27595/f1p0/909
GO:0004175	endopeptidase activity	molecular_function	0.85417	1	1	88	756	34977	i2_HQ_pacbio_c21227/f2p0/2573
GO:0008233	peptidase activity	molecular_function	0.85524	1	2	88	1339	34977	i1_LQ_pacbio_c25630/f1p2/1528,i2_HQ_pacbio_c21227/f2p0/2573
GO:0043228	non-membrane-bounded organelle	cellular_component	0.86403	1	2	88	1370	34977	i2_LQ_pacbio_c32330/f1p1/2073,i0_LQ_pacbio_c27595/f1p0/909
GO:0034470	ncRNA processing	biological_process	0.87047	1	1	88	802	34977	i2_LQ_pacbio_c20206/f1p0/2942
GO:0006508	proteolysis	biological_process	0.87049	1	2	88	1394	34977	i2_HQ_pacbio_c21227/f2p0/2573,i1_LQ_pacbio_c25630/f1p2/1528
GO:0022890	inorganic cation transmembrane transporter activity	molecular_function	0.87246	1	1	88	808	34977	i3_LQ_pacbio_c3911/f1p1/3287
GO:0019438	aromatic compound biosynthetic process	biological_process	0.88475	1	6	88	3497	34977	i2_LQ_pacbio_c20206/f1p0/2942,i2_HQ_pacbio_c7661/f2p1/2824,i2_LQ_pacbio_c29603/f1p2/2039,i1_HQ_pacbio_c2501/f6p0/1372,i3_LQ_pacbio_c27069/f1p1/3014,i3_LQ_pacbio_c6887/f1p0/3149
GO:1901564	organonitrogen compound metabolic process	biological_process	0.88475	1	5	88	3011	34977	i0_LQ_pacbio_c27595/f1p0/909,i1_HQ_pacbio_c2501/f6p0/1372,i2_LQ_pacbio_c67299/f1p19/2759,i3_LQ_pacbio_c27069/f1p1/3014,i2_LQ_pacbio_c29603/f1p2/2039
GO:0016788	hydrolase activity, acting on ester bonds	molecular_function	0.88546	1	2	88	1454	34977	i2_LQ_pacbio_c3631/f1p1/1991,i2_LQ_pacbio_c97051/f1p2/2086
GO:0018130	heterocycle biosynthetic process	biological_process	0.89564	1	6	88	3566	34977	i1_HQ_pacbio_c2501/f6p0/1372,i3_LQ_pacbio_c27069/f1p1/3014,i3_LQ_pacbio_c6887/f1p0/3149,i2_LQ_pacbio_c20206/f1p0/2942,i2_HQ_pacbio_c7661/f2p1/2824,i2_LQ_pacbio_c29603/f1p2/2039
GO:0016757	transferase activity, transferring glycosyl groups	molecular_function	0.89784	1	1	88	894	34977	i1_HQ_pacbio_c13967/f4p0/1523
GO:0034645	cellular macromolecule biosynthetic process	biological_process	0.8979	1	8	88	4534	34977	i1_HQ_pacbio_c13967/f4p0/1523,i2_HQ_pacbio_c7661/f2p1/2824,i3_LQ_pacbio_c6887/f1p0/3149,i0_LQ_pacbio_c27595/f1p0/909,i3_LQ_pacbio_c27069/f1p1/3014,i3_HQ_pacbio_c27497/f4p0/3047,i2_LQ_pacbio_c16110/f1p2/2068,i2_LQ_pacbio_c20206/f1p0/2942
GO:0008324	cation transmembrane transporter activity	molecular_function	0.90326	1	1	88	915	34977	i3_LQ_pacbio_c3911/f1p1/3287
GO:0006399	tRNA metabolic process	biological_process	0.90424	1	1	88	919	34977	i2_LQ_pacbio_c20206/f1p0/2942
GO:0009059	macromolecule biosynthetic process	biological_process	0.90551	1	8	88	4592	34977	i1_HQ_pacbio_c13967/f4p0/1523,i2_HQ_pacbio_c7661/f2p1/2824,i0_LQ_pacbio_c27595/f1p0/909,i3_LQ_pacbio_c6887/f1p0/3149,i3_HQ_pacbio_c27497/f4p0/3047,i3_LQ_pacbio_c27069/f1p1/3014,i2_LQ_pacbio_c16110/f1p2/2068,i2_LQ_pacbio_c20206/f1p0/2942
GO:0044723	single-organism carbohydrate metabolic process	biological_process	0.90596	1	1	88	926	34977	i1_HQ_pacbio_c13967/f4p0/1523
GO:0044249	cellular biosynthetic process	biological_process	0.91246	1	11	88	6041	34977	i1_LQ_pacbio_c7384/f1p0/1955,i2_LQ_pacbio_c16110/f1p2/2068,i2_LQ_pacbio_c20206/f1p0/2942,i3_LQ_pacbio_c6887/f1p0/3149,i0_LQ_pacbio_c27595/f1p0/909,i3_HQ_pacbio_c27497/f4p0/3047,i3_LQ_pacbio_c27069/f1p1/3014,i1_HQ_pacbio_c2501/f6p0/1372,i2_LQ_pacbio_c29603/f1p2/2039,i2_HQ_pacbio_c7661/f2p1/2824,i1_HQ_pacbio_c13967/f4p0/1523
GO:1901566	organonitrogen compound biosynthetic process	biological_process	0.91354	1	3	88	2153	34977	i0_LQ_pacbio_c27595/f1p0/909,i1_HQ_pacbio_c2501/f6p0/1372,i2_LQ_pacbio_c29603/f1p2/2039
GO:0006355	regulation of transcription, DNA-templated	biological_process	0.914	1	3	88	2156	34977	i2_LQ_pacbio_c20206/f1p0/2942,i3_LQ_pacbio_c27069/f1p1/3014,i3_LQ_pacbio_c6887/f1p0/3149
GO:1903506	regulation of nucleic acid-templated transcription	biological_process	0.914	1	3	88	2156	34977	i2_LQ_pacbio_c20206/f1p0/2942,i3_LQ_pacbio_c6887/f1p0/3149,i3_LQ_pacbio_c27069/f1p1/3014
GO:0051252	regulation of RNA metabolic process	biological_process	0.91668	1	3	88	2173	34977	i2_LQ_pacbio_c20206/f1p0/2942,i3_LQ_pacbio_c27069/f1p1/3014,i3_LQ_pacbio_c6887/f1p0/3149
GO:2001141	regulation of RNA biosynthetic process	biological_process	0.91668	1	3	88	2173	34977	i3_LQ_pacbio_c6887/f1p0/3149,i3_LQ_pacbio_c27069/f1p1/3014,i2_LQ_pacbio_c20206/f1p0/2942
GO:0006520	cellular amino acid metabolic process	biological_process	0.91717	1	1	88	975	34977	i3_LQ_pacbio_c27069/f1p1/3014
GO:0019637	organophosphate metabolic process	biological_process	0.9176	1	1	88	977	34977	i1_LQ_pacbio_c7384/f1p0/1955
GO:1901135	carbohydrate derivative metabolic process	biological_process	0.91783	1	1	88	978	34977	i1_HQ_pacbio_c13967/f4p0/1523
GO:0019219	regulation of nucleobase-containing compound metabolic process	biological_process	0.91868	1	3	88	2186	34977	i2_LQ_pacbio_c20206/f1p0/2942,i3_LQ_pacbio_c27069/f1p1/3014,i3_LQ_pacbio_c6887/f1p0/3149
GO:0006351	transcription, DNA-templated	biological_process	0.92062	1	4	88	2735	34977	i3_LQ_pacbio_c27069/f1p1/3014,i3_LQ_pacbio_c6887/f1p0/3149,i2_LQ_pacbio_c20206/f1p0/2942,i2_HQ_pacbio_c7661/f2p1/2824
GO:0097659	nucleic acid-templated transcription	biological_process	0.92062	1	4	88	2735	34977	i2_HQ_pacbio_c7661/f2p1/2824,i2_LQ_pacbio_c20206/f1p0/2942,i3_LQ_pacbio_c6887/f1p0/3149,i3_LQ_pacbio_c27069/f1p1/3014
GO:1901362	organic cyclic compound biosynthetic process	biological_process	0.92105	1	6	88	3754	34977	i2_LQ_pacbio_c20206/f1p0/2942,i2_LQ_pacbio_c29603/f1p2/2039,i2_HQ_pacbio_c7661/f2p1/2824,i3_LQ_pacbio_c27069/f1p1/3014,i1_HQ_pacbio_c2501/f6p0/1372,i3_LQ_pacbio_c6887/f1p0/3149
GO:0032774	RNA biosynthetic process	biological_process	0.9263	1	4	88	2778	34977	i2_LQ_pacbio_c20206/f1p0/2942,i2_HQ_pacbio_c7661/f2p1/2824,i3_LQ_pacbio_c27069/f1p1/3014,i3_LQ_pacbio_c6887/f1p0/3149
GO:0065007	biological regulation	biological_process	0.92784	1	7	88	4305	34977	i2_HQ_pacbio_c7661/f2p1/2824,i2_LQ_pacbio_c20206/f1p0/2942,i1_LQ_pacbio_c27908/f1p1/1660,i2_LQ_pacbio_c62995/f1p0/2982,i3_LQ_pacbio_c6887/f1p0/3149,i3_LQ_pacbio_c27069/f1p1/3014,i2_HQ_pacbio_c113594/f79p7/2423
GO:0006412	translation	biological_process	0.93112	1	1	88	1046	34977	i0_LQ_pacbio_c27595/f1p0/909
GO:2000112	regulation of cellular macromolecule biosynthetic process	biological_process	0.93382	1	3	88	2295	34977	i2_LQ_pacbio_c20206/f1p0/2942,i3_LQ_pacbio_c27069/f1p1/3014,i3_LQ_pacbio_c6887/f1p0/3149
GO:1901576	organic substance biosynthetic process	biological_process	0.93405	1	11	88	6264	34977	i1_HQ_pacbio_c13967/f4p0/1523,i2_LQ_pacbio_c29603/f1p2/2039,i2_HQ_pacbio_c7661/f2p1/2824,i3_LQ_pacbio_c27069/f1p1/3014,i3_HQ_pacbio_c27497/f4p0/3047,i1_HQ_pacbio_c2501/f6p0/1372,i3_LQ_pacbio_c6887/f1p0/3149,i0_LQ_pacbio_c27595/f1p0/909,i1_LQ_pacbio_c7384/f1p0/1955,i2_LQ_pacbio_c20206/f1p0/2942,i2_LQ_pacbio_c16110/f1p2/2068
GO:0043043	peptide biosynthetic process	biological_process	0.93528	1	1	88	1070	34977	i0_LQ_pacbio_c27595/f1p0/909
GO:0010556	regulation of macromolecule biosynthetic process	biological_process	0.93594	1	3	88	2312	34977	i3_LQ_pacbio_c27069/f1p1/3014,i3_LQ_pacbio_c6887/f1p0/3149,i2_LQ_pacbio_c20206/f1p0/2942
GO:0031326	regulation of cellular biosynthetic process	biological_process	0.93594	1	3	88	2312	34977	i3_LQ_pacbio_c6887/f1p0/3149,i3_LQ_pacbio_c27069/f1p1/3014,i2_LQ_pacbio_c20206/f1p0/2942
GO:0051171	regulation of nitrogen compound metabolic process	biological_process	0.93655	1	3	88	2317	34977	i3_LQ_pacbio_c27069/f1p1/3014,i3_LQ_pacbio_c6887/f1p0/3149,i2_LQ_pacbio_c20206/f1p0/2942
GO:0009889	regulation of biosynthetic process	biological_process	0.93667	1	3	88	2318	34977	i3_LQ_pacbio_c27069/f1p1/3014,i3_LQ_pacbio_c6887/f1p0/3149,i2_LQ_pacbio_c20206/f1p0/2942
GO:0050794	regulation of cellular process	biological_process	0.93831	1	6	88	3914	34977	i2_HQ_pacbio_c7661/f2p1/2824,i2_LQ_pacbio_c20206/f1p0/2942,i1_LQ_pacbio_c27908/f1p1/1660,i3_LQ_pacbio_c6887/f1p0/3149,i3_LQ_pacbio_c27069/f1p1/3014,i2_HQ_pacbio_c113594/f79p7/2423
GO:0034660	ncRNA metabolic process	biological_process	0.93918	1	1	88	1094	34977	i2_LQ_pacbio_c20206/f1p0/2942
GO:0044763	single-organism cellular process	biological_process	0.94159	1	16	88	8623	34977	i1_HQ_pacbio_c2501/f6p0/1372,i1_LQ_pacbio_c25015/f1p1/1518,i2_HQ_pacbio_c113594/f79p7/2423,i3_LQ_pacbio_c27069/f1p1/3014,i3_LQ_pacbio_c6887/f1p0/3149,i2_LQ_pacbio_c20206/f1p0/2942,i1_HQ_pacbio_c13967/f4p0/1523,i1_LQ_pacbio_c27908/f1p1/1660,i2_HQ_pacbio_c7661/f2p1/2824,i1_HQ_pacbio_c55892/f16p2/1623,i2_LQ_pacbio_c66112/f1p0/2751,i3_LQ_pacbio_c16516/f1p0/3076,i1_LQ_pacbio_c7384/f1p0/1955,i3_LQ_pacb…
GO:0006518	peptide metabolic process	biological_process	0.94273	1	1	88	1117	34977	i0_LQ_pacbio_c27595/f1p0/909
GO:0010468	regulation of gene expression	biological_process	0.94542	1	3	88	2395	34977	i3_LQ_pacbio_c6887/f1p0/3149,i3_LQ_pacbio_c27069/f1p1/3014,i2_LQ_pacbio_c20206/f1p0/2942
GO:0080090	regulation of primary metabolic process	biological_process	0.9478	1	3	88	2418	34977	i2_LQ_pacbio_c20206/f1p0/2942,i3_LQ_pacbio_c27069/f1p1/3014,i3_LQ_pacbio_c6887/f1p0/3149
GO:0016021	integral component of membrane	cellular_component	0.94815	1	4	88	2977	34977	i1_HQ_pacbio_c55892/f16p2/1623,i6_HQ_pacbio_c7/f4p0/6730,i3_LQ_pacbio_c3911/f1p1/3287,i1_LQ_pacbio_c25015/f1p1/1518
GO:0044271	cellular nitrogen compound biosynthetic process	biological_process	0.94843	1	7	88	4529	34977	i2_LQ_pacbio_c20206/f1p0/2942,i2_HQ_pacbio_c7661/f2p1/2824,i2_LQ_pacbio_c29603/f1p2/2039,i1_HQ_pacbio_c2501/f6p0/1372,i3_LQ_pacbio_c27069/f1p1/3014,i3_LQ_pacbio_c6887/f1p0/3149,i0_LQ_pacbio_c27595/f1p0/909
GO:0031224	intrinsic component of membrane	cellular_component	0.94944	1	4	88	2991	34977	i1_LQ_pacbio_c25015/f1p1/1518,i3_LQ_pacbio_c3911/f1p1/3287,i6_HQ_pacbio_c7/f4p0/6730,i1_HQ_pacbio_c55892/f16p2/1623
GO:0043604	amide biosynthetic process	biological_process	0.95037	1	1	88	1172	34977	i0_LQ_pacbio_c27595/f1p0/909
GO:0050789	regulation of biological process	biological_process	0.95272	1	6	88	4081	34977	i1_LQ_pacbio_c27908/f1p1/1660,i2_LQ_pacbio_c20206/f1p0/2942,i2_HQ_pacbio_c7661/f2p1/2824,i3_LQ_pacbio_c27069/f1p1/3014,i2_HQ_pacbio_c113594/f79p7/2423,i3_LQ_pacbio_c6887/f1p0/3149
GO:0031323	regulation of cellular metabolic process	biological_process	0.95276	1	3	88	2469	34977	i2_LQ_pacbio_c20206/f1p0/2942,i3_LQ_pacbio_c27069/f1p1/3014,i3_LQ_pacbio_c6887/f1p0/3149
GO:0060255	regulation of macromolecule metabolic process	biological_process	0.95304	1	3	88	2472	34977	i3_LQ_pacbio_c6887/f1p0/3149,i3_LQ_pacbio_c27069/f1p1/3014,i2_LQ_pacbio_c20206/f1p0/2942
GO:0043603	cellular amide metabolic process	biological_process	0.96025	1	1	88	1257	34977	i0_LQ_pacbio_c27595/f1p0/909
GO:0034654	nucleobase-containing compound biosynthetic process	biological_process	0.96025	1	4	88	3123	34977	i2_LQ_pacbio_c20206/f1p0/2942,i2_HQ_pacbio_c7661/f2p1/2824,i3_LQ_pacbio_c27069/f1p1/3014,i3_LQ_pacbio_c6887/f1p0/3149
GO:0006396	RNA processing	biological_process	0.96044	1	1	88	1259	34977	i2_LQ_pacbio_c20206/f1p0/2942
GO:0009058	biosynthetic process	biological_process	0.96166	1	11	88	6664	34977	i1_LQ_pacbio_c7384/f1p0/1955,i2_LQ_pacbio_c20206/f1p0/2942,i2_LQ_pacbio_c16110/f1p2/2068,i3_LQ_pacbio_c27069/f1p1/3014,i3_HQ_pacbio_c27497/f4p0/3047,i1_HQ_pacbio_c2501/f6p0/1372,i0_LQ_pacbio_c27595/f1p0/909,i3_LQ_pacbio_c6887/f1p0/3149,i2_LQ_pacbio_c29603/f1p2/2039,i2_HQ_pacbio_c7661/f2p1/2824,i1_HQ_pacbio_c13967/f4p0/1523
GO:0019222	regulation of metabolic process	biological_process	0.96516	1	3	88	2622	34977	i3_LQ_pacbio_c6887/f1p0/3149,i3_LQ_pacbio_c27069/f1p1/3014,i2_LQ_pacbio_c20206/f1p0/2942
GO:0044260	cellular macromolecule metabolic process	biological_process	0.97524	1	17	88	9741	34977	i1_HQ_pacbio_c13967/f4p0/1523,i2_LQ_pacbio_c39628/f1p1/2283,i2_HQ_pacbio_c7661/f2p1/2824,i3_LQ_pacbio_c6887/f1p0/3149,i3_HQ_pacbio_c27497/f4p0/3047,i3_LQ_pacbio_c27069/f1p1/3014,i2_LQ_pacbio_c25945/f1p1/2378,i2_HQ_pacbio_c4809/f3p0/2662,i2_LQ_pacbio_c20206/f1p0/2942,i1_LQ_pacbio_c39816/f1p0/1936,i0_LQ_pacbio_c27595/f1p0/909,i2_LQ_pacbio_c66112/f1p0/2751,i3_LQ_pacbio_c21500/f1p1/3190,i2_LQ_pacbio_…
GO:0044281	small molecule metabolic process	biological_process	0.97602	1	2	88	2174	34977	i3_LQ_pacbio_c27069/f1p1/3014,i2_LQ_pacbio_c29603/f1p2/2039
GO:0043170	macromolecule metabolic process	biological_process	0.9788	1	19	88	10748	34977	i1_LQ_pacbio_c39816/f1p0/1936,i2_LQ_pacbio_c66112/f1p0/2751,i0_LQ_pacbio_c27595/f1p0/909,i3_LQ_pacbio_c16516/f1p0/3076,i2_LQ_pacbio_c97051/f1p2/2086,i2_LQ_pacbio_c16110/f1p2/2068,i3_LQ_pacbio_c21500/f1p1/3190,i2_LQ_pacbio_c14568/f1p2/2759,i1_LQ_pacbio_c25630/f1p2/1528,i1_HQ_pacbio_c13967/f4p0/1523,i2_LQ_pacbio_c39628/f1p1/2283,i2_HQ_pacbio_c7661/f2p1/2824,i3_LQ_pacbio_c27069/f1p1/3014,i3_HQ_pacbi…
GO:0019752	carboxylic acid metabolic process	biological_process	0.98083	1	1	88	1535	34977	i3_LQ_pacbio_c27069/f1p1/3014
GO:0090304	nucleic acid metabolic process	biological_process	0.98108	1	8	88	5661	34977	i2_HQ_pacbio_c7661/f2p1/2824,i2_LQ_pacbio_c39628/f1p1/2283,i2_LQ_pacbio_c20206/f1p0/2942,i2_LQ_pacbio_c16110/f1p2/2068,i3_LQ_pacbio_c6887/f1p0/3149,i3_LQ_pacbio_c27069/f1p1/3014,i3_HQ_pacbio_c27497/f4p0/3047,i2_LQ_pacbio_c66112/f1p0/2751
GO:0043436	oxoacid metabolic process	biological_process	0.98167	1	1	88	1552	34977	i3_LQ_pacbio_c27069/f1p1/3014
GO:0006082	organic acid metabolic process	biological_process	0.98181	1	1	88	1555	34977	i3_LQ_pacbio_c27069/f1p1/3014
GO:0006725	cellular aromatic compound metabolic process	biological_process	0.985	1	10	88	6804	34977	i2_LQ_pacbio_c29603/f1p2/2039,i2_LQ_pacbio_c39628/f1p1/2283,i2_HQ_pacbio_c7661/f2p1/2824,i2_LQ_pacbio_c20206/f1p0/2942,i2_LQ_pacbio_c16110/f1p2/2068,i3_LQ_pacbio_c6887/f1p0/3149,i3_HQ_pacbio_c27497/f4p0/3047,i2_LQ_pacbio_c66112/f1p0/2751,i3_LQ_pacbio_c27069/f1p1/3014,i1_HQ_pacbio_c2501/f6p0/1372
GO:0006807	nitrogen compound metabolic process	biological_process	0.98505	1	13	88	8253	34977	i2_LQ_pacbio_c62995/f1p0/2982,i2_LQ_pacbio_c39628/f1p1/2283,i2_LQ_pacbio_c29603/f1p2/2039,i2_HQ_pacbio_c7661/f2p1/2824,i3_LQ_pacbio_c6887/f1p0/3149,i0_LQ_pacbio_c27595/f1p0/909,i2_LQ_pacbio_c66112/f1p0/2751,i3_HQ_pacbio_c27497/f4p0/3047,i3_LQ_pacbio_c27069/f1p1/3014,i1_HQ_pacbio_c2501/f6p0/1372,i2_LQ_pacbio_c67299/f1p19/2759,i2_LQ_pacbio_c20206/f1p0/2942,i2_LQ_pacbio_c16110/f1p2/2068
GO:0046483	heterocycle metabolic process	biological_process	0.98535	1	10	88	6819	34977	i2_LQ_pacbio_c39628/f1p1/2283,i2_LQ_pacbio_c29603/f1p2/2039,i2_HQ_pacbio_c7661/f2p1/2824,i2_LQ_pacbio_c16110/f1p2/2068,i2_LQ_pacbio_c20206/f1p0/2942,i2_LQ_pacbio_c66112/f1p0/2751,i3_HQ_pacbio_c27497/f4p0/3047,i3_LQ_pacbio_c27069/f1p1/3014,i1_HQ_pacbio_c2501/f6p0/1372,i3_LQ_pacbio_c6887/f1p0/3149
GO:1901360	organic cyclic compound metabolic process	biological_process	0.98958	1	10	88	7027	34977	i3_LQ_pacbio_c6887/f1p0/3149,i1_HQ_pacbio_c2501/f6p0/1372,i2_LQ_pacbio_c66112/f1p0/2751,i3_HQ_pacbio_c27497/f4p0/3047,i3_LQ_pacbio_c27069/f1p1/3014,i2_LQ_pacbio_c20206/f1p0/2942,i2_LQ_pacbio_c16110/f1p2/2068,i2_HQ_pacbio_c7661/f2p1/2824,i2_LQ_pacbio_c29603/f1p2/2039,i2_LQ_pacbio_c39628/f1p1/2283
GO:0005975	carbohydrate metabolic process	biological_process	0.99178	1	1	88	1855	34977	i1_HQ_pacbio_c13967/f4p0/1523
GO:0034641	cellular nitrogen compound metabolic process	biological_process	0.99207	1	11	88	7687	34977	i2_HQ_pacbio_c7661/f2p1/2824,i2_LQ_pacbio_c29603/f1p2/2039,i2_LQ_pacbio_c39628/f1p1/2283,i0_LQ_pacbio_c27595/f1p0/909,i3_LQ_pacbio_c6887/f1p0/3149,i1_HQ_pacbio_c2501/f6p0/1372,i3_HQ_pacbio_c27497/f4p0/3047,i3_LQ_pacbio_c27069/f1p1/3014,i2_LQ_pacbio_c66112/f1p0/2751,i2_LQ_pacbio_c16110/f1p2/2068,i2_LQ_pacbio_c20206/f1p0/2942
GO:0006139	nucleobase-containing compound metabolic process	biological_process	0.99473	1	8	88	6393	34977	i2_LQ_pacbio_c16110/f1p2/2068,i2_LQ_pacbio_c20206/f1p0/2942,i3_LQ_pacbio_c6887/f1p0/3149,i3_LQ_pacbio_c27069/f1p1/3014,i3_HQ_pacbio_c27497/f4p0/3047,i2_LQ_pacbio_c66112/f1p0/2751,i2_LQ_pacbio_c39628/f1p1/2283,i2_HQ_pacbio_c7661/f2p1/2824
GO:0044237	cellular metabolic process	biological_process	0.99542	1	21	88	12679	34977	i2_LQ_pacbio_c14568/f1p2/2759,i3_LQ_pacbio_c21500/f1p1/3190,i2_LQ_pacbio_c16110/f1p2/2068,i3_LQ_pacbio_c16516/f1p0/3076,i2_LQ_pacbio_c97051/f1p2/2086,i1_LQ_pacbio_c7384/f1p0/1955,i0_LQ_pacbio_c27595/f1p0/909,i2_LQ_pacbio_c66112/f1p0/2751,i2_LQ_pacbio_c29603/f1p2/2039,i1_LQ_pacbio_c39816/f1p0/1936,i2_HQ_pacbio_c4809/f3p0/2662,i2_LQ_pacbio_c20206/f1p0/2942,i3_LQ_pacbio_c6887/f1p0/3149,i1_HQ_pacbio_…
GO:0008152	metabolic process	biological_process	0.99589	1	34	88	18221	34977	i1_LQ_pacbio_c25630/f1p2/1528,i1_HQ_pacbio_c13967/f4p0/1523,i2_HQ_pacbio_c4183/f4p2/2240,i2_LQ_pacbio_c39628/f1p1/2283,i0_HQ_pacbio_c42725/f12p0/713,i3_LQ_pacbio_c27069/f1p1/3014,i1_HQ_pacbio_c2501/f6p0/1372,i3_LQ_pacbio_c6887/f1p0/3149,i2_HQ_pacbio_c4809/f3p0/2662,i1_LQ_pacbio_c39816/f1p0/1936,i2_LQ_pacbio_c67299/f1p19/2759,i2_LQ_pacbio_c29520/f1p8/2109,i2_LQ_pacbio_c16110/f1p2/2068,i3_LQ_pacbio…
GO:0016070	RNA metabolic process	biological_process	0.99595	1	4	88	4265	34977	i2_LQ_pacbio_c20206/f1p0/2942,i2_HQ_pacbio_c7661/f2p1/2824,i3_LQ_pacbio_c27069/f1p1/3014,i3_LQ_pacbio_c6887/f1p0/3149
GO:0010467	gene expression	biological_process	0.99727	1	5	88	5056	34977	i2_HQ_pacbio_c7661/f2p1/2824,i2_LQ_pacbio_c20206/f1p0/2942,i3_LQ_pacbio_c6887/f1p0/3149,i0_LQ_pacbio_c27595/f1p0/909,i3_LQ_pacbio_c27069/f1p1/3014
GO:0071704	organic substance metabolic process	biological_process	0.99812	1	24	88	14537	34977	i2_LQ_pacbio_c39628/f1p1/2283,i2_HQ_pacbio_c7661/f2p1/2824,i1_HQ_pacbio_c13967/f4p0/1523,i1_LQ_pacbio_c25630/f1p2/1528,i2_LQ_pacbio_c18509/f1p3/2513,i2_HQ_pacbio_c4809/f3p0/2662,i2_LQ_pacbio_c20206/f1p0/2942,i2_HQ_pacbio_c21227/f2p0/2573,i3_LQ_pacbio_c6887/f1p0/3149,i3_LQ_pacbio_c27069/f1p1/3014,i3_HQ_pacbio_c27497/f4p0/3047,i1_HQ_pacbio_c2501/f6p0/1372,i2_LQ_pacbio_c25945/f1p1/2378,i2_LQ_pacbio_…
GO:0009987	cellular process	biological_process	0.99926	1	28	88	16769	34977	i2_LQ_pacbio_c20206/f1p0/2942,i2_HQ_pacbio_c4809/f3p0/2662,i2_HQ_pacbio_c113594/f79p7/2423,i1_LQ_pacbio_c25015/f1p1/1518,i1_HQ_pacbio_c2501/f6p0/1372,i2_LQ_pacbio_c25945/f1p1/2378,i3_HQ_pacbio_c27497/f4p0/3047,i3_LQ_pacbio_c27069/f1p1/3014,i3_LQ_pacbio_c6887/f1p0/3149,i1_LQ_pacbio_c27908/f1p1/1660,i2_LQ_pacbio_c83458/f1p0/2225,i2_HQ_pacbio_c7661/f2p1/2824,i2_LQ_pacbio_c39628/f1p1/2283,i1_HQ_pacbi…
GO:0044238	primary metabolic process	biological_process	0.99949	1	21	88	13950	34977	i2_LQ_pacbio_c25945/f1p1/2378,i3_LQ_pacbio_c27069/f1p1/3014,i3_HQ_pacbio_c27497/f4p0/3047,i3_LQ_pacbio_c6887/f1p0/3149,i2_HQ_pacbio_c21227/f2p0/2573,i2_LQ_pacbio_c20206/f1p0/2942,i2_HQ_pacbio_c4809/f3p0/2662,i2_LQ_pacbio_c18509/f1p3/2513,i1_LQ_pacbio_c25630/f1p2/1528,i1_HQ_pacbio_c13967/f4p0/1523,i2_HQ_pacbio_c7661/f2p1/2824,i2_LQ_pacbio_c39628/f1p1/2283,i2_LQ_pacbio_c66112/f1p0/2751,i0_LQ_pacbio…

## Sheet: Class 4
Class 4 GO enrichment result
GO_accession	Description	Term_type	Over_represented_pValue	Corrected_pValue	DEG_item	DEG_list	Bg_item	Bg_list	Gene_names
GO:0005975	carbohydrate metabolic process	biological_process	0.0018033	1	7	34	1855	34977	i1_LQ_pacbio_c7931/f1p6/1880,i1_LQ_pacbio_c22095/f1p2/1748,i2_LQ_pacbio_c79289/f1p8/3096,i1_LQ_pacbio_c11770/f1p0/1505,i2_HQ_pacbio_c74811/f14p0/2154,i2_LQ_pacbio_c38904/f1p4/2412,i2_HQ_pacbio_c14370/f2p2/2276
GO:0016052	carbohydrate catabolic process	biological_process	0.0027104	1	3	34	276	34977	i2_HQ_pacbio_c14370/f2p2/2276,i1_LQ_pacbio_c7931/f1p6/1880,i1_LQ_pacbio_c22095/f1p2/1748
GO:1901575	organic substance catabolic process	biological_process	0.002973	1	5	34	1008	34977	i1_LQ_pacbio_c7931/f1p6/1880,i1_LQ_pacbio_c22095/f1p2/1748,i2_HQ_pacbio_c74811/f14p0/2154,i2_HQ_pacbio_c14370/f2p2/2276,i1_LQ_pacbio_c49461/f1p2/1486
GO:0004556	alpha-amylase activity	molecular_function	0.0087833	1	1	34	9	34977	i1_LQ_pacbio_c22095/f1p2/1748
GO:0009056	catabolic process	biological_process	0.0098651	1	5	34	1343	34977	i2_HQ_pacbio_c74811/f14p0/2154,i1_LQ_pacbio_c22095/f1p2/1748,i1_LQ_pacbio_c7931/f1p6/1880,i1_LQ_pacbio_c49461/f1p2/1486,i2_HQ_pacbio_c14370/f2p2/2276
GO:0004476	mannose-6-phosphate isomerase activity	molecular_function	0.010446	1	1	34	10	34977	i1_LQ_pacbio_c11770/f1p0/1505
GO:0004435	phosphatidylinositol phospholipase C activity	molecular_function	0.010787	1	1	34	11	34977	i2_HQ_pacbio_c74811/f14p0/2154
GO:0004629	phospholipase C activity	molecular_function	0.010787	1	1	34	11	34977	i2_HQ_pacbio_c74811/f14p0/2154
GO:0004579	dolichyl-diphosphooligosaccharide-protein glycotransferase activity	molecular_function	0.011179	1	1	34	11	34977	i2_HQ_pacbio_c74811/f14p0/2154
GO:0044712	single-organism catabolic process	biological_process	0.012829	1	3	34	491	34977	i2_HQ_pacbio_c74811/f14p0/2154,i1_LQ_pacbio_c7931/f1p6/1880,i2_HQ_pacbio_c14370/f2p2/2276
GO:0004867	serine-type endopeptidase inhibitor activity	molecular_function	0.01392	1	1	34	15	34977	i2_HQ_pacbio_c113442/f3p1/2895
GO:0006364	rRNA processing	biological_process	0.015536	1	2	34	192	34977	i2_HQ_pacbio_c14370/f2p2/2276,i1_HQ_pacbio_c28788/f3p0/1351
GO:0016072	rRNA metabolic process	biological_process	0.015536	1	2	34	192	34977	i2_HQ_pacbio_c14370/f2p2/2276,i1_HQ_pacbio_c28788/f3p0/1351
GO:0003885	D-arabinono-1,4-lactone oxidase activity	molecular_function	0.016877	1	1	34	17	34977	i2_LQ_pacbio_c89462/f1p7/2330
GO:0016899	oxidoreductase activity, acting on the CH-OH group of donors, oxygen as acceptor	molecular_function	0.016877	1	1	34	17	34977	i2_LQ_pacbio_c89462/f1p7/2330
GO:0006096	glycolytic process	biological_process	0.017099	1	2	34	198	34977	i1_LQ_pacbio_c7931/f1p6/1880,i2_HQ_pacbio_c14370/f2p2/2276
GO:0006757	ATP generation from ADP	biological_process	0.017099	1	2	34	198	34977	i2_HQ_pacbio_c14370/f2p2/2276,i1_LQ_pacbio_c7931/f1p6/1880
GO:0009135	purine nucleoside diphosphate metabolic process	biological_process	0.017099	1	2	34	198	34977	i2_HQ_pacbio_c14370/f2p2/2276,i1_LQ_pacbio_c7931/f1p6/1880
GO:0009179	purine ribonucleoside diphosphate metabolic process	biological_process	0.017099	1	2	34	198	34977	i2_HQ_pacbio_c14370/f2p2/2276,i1_LQ_pacbio_c7931/f1p6/1880
GO:0009185	ribonucleoside diphosphate metabolic process	biological_process	0.017099	1	2	34	198	34977	i2_HQ_pacbio_c14370/f2p2/2276,i1_LQ_pacbio_c7931/f1p6/1880
GO:0046031	ADP metabolic process	biological_process	0.017099	1	2	34	198	34977	i1_LQ_pacbio_c7931/f1p6/1880,i2_HQ_pacbio_c14370/f2p2/2276
GO:0006090	pyruvate metabolic process	biological_process	0.017873	1	2	34	203	34977	i1_LQ_pacbio_c7931/f1p6/1880,i2_HQ_pacbio_c14370/f2p2/2276
GO:0006165	nucleoside diphosphate phosphorylation	biological_process	0.01817	1	2	34	205	34977	i1_LQ_pacbio_c7931/f1p6/1880,i2_HQ_pacbio_c14370/f2p2/2276
GO:0009132	nucleoside diphosphate metabolic process	biological_process	0.01817	1	2	34	205	34977	i1_LQ_pacbio_c7931/f1p6/1880,i2_HQ_pacbio_c14370/f2p2/2276
GO:0046939	nucleotide phosphorylation	biological_process	0.01817	1	2	34	205	34977	i2_HQ_pacbio_c14370/f2p2/2276,i1_LQ_pacbio_c7931/f1p6/1880
GO:0044724	single-organism carbohydrate catabolic process	biological_process	0.018764	1	2	34	208	34977	i2_HQ_pacbio_c14370/f2p2/2276,i1_LQ_pacbio_c7931/f1p6/1880
GO:0004576	oligosaccharyl transferase activity	molecular_function	0.018954	1	1	34	19	34977	i2_HQ_pacbio_c74811/f14p0/2154
GO:0004478	methionine adenosyltransferase activity	molecular_function	0.020102	1	1	34	20	34977	i2_HQ_pacbio_c14370/f2p2/2276
GO:0006556	S-adenosylmethionine biosynthetic process	biological_process	0.020102	1	1	34	20	34977	i2_HQ_pacbio_c14370/f2p2/2276
GO:0046500	S-adenosylmethionine metabolic process	biological_process	0.020102	1	1	34	20	34977	i2_HQ_pacbio_c14370/f2p2/2276
GO:0046429	4-hydroxy-3-methylbut-2-en-1-yl diphosphate synthase activity	molecular_function	0.020515	1	1	34	22	34977	i2_LQ_pacbio_c20104/f1p2/2633
GO:0052592	oxidoreductase activity, acting on CH or CH2 groups, with an iron-sulfur protein as acceptor	molecular_function	0.020515	1	1	34	22	34977	i2_LQ_pacbio_c20104/f1p2/2633
GO:0042254	ribosome biogenesis	biological_process	0.023484	1	2	34	239	34977	i1_HQ_pacbio_c28788/f3p0/1351,i2_HQ_pacbio_c14370/f2p2/2276
GO:0008649	rRNA methyltransferase activity	molecular_function	0.026016	1	1	34	27	34977	i1_HQ_pacbio_c28788/f3p0/1351
GO:0004618	phosphoglycerate kinase activity	molecular_function	0.026022	1	1	34	26	34977	i1_LQ_pacbio_c7931/f1p6/1880
GO:0004866	endopeptidase inhibitor activity	molecular_function	0.026236	1	1	34	28	34977	i2_HQ_pacbio_c113442/f3p1/2895
GO:0061135	endopeptidase regulator activity	molecular_function	0.026236	1	1	34	28	34977	i2_HQ_pacbio_c113442/f3p1/2895
GO:0019362	pyridine nucleotide metabolic process	biological_process	0.026696	1	2	34	252	34977	i1_LQ_pacbio_c7931/f1p6/1880,i2_HQ_pacbio_c14370/f2p2/2276
GO:0046496	nicotinamide nucleotide metabolic process	biological_process	0.026696	1	2	34	252	34977	i2_HQ_pacbio_c14370/f2p2/2276,i1_LQ_pacbio_c7931/f1p6/1880
GO:0030414	peptidase inhibitor activity	molecular_function	0.027029	1	1	34	29	34977	i2_HQ_pacbio_c113442/f3p1/2895
GO:0061134	peptidase regulator activity	molecular_function	0.027029	1	1	34	29	34977	i2_HQ_pacbio_c113442/f3p1/2895
GO:0016774	phosphotransferase activity, carboxyl group as acceptor	molecular_function	0.027661	1	1	34	28	34977	i1_LQ_pacbio_c7931/f1p6/1880
GO:0022613	ribonucleoprotein complex biogenesis	biological_process	0.028448	1	2	34	266	34977	i1_HQ_pacbio_c28788/f3p0/1351,i2_HQ_pacbio_c14370/f2p2/2276
GO:0072524	pyridine-containing compound metabolic process	biological_process	0.028452	1	2	34	261	34977	i1_LQ_pacbio_c7931/f1p6/1880,i2_HQ_pacbio_c14370/f2p2/2276
GO:0006733	oxidoreduction coenzyme metabolic process	biological_process	0.029096	1	2	34	264	34977	i2_HQ_pacbio_c14370/f2p2/2276,i1_LQ_pacbio_c7931/f1p6/1880
GO:0008168	methyltransferase activity	molecular_function	0.032562	1	3	34	708	34977	i2_LQ_pacbio_c104053/f1p1/2924,i1_HQ_pacbio_c28788/f3p0/1351,i2_HQ_pacbio_c84987/f2p3/2605
GO:0033926	glycopeptide alpha-N-acetylgalactosaminidase activity	molecular_function	0.033046	1	1	34	35	34977	i2_LQ_pacbio_c79652/f1p2/2762
GO:0004620	phospholipase activity	molecular_function	0.033282	1	1	34	34	34977	i2_HQ_pacbio_c74811/f14p0/2154
GO:0004553	hydrolase activity, hydrolyzing O-glycosyl compounds	molecular_function	0.03581	1	3	34	749	34977	i1_LQ_pacbio_c22095/f1p2/1748,i2_LQ_pacbio_c38904/f1p4/2412,i2_LQ_pacbio_c79652/f1p2/2762
GO:0016741	transferase activity, transferring one-carbon groups	molecular_function	0.036293	1	3	34	739	34977	i1_HQ_pacbio_c28788/f3p0/1351,i2_HQ_pacbio_c84987/f2p3/2605,i2_LQ_pacbio_c104053/f1p1/2924
GO:0016725	oxidoreductase activity, acting on CH or CH2 groups	molecular_function	0.037436	1	1	34	40	34977	i2_LQ_pacbio_c20104/f1p2/2633
GO:0016160	amylase activity	molecular_function	0.039269	1	1	34	40	34977	i1_LQ_pacbio_c22095/f1p2/1748
GO:0009507	chloroplast	cellular_component	0.040183	1	1	34	43	34977	i3_LQ_pacbio_c12901/f1p0/3417
GO:0009536	plastid	cellular_component	0.040183	1	1	34	43	34977	i3_LQ_pacbio_c12901/f1p0/3417
GO:0016798	hydrolase activity, acting on glycosyl bonds	molecular_function	0.04137	1	3	34	792	34977	i1_LQ_pacbio_c22095/f1p2/1748,i2_LQ_pacbio_c38904/f1p4/2412,i2_LQ_pacbio_c79652/f1p2/2762
GO:0006289	nucleotide-excision repair	biological_process	0.041967	1	1	34	44	34977	i1_LQ_pacbio_c49461/f1p2/1486
GO:0016740	transferase activity	molecular_function	0.047585	1	11	34	6708	34977	i1_LQ_pacbio_c7931/f1p6/1880,i2_LQ_pacbio_c19257/f1p4/2633,i2_HQ_pacbio_c84987/f2p3/2605,i2_LQ_pacbio_c79289/f1p8/3096,i0_LQ_pacbio_c33059/f1p0/704,i2_LQ_pacbio_c104053/f1p1/2924,i1_LQ_pacbio_c39223/f1p14/1615,i2_HQ_pacbio_c74811/f14p0/2154,i1_HQ_pacbio_c28788/f3p0/1351,i2_LQ_pacbio_c44366/f1p1/2519,i2_HQ_pacbio_c14370/f2p2/2276
GO:0046034	ATP metabolic process	biological_process	0.048404	1	2	34	352	34977	i1_LQ_pacbio_c7931/f1p6/1880,i2_HQ_pacbio_c14370/f2p2/2276
GO:0016298	lipase activity	molecular_function	0.048776	1	1	34	51	34977	i2_HQ_pacbio_c74811/f14p0/2154
GO:0009141	nucleoside triphosphate metabolic process	biological_process	0.050027	1	2	34	359	34977	i2_HQ_pacbio_c14370/f2p2/2276,i1_LQ_pacbio_c7931/f1p6/1880
GO:0009144	purine nucleoside triphosphate metabolic process	biological_process	0.050027	1	2	34	359	34977	i1_LQ_pacbio_c7931/f1p6/1880,i2_HQ_pacbio_c14370/f2p2/2276
GO:0009199	ribonucleoside triphosphate metabolic process	biological_process	0.050027	1	2	34	359	34977	i1_LQ_pacbio_c7931/f1p6/1880,i2_HQ_pacbio_c14370/f2p2/2276
GO:0009205	purine ribonucleoside triphosphate metabolic process	biological_process	0.050027	1	2	34	359	34977	i1_LQ_pacbio_c7931/f1p6/1880,i2_HQ_pacbio_c14370/f2p2/2276
GO:0016861	intramolecular oxidoreductase activity, interconverting aldoses and ketoses	molecular_function	0.050052	1	1	34	51	34977	i1_LQ_pacbio_c11770/f1p0/1505
GO:0003684	damaged DNA binding	molecular_function	0.050171	1	1	34	53	34977	i1_LQ_pacbio_c49461/f1p2/1486
GO:0009126	purine nucleoside monophosphate metabolic process	biological_process	0.051491	1	2	34	365	34977	i1_LQ_pacbio_c7931/f1p6/1880,i2_HQ_pacbio_c14370/f2p2/2276
GO:0009167	purine ribonucleoside monophosphate metabolic process	biological_process	0.051491	1	2	34	365	34977	i1_LQ_pacbio_c7931/f1p6/1880,i2_HQ_pacbio_c14370/f2p2/2276
GO:0008152	metabolic process	biological_process	0.051671	1	23	34	18221	34977	i2_LQ_pacbio_c89462/f1p7/2330,i2_LQ_pacbio_c85528/f1p3/2106,i1_LQ_pacbio_c33931/f1p0/1509,i2_LQ_pacbio_c79289/f1p8/3096,i2_HQ_pacbio_c84987/f2p3/2605,i3_LQ_pacbio_c12901/f1p0/3417,i2_HQ_pacbio_c14370/f2p2/2276,i1_LQ_pacbio_c11770/f1p0/1505,i2_HQ_pacbio_c74811/f14p0/2154,i2_LQ_pacbio_c38904/f1p4/2412,i2_HQ_pacbio_c113442/f3p1/2895,i2_LQ_pacbio_c20104/f1p2/2633,i1_LQ_pacbio_c7931/f1p6/1880,i2_LQ_pa…
GO:0009161	ribonucleoside monophosphate metabolic process	biological_process	0.053031	1	2	34	371	34977	i1_LQ_pacbio_c7931/f1p6/1880,i2_HQ_pacbio_c14370/f2p2/2276
GO:0009123	nucleoside monophosphate metabolic process	biological_process	0.053565	1	2	34	373	34977	i2_HQ_pacbio_c14370/f2p2/2276,i1_LQ_pacbio_c7931/f1p6/1880
GO:0008081	phosphoric diester hydrolase activity	molecular_function	0.053696	1	1	34	56	34977	i2_HQ_pacbio_c74811/f14p0/2154
GO:0006721	terpenoid metabolic process	biological_process	0.057295	1	1	34	60	34977	i2_LQ_pacbio_c20104/f1p2/2633
GO:0016114	terpenoid biosynthetic process	biological_process	0.057295	1	1	34	60	34977	i2_LQ_pacbio_c20104/f1p2/2633
GO:0008171	O-methyltransferase activity	molecular_function	0.059306	1	1	34	61	34977	i1_HQ_pacbio_c28788/f3p0/1351
GO:0044723	single-organism carbohydrate metabolic process	biological_process	0.060015	1	3	34	926	34977	i1_LQ_pacbio_c7931/f1p6/1880,i2_HQ_pacbio_c74811/f14p0/2154,i2_HQ_pacbio_c14370/f2p2/2276
GO:0003872	6-phosphofructokinase activity	molecular_function	0.060797	1	1	34	63	34977	i2_HQ_pacbio_c14370/f2p2/2276
GO:0003995	acyl-CoA dehydrogenase activity	molecular_function	0.061186	1	1	34	62	34977	i2_LQ_pacbio_c15483/f1p0/2084
GO:0016860	intramolecular oxidoreductase activity	molecular_function	0.061245	1	1	34	63	34977	i1_LQ_pacbio_c11770/f1p0/1505
GO:0005509	calcium ion binding	molecular_function	0.063966	1	2	34	417	34977	i1_LQ_pacbio_c22095/f1p2/1748,i2_HQ_pacbio_c74811/f14p0/2154
GO:0015171	amino acid transmembrane transporter activity	molecular_function	0.064495	1	1	34	66	34977	i2_LQ_pacbio_c60746/f1p4/2427
GO:0010181	FMN binding	molecular_function	0.064872	1	1	34	67	34977	i1_LQ_pacbio_c33931/f1p0/1509
GO:0006091	generation of precursor metabolites and energy	biological_process	0.068516	1	2	34	436	34977	i2_HQ_pacbio_c14370/f2p2/2276,i1_LQ_pacbio_c7931/f1p6/1880
GO:0042278	purine nucleoside metabolic process	biological_process	0.070353	1	2	34	438	34977	i1_LQ_pacbio_c7931/f1p6/1880,i2_HQ_pacbio_c14370/f2p2/2276
GO:0046128	purine ribonucleoside metabolic process	biological_process	0.070353	1	2	34	438	34977	i1_LQ_pacbio_c7931/f1p6/1880,i2_HQ_pacbio_c14370/f2p2/2276
GO:1901135	carbohydrate derivative metabolic process	biological_process	0.073035	1	3	34	978	34977	i2_HQ_pacbio_c14370/f2p2/2276,i1_LQ_pacbio_c7931/f1p6/1880,i2_HQ_pacbio_c74811/f14p0/2154
GO:0009150	purine ribonucleotide metabolic process	biological_process	0.075009	1	2	34	456	34977	i1_LQ_pacbio_c7931/f1p6/1880,i2_HQ_pacbio_c14370/f2p2/2276
GO:0009259	ribonucleotide metabolic process	biological_process	0.076762	1	2	34	462	34977	i2_HQ_pacbio_c14370/f2p2/2276,i1_LQ_pacbio_c7931/f1p6/1880
GO:0016042	lipid catabolic process	biological_process	0.078139	1	1	34	81	34977	i2_HQ_pacbio_c74811/f14p0/2154
GO:0006163	purine nucleotide metabolic process	biological_process	0.079588	1	2	34	472	34977	i2_HQ_pacbio_c14370/f2p2/2276,i1_LQ_pacbio_c7931/f1p6/1880
GO:0005342	organic acid transmembrane transporter activity	molecular_function	0.080557	1	1	34	83	34977	i2_LQ_pacbio_c60746/f1p4/2427
GO:0046943	carboxylic acid transmembrane transporter activity	molecular_function	0.080557	1	1	34	83	34977	i2_LQ_pacbio_c60746/f1p4/2427
GO:0010498	proteasomal protein catabolic process	biological_process	0.080608	1	1	34	85	34977	i1_LQ_pacbio_c49461/f1p2/1486
GO:0043161	proteasome-mediated ubiquitin-dependent protein catabolic process	biological_process	0.080608	1	1	34	85	34977	i1_LQ_pacbio_c49461/f1p2/1486
GO:0006732	coenzyme metabolic process	biological_process	0.081202	1	2	34	477	34977	i2_HQ_pacbio_c14370/f2p2/2276,i1_LQ_pacbio_c7931/f1p6/1880
GO:0003677	DNA binding	molecular_function	0.084175	1	6	34	3242	34977	i2_LQ_pacbio_c85528/f1p3/2106,i2_LQ_pacbio_c19257/f1p4/2633,i4_LQ_pacbio_c873/f1p0/4495,i1_LQ_pacbio_c11770/f1p0/1505,i2_HQ_pacbio_c113442/f3p1/2895,i1_LQ_pacbio_c49461/f1p2/1486
GO:0009119	ribonucleoside metabolic process	biological_process	0.085102	1	2	34	487	34977	i2_HQ_pacbio_c14370/f2p2/2276,i1_LQ_pacbio_c7931/f1p6/1880
GO:0072521	purine-containing compound metabolic process	biological_process	0.085189	1	2	34	491	34977	i2_HQ_pacbio_c14370/f2p2/2276,i1_LQ_pacbio_c7931/f1p6/1880
GO:0004857	enzyme inhibitor activity	molecular_function	0.085761	1	1	34	89	34977	i2_HQ_pacbio_c113442/f3p1/2895
GO:0008299	isoprenoid biosynthetic process	biological_process	0.085911	1	1	34	91	34977	i2_LQ_pacbio_c20104/f1p2/2633
GO:0019693	ribose phosphate metabolic process	biological_process	0.086972	1	2	34	496	34977	i2_HQ_pacbio_c14370/f2p2/2276,i1_LQ_pacbio_c7931/f1p6/1880
GO:0044272	sulfur compound biosynthetic process	biological_process	0.087886	1	1	34	92	34977	i2_HQ_pacbio_c14370/f2p2/2276
GO:0006720	isoprenoid metabolic process	biological_process	0.088619	1	1	34	94	34977	i2_LQ_pacbio_c20104/f1p2/2633
GO:0008514	organic anion transmembrane transporter activity	molecular_function	0.089632	1	1	34	93	34977	i2_LQ_pacbio_c60746/f1p4/2427
GO:0004803	transposase activity	molecular_function	0.090623	1	1	34	103	34977	i2_HQ_pacbio_c113442/f3p1/2895
GO:0009523	photosystem II	cellular_component	0.092038	1	1	34	97	34977	i3_LQ_pacbio_c12901/f1p0/3417
GO:0016746	transferase activity, transferring acyl groups	molecular_function	0.092539	1	2	34	510	34977	i0_LQ_pacbio_c33059/f1p0/704,i1_LQ_pacbio_c39223/f1p14/1615
GO:0032787	monocarboxylic acid metabolic process	biological_process	0.097621	1	2	34	529	34977	i2_HQ_pacbio_c14370/f2p2/2276,i1_LQ_pacbio_c7931/f1p6/1880
GO:0006313	transposition, DNA-mediated	biological_process	0.098148	1	1	34	111	34977	i2_HQ_pacbio_c113442/f3p1/2895
GO:0032196	transposition	biological_process	0.098148	1	1	34	111	34977	i2_HQ_pacbio_c113442/f3p1/2895
GO:0008443	phosphofructokinase activity	molecular_function	0.098258	1	1	34	103	34977	i2_HQ_pacbio_c14370/f2p2/2276
GO:0019200	carbohydrate kinase activity	molecular_function	0.098258	1	1	34	103	34977	i2_HQ_pacbio_c14370/f2p2/2276
GO:0009116	nucleoside metabolic process	biological_process	0.098517	1	2	34	530	34977	i1_LQ_pacbio_c7931/f1p6/1880,i2_HQ_pacbio_c14370/f2p2/2276
GO:1901657	glycosyl compound metabolic process	biological_process	0.098517	1	2	34	530	34977	i2_HQ_pacbio_c14370/f2p2/2276,i1_LQ_pacbio_c7931/f1p6/1880
GO:1901137	carbohydrate derivative biosynthetic process	biological_process	0.099545	1	2	34	540	34977	i2_HQ_pacbio_c74811/f14p0/2154,i2_HQ_pacbio_c14370/f2p2/2276
GO:0003333	amino acid transmembrane transport	biological_process	0.10008	1	1	34	105	34977	i2_LQ_pacbio_c60746/f1p4/2427
GO:0003690	double-stranded DNA binding	molecular_function	0.10325	1	1	34	113	34977	i1_LQ_pacbio_c11770/f1p0/1505
GO:0098656	anion transmembrane transport	biological_process	0.10576	1	1	34	111	34977	i2_LQ_pacbio_c60746/f1p4/2427
GO:1903825	organic acid transmembrane transport	biological_process	0.10576	1	1	34	111	34977	i2_LQ_pacbio_c60746/f1p4/2427
GO:0006865	amino acid transport	biological_process	0.1081	1	1	34	114	34977	i2_LQ_pacbio_c60746/f1p4/2427
GO:0042398	cellular modified amino acid biosynthetic process	biological_process	0.11303	1	1	34	120	34977	i2_HQ_pacbio_c14370/f2p2/2276
GO:0016765	transferase activity, transferring alkyl or aryl (other than methyl) groups	molecular_function	0.1142	1	1	34	123	34977	i2_HQ_pacbio_c14370/f2p2/2276
GO:0008173	RNA methyltransferase activity	molecular_function	0.11797	1	1	34	127	34977	i1_HQ_pacbio_c28788/f3p0/1351
GO:0009117	nucleotide metabolic process	biological_process	0.12021	1	2	34	603	34977	i2_HQ_pacbio_c14370/f2p2/2276,i1_LQ_pacbio_c7931/f1p6/1880
GO:0006753	nucleoside phosphate metabolic process	biological_process	0.12056	1	2	34	604	34977	i2_HQ_pacbio_c14370/f2p2/2276,i1_LQ_pacbio_c7931/f1p6/1880
GO:0006790	sulfur compound metabolic process	biological_process	0.12365	1	1	34	131	34977	i2_HQ_pacbio_c14370/f2p2/2276
GO:0043566	structure-specific DNA binding	molecular_function	0.13715	1	1	34	152	34977	i1_LQ_pacbio_c11770/f1p0/1505
GO:0051186	cofactor metabolic process	biological_process	0.14029	1	2	34	662	34977	i2_HQ_pacbio_c14370/f2p2/2276,i1_LQ_pacbio_c7931/f1p6/1880
GO:0042451	purine nucleoside biosynthetic process	biological_process	0.14598	1	1	34	160	34977	i2_HQ_pacbio_c14370/f2p2/2276
GO:0046129	purine ribonucleoside biosynthetic process	biological_process	0.14598	1	1	34	160	34977	i2_HQ_pacbio_c14370/f2p2/2276
GO:0009521	photosystem	cellular_component	0.14647	1	1	34	163	34977	i3_LQ_pacbio_c12901/f1p0/3417
GO:0006575	cellular modified amino acid metabolic process	biological_process	0.1481	1	1	34	160	34977	i2_HQ_pacbio_c14370/f2p2/2276
GO:0000902	cell morphogenesis	biological_process	0.14877	1	1	34	162	34977	i2_LQ_pacbio_c79289/f1p8/3096
GO:0032989	cellular component morphogenesis	biological_process	0.14877	1	1	34	162	34977	i2_LQ_pacbio_c79289/f1p8/3096
GO:0006486	protein glycosylation	biological_process	0.149	1	1	34	164	34977	i2_HQ_pacbio_c74811/f14p0/2154
GO:0043413	macromolecule glycosylation	biological_process	0.149	1	1	34	164	34977	i2_HQ_pacbio_c74811/f14p0/2154
GO:0009101	glycoprotein biosynthetic process	biological_process	0.15311	1	1	34	169	34977	i2_HQ_pacbio_c74811/f14p0/2154
GO:0009100	glycoprotein metabolic process	biological_process	0.15658	1	1	34	173	34977	i2_HQ_pacbio_c74811/f14p0/2154
GO:0055086	nucleobase-containing small molecule metabolic process	biological_process	0.15737	1	2	34	709	34977	i1_LQ_pacbio_c7931/f1p6/1880,i2_HQ_pacbio_c14370/f2p2/2276
GO:0015849	organic acid transport	biological_process	0.15844	1	1	34	172	34977	i2_LQ_pacbio_c60746/f1p4/2427
GO:0046942	carboxylic acid transport	biological_process	0.15844	1	1	34	172	34977	i2_LQ_pacbio_c60746/f1p4/2427
GO:0015711	organic anion transport	biological_process	0.15973	1	1	34	174	34977	i2_LQ_pacbio_c60746/f1p4/2427
GO:0034357	photosynthetic membrane	cellular_component	0.16202	1	1	34	184	34977	i3_LQ_pacbio_c12901/f1p0/3417
GO:0009579	thylakoid	cellular_component	0.16468	1	1	34	187	34977	i3_LQ_pacbio_c12901/f1p0/3417
GO:0044436	thylakoid part	cellular_component	0.16468	1	1	34	187	34977	i3_LQ_pacbio_c12901/f1p0/3417
GO:0070085	glycosylation	biological_process	0.16967	1	1	34	188	34977	i2_HQ_pacbio_c74811/f14p0/2154
GO:0009653	anatomical structure morphogenesis	biological_process	0.17616	1	1	34	196	34977	i2_LQ_pacbio_c79289/f1p8/3096
GO:0015979	photosynthesis	biological_process	0.17894	1	1	34	204	34977	i3_LQ_pacbio_c12901/f1p0/3417
GO:0008757	S-adenosylmethionine-dependent methyltransferase activity	molecular_function	0.1796	1	1	34	203	34977	i1_HQ_pacbio_c28788/f3p0/1351
GO:0048869	cellular developmental process	biological_process	0.17989	1	1	34	200	34977	i2_LQ_pacbio_c79289/f1p8/3096
GO:0003824	catalytic activity	molecular_function	0.18031	1	20	34	17268	34977	i2_HQ_pacbio_c74811/f14p0/2154,i1_LQ_pacbio_c11770/f1p0/1505,i2_HQ_pacbio_c14370/f2p2/2276,i2_LQ_pacbio_c79289/f1p8/3096,i1_LQ_pacbio_c33931/f1p0/1509,i2_HQ_pacbio_c84987/f2p3/2605,i2_LQ_pacbio_c79652/f1p2/2762,i2_LQ_pacbio_c89462/f1p7/2330,i2_LQ_pacbio_c104053/f1p1/2924,i1_LQ_pacbio_c39223/f1p14/1615,i1_LQ_pacbio_c22095/f1p2/1748,i1_HQ_pacbio_c28788/f3p0/1351,i2_LQ_pacbio_c44366/f1p1/2519,i2_LQ_…
GO:0072522	purine-containing compound biosynthetic process	biological_process	0.18327	1	1	34	206	34977	i2_HQ_pacbio_c14370/f2p2/2276
GO:0034470	ncRNA processing	biological_process	0.1868	1	2	34	802	34977	i2_HQ_pacbio_c14370/f2p2/2276,i1_HQ_pacbio_c28788/f3p0/1351
GO:0009163	nucleoside biosynthetic process	biological_process	0.18783	1	1	34	208	34977	i2_HQ_pacbio_c14370/f2p2/2276
GO:0042455	ribonucleoside biosynthetic process	biological_process	0.18783	1	1	34	208	34977	i2_HQ_pacbio_c14370/f2p2/2276
GO:1901659	glycosyl compound biosynthetic process	biological_process	0.18783	1	1	34	208	34977	i2_HQ_pacbio_c14370/f2p2/2276
GO:0008509	anion transmembrane transporter activity	molecular_function	0.18933	1	1	34	211	34977	i2_LQ_pacbio_c60746/f1p4/2427
GO:0003676	nucleic acid binding	molecular_function	0.19739	1	8	34	5934	34977	i4_LQ_pacbio_c4985/f1p17/4899,i1_LQ_pacbio_c11770/f1p0/1505,i1_LQ_pacbio_c49461/f1p2/1486,i2_LQ_pacbio_c85528/f1p3/2106,i4_LQ_pacbio_c873/f1p0/4495,i2_LQ_pacbio_c19257/f1p4/2633,i2_HQ_pacbio_c26694/f2p3/2642,i2_HQ_pacbio_c113442/f3p1/2895
GO:0048856	anatomical structure development	biological_process	0.20651	1	1	34	236	34977	i2_LQ_pacbio_c79289/f1p8/3096
GO:0032259	methylation	biological_process	0.20939	1	1	34	236	34977	i2_LQ_pacbio_c104053/f1p1/2924
GO:0009108	coenzyme biosynthetic process	biological_process	0.21645	1	1	34	248	34977	i2_HQ_pacbio_c14370/f2p2/2276
GO:0006511	ubiquitin-dependent protein catabolic process	biological_process	0.22689	1	1	34	262	34977	i1_LQ_pacbio_c49461/f1p2/1486
GO:0019941	modification-dependent protein catabolic process	biological_process	0.22689	1	1	34	262	34977	i1_LQ_pacbio_c49461/f1p2/1486
GO:0043632	modification-dependent macromolecule catabolic process	biological_process	0.22689	1	1	34	262	34977	i1_LQ_pacbio_c49461/f1p2/1486
GO:0044085	cellular component biogenesis	biological_process	0.22835	1	2	34	917	34977	i2_HQ_pacbio_c14370/f2p2/2276,i1_HQ_pacbio_c28788/f3p0/1351
GO:0016627	oxidoreductase activity, acting on the CH-CH group of donors	molecular_function	0.23514	1	1	34	267	34977	i2_LQ_pacbio_c15483/f1p0/2084
GO:0019028	viral capsid	cellular_component	0.24027	1	1	34	282	34977	i2_LQ_pacbio_c19257/f1p4/2633
GO:0003899	DNA-directed RNA polymerase activity	molecular_function	0.24138	1	1	34	290	34977	i2_LQ_pacbio_c19257/f1p4/2633
GO:0071705	nitrogen compound transport	biological_process	0.24541	1	1	34	282	34977	i2_LQ_pacbio_c60746/f1p4/2427
GO:0044710	single-organism metabolic process	biological_process	0.24614	1	9	34	7074	34977	i2_HQ_pacbio_c74811/f14p0/2154,i1_LQ_pacbio_c49461/f1p2/1486,i2_HQ_pacbio_c14370/f2p2/2276,i2_LQ_pacbio_c15483/f1p0/2084,i1_LQ_pacbio_c33931/f1p0/1509,i1_LQ_pacbio_c7931/f1p6/1880,i2_LQ_pacbio_c89462/f1p7/2330,i2_HQ_pacbio_c113442/f3p1/2895,i2_LQ_pacbio_c20104/f1p2/2633
GO:0019637	organophosphate metabolic process	biological_process	0.2513	1	2	34	977	34977	i2_HQ_pacbio_c14370/f2p2/2276,i1_LQ_pacbio_c7931/f1p6/1880
GO:0044257	cellular protein catabolic process	biological_process	0.25225	1	1	34	294	34977	i1_LQ_pacbio_c49461/f1p2/1486
GO:0051603	proteolysis involved in cellular protein catabolic process	biological_process	0.25225	1	1	34	294	34977	i1_LQ_pacbio_c49461/f1p2/1486
GO:0030234	enzyme regulator activity	molecular_function	0.25431	1	1	34	295	34977	i2_HQ_pacbio_c113442/f3p1/2895
GO:0005783	endoplasmic reticulum	cellular_component	0.25954	1	1	34	298	34977	i2_HQ_pacbio_c74811/f14p0/2154
GO:0006139	nucleobase-containing compound metabolic process	biological_process	0.26479	1	8	34	6393	34977	i1_HQ_pacbio_c28788/f3p0/1351,i1_LQ_pacbio_c11770/f1p0/1505,i1_LQ_pacbio_c49461/f1p2/1486,i2_HQ_pacbio_c14370/f2p2/2276,i1_LQ_pacbio_c7931/f1p6/1880,i2_LQ_pacbio_c85528/f1p3/2106,i2_LQ_pacbio_c19257/f1p4/2633,i2_HQ_pacbio_c113442/f3p1/2895
GO:0030163	protein catabolic process	biological_process	0.26535	1	1	34	311	34977	i1_LQ_pacbio_c49461/f1p2/1486
GO:0005737	cytoplasm	cellular_component	0.26839	1	4	34	2685	34977	i3_LQ_pacbio_c12901/f1p0/3417,i1_HQ_pacbio_c28788/f3p0/1351,i2_HQ_pacbio_c74811/f14p0/2154,i0_LQ_pacbio_c24732/f1p0/560
GO:0034062	RNA polymerase activity	molecular_function	0.28323	1	1	34	350	34977	i2_LQ_pacbio_c19257/f1p4/2633
GO:0034660	ncRNA metabolic process	biological_process	0.29046	1	2	34	1094	34977	i2_HQ_pacbio_c14370/f2p2/2276,i1_HQ_pacbio_c28788/f3p0/1351
GO:0006820	anion transport	biological_process	0.29246	1	1	34	346	34977	i2_LQ_pacbio_c60746/f1p4/2427
GO:0090304	nucleic acid metabolic process	biological_process	0.29399	1	7	34	5661	34977	i1_HQ_pacbio_c28788/f3p0/1351,i1_LQ_pacbio_c11770/f1p0/1505,i2_LQ_pacbio_c19257/f1p4/2633,i2_LQ_pacbio_c85528/f1p3/2106,i1_LQ_pacbio_c49461/f1p2/1486,i2_HQ_pacbio_c14370/f2p2/2276,i2_HQ_pacbio_c113442/f3p1/2895
GO:0044767	single-organism developmental process	biological_process	0.29988	1	1	34	360	34977	i2_LQ_pacbio_c79289/f1p8/3096
GO:0044423	virion part	cellular_component	0.3014	1	1	34	368	34977	i2_LQ_pacbio_c19257/f1p4/2633
GO:0098772	molecular function regulator	molecular_function	0.30346	1	1	34	369	34977	i2_HQ_pacbio_c113442/f3p1/2895
GO:0016772	transferase activity, transferring phosphorus-containing groups	molecular_function	0.30876	1	5	34	3850	34977	i2_HQ_pacbio_c14370/f2p2/2276,i2_LQ_pacbio_c44366/f1p1/2519,i2_LQ_pacbio_c79289/f1p8/3096,i2_LQ_pacbio_c19257/f1p4/2633,i1_LQ_pacbio_c7931/f1p6/1880
GO:0044444	cytoplasmic part	cellular_component	0.31199	1	3	34	1999	34977	i0_LQ_pacbio_c24732/f1p0/560,i2_HQ_pacbio_c74811/f14p0/2154,i3_LQ_pacbio_c12901/f1p0/3417
GO:0032502	developmental process	biological_process	0.31502	1	1	34	382	34977	i2_LQ_pacbio_c79289/f1p8/3096
GO:0019012	virion	cellular_component	0.31578	1	1	34	389	34977	i2_LQ_pacbio_c19257/f1p4/2633
GO:0051188	cofactor biosynthetic process	biological_process	0.31904	1	1	34	388	34977	i2_HQ_pacbio_c14370/f2p2/2276
GO:0034641	cellular nitrogen compound metabolic process	biological_process	0.31998	1	9	34	7687	34977	i1_HQ_pacbio_c28788/f3p0/1351,i1_LQ_pacbio_c11770/f1p0/1505,i0_LQ_pacbio_c24732/f1p0/560,i1_LQ_pacbio_c49461/f1p2/1486,i2_HQ_pacbio_c14370/f2p2/2276,i2_LQ_pacbio_c19257/f1p4/2633,i2_LQ_pacbio_c85528/f1p3/2106,i1_LQ_pacbio_c7931/f1p6/1880,i2_HQ_pacbio_c113442/f3p1/2895
GO:0009058	biosynthetic process	biological_process	0.32244	1	8	34	6664	34977	i2_LQ_pacbio_c20104/f1p2/2633,i2_LQ_pacbio_c85528/f1p3/2106,i2_LQ_pacbio_c19257/f1p4/2633,i2_HQ_pacbio_c14370/f2p2/2276,i1_LQ_pacbio_c22095/f1p2/1748,i0_LQ_pacbio_c24732/f1p0/560,i2_HQ_pacbio_c74811/f14p0/2154,i1_LQ_pacbio_c11770/f1p0/1505
GO:0006725	cellular aromatic compound metabolic process	biological_process	0.32918	1	8	34	6804	34977	i2_LQ_pacbio_c85528/f1p3/2106,i1_LQ_pacbio_c7931/f1p6/1880,i2_LQ_pacbio_c19257/f1p4/2633,i2_HQ_pacbio_c113442/f3p1/2895,i1_HQ_pacbio_c28788/f3p0/1351,i1_LQ_pacbio_c11770/f1p0/1505,i2_HQ_pacbio_c14370/f2p2/2276,i1_LQ_pacbio_c49461/f1p2/1486
GO:0046483	heterocycle metabolic process	biological_process	0.33112	1	8	34	6819	34977	i2_LQ_pacbio_c19257/f1p4/2633,i2_LQ_pacbio_c85528/f1p3/2106,i1_LQ_pacbio_c7931/f1p6/1880,i2_HQ_pacbio_c113442/f3p1/2895,i1_HQ_pacbio_c28788/f3p0/1351,i1_LQ_pacbio_c11770/f1p0/1505,i1_LQ_pacbio_c49461/f1p2/1486,i2_HQ_pacbio_c14370/f2p2/2276
GO:0044265	cellular macromolecule catabolic process	biological_process	0.33297	1	1	34	412	34977	i1_LQ_pacbio_c49461/f1p2/1486
GO:0006629	lipid metabolic process	biological_process	0.33621	1	2	34	1199	34977	i2_LQ_pacbio_c20104/f1p2/2633,i2_HQ_pacbio_c74811/f14p0/2154
GO:0071840	cellular component organization or biogenesis	biological_process	0.34064	1	3	34	2114	34977	i2_HQ_pacbio_c14370/f2p2/2276,i1_HQ_pacbio_c28788/f3p0/1351,i2_LQ_pacbio_c79289/f1p8/3096
GO:0006396	RNA processing	biological_process	0.34672	1	2	34	1259	34977	i2_HQ_pacbio_c14370/f2p2/2276,i1_HQ_pacbio_c28788/f3p0/1351
GO:0016853	isomerase activity	molecular_function	0.35261	1	1	34	428	34977	i1_LQ_pacbio_c11770/f1p0/1505
GO:0034654	nucleobase-containing compound biosynthetic process	biological_process	0.36017	1	4	34	3123	34977	i1_LQ_pacbio_c11770/f1p0/1505,i2_LQ_pacbio_c85528/f1p3/2106,i2_LQ_pacbio_c19257/f1p4/2633,i2_HQ_pacbio_c14370/f2p2/2276
GO:0044238	primary metabolic process	biological_process	0.36554	1	15	34	13950	34977	i1_LQ_pacbio_c11770/f1p0/1505,i2_HQ_pacbio_c74811/f14p0/2154,i1_HQ_pacbio_c28788/f3p0/1351,i0_LQ_pacbio_c24732/f1p0/560,i1_LQ_pacbio_c22095/f1p2/1748,i1_LQ_pacbio_c49461/f1p2/1486,i2_HQ_pacbio_c14370/f2p2/2276,i2_LQ_pacbio_c44366/f1p1/2519,i2_LQ_pacbio_c79289/f1p8/3096,i2_LQ_pacbio_c19257/f1p4/2633,i2_LQ_pacbio_c85528/f1p3/2106,i1_LQ_pacbio_c7931/f1p6/1880,i2_LQ_pacbio_c20104/f1p2/2633,i2_LQ_pacb…
GO:1901360	organic cyclic compound metabolic process	biological_process	0.3656	1	8	34	7027	34977	i2_HQ_pacbio_c113442/f3p1/2895,i2_LQ_pacbio_c19257/f1p4/2633,i2_LQ_pacbio_c85528/f1p3/2106,i1_LQ_pacbio_c7931/f1p6/1880,i2_HQ_pacbio_c14370/f2p2/2276,i1_LQ_pacbio_c49461/f1p2/1486,i1_HQ_pacbio_c28788/f3p0/1351,i1_LQ_pacbio_c11770/f1p0/1505
GO:0010467	gene expression	biological_process	0.36849	1	6	34	5056	34977	i1_LQ_pacbio_c11770/f1p0/1505,i1_HQ_pacbio_c28788/f3p0/1351,i0_LQ_pacbio_c24732/f1p0/560,i2_LQ_pacbio_c19257/f1p4/2633,i2_LQ_pacbio_c85528/f1p3/2106,i2_HQ_pacbio_c14370/f2p2/2276
GO:0016310	phosphorylation	biological_process	0.3686	1	3	34	2229	34977	i2_HQ_pacbio_c14370/f2p2/2276,i2_LQ_pacbio_c44366/f1p1/2519,i1_LQ_pacbio_c7931/f1p6/1880
GO:0016491	oxidoreductase activity	molecular_function	0.37577	1	4	34	3115	34977	i1_LQ_pacbio_c33931/f1p0/1509,i2_LQ_pacbio_c20104/f1p2/2633,i2_LQ_pacbio_c15483/f1p0/2084,i2_LQ_pacbio_c89462/f1p7/2330
GO:0044249	cellular biosynthetic process	biological_process	0.37582	1	7	34	6041	34977	i1_LQ_pacbio_c11770/f1p0/1505,i2_HQ_pacbio_c74811/f14p0/2154,i0_LQ_pacbio_c24732/f1p0/560,i2_LQ_pacbio_c85528/f1p3/2106,i2_LQ_pacbio_c19257/f1p4/2633,i2_HQ_pacbio_c14370/f2p2/2276,i2_LQ_pacbio_c20104/f1p2/2633
GO:0042578	phosphoric ester hydrolase activity	molecular_function	0.38107	1	1	34	496	34977	i2_HQ_pacbio_c74811/f14p0/2154
GO:0055114	oxidation-reduction process	biological_process	0.39526	1	4	34	3205	34977	i2_LQ_pacbio_c89462/f1p7/2330,i2_LQ_pacbio_c15483/f1p0/2084,i2_LQ_pacbio_c20104/f1p2/2633,i1_LQ_pacbio_c33931/f1p0/1509
GO:0016070	RNA metabolic process	biological_process	0.39777	1	5	34	4265	34977	i2_HQ_pacbio_c14370/f2p2/2276,i1_LQ_pacbio_c11770/f1p0/1505,i1_HQ_pacbio_c28788/f3p0/1351,i2_LQ_pacbio_c19257/f1p4/2633,i2_LQ_pacbio_c85528/f1p3/2106
GO:0009057	macromolecule catabolic process	biological_process	0.40326	1	1	34	521	34977	i1_LQ_pacbio_c49461/f1p2/1486
GO:0006310	DNA recombination	biological_process	0.40614	1	1	34	548	34977	i2_HQ_pacbio_c113442/f3p1/2895
GO:0006807	nitrogen compound metabolic process	biological_process	0.40707	1	9	34	8253	34977	i1_LQ_pacbio_c49461/f1p2/1486,i2_HQ_pacbio_c14370/f2p2/2276,i0_LQ_pacbio_c24732/f1p0/560,i1_HQ_pacbio_c28788/f3p0/1351,i1_LQ_pacbio_c11770/f1p0/1505,i2_HQ_pacbio_c113442/f3p1/2895,i1_LQ_pacbio_c7931/f1p6/1880,i2_LQ_pacbio_c85528/f1p3/2106,i2_LQ_pacbio_c19257/f1p4/2633
GO:0003735	structural constituent of ribosome	molecular_function	0.41293	1	1	34	524	34977	i0_LQ_pacbio_c24732/f1p0/560
GO:0005840	ribosome	cellular_component	0.41331	1	1	34	525	34977	i0_LQ_pacbio_c24732/f1p0/560
GO:1901576	organic substance biosynthetic process	biological_process	0.41561	1	7	34	6264	34977	i2_LQ_pacbio_c20104/f1p2/2633,i2_HQ_pacbio_c14370/f2p2/2276,i2_LQ_pacbio_c85528/f1p3/2106,i2_LQ_pacbio_c19257/f1p4/2633,i1_LQ_pacbio_c11770/f1p0/1505,i2_HQ_pacbio_c74811/f14p0/2154,i0_LQ_pacbio_c24732/f1p0/560
GO:0034220	ion transmembrane transport	biological_process	0.41863	1	1	34	548	34977	i2_LQ_pacbio_c60746/f1p4/2427
GO:0008610	lipid biosynthetic process	biological_process	0.44075	1	1	34	575	34977	i2_LQ_pacbio_c20104/f1p2/2633
GO:0097159	organic cyclic compound binding	molecular_function	0.44263	1	12	34	11607	34977	i1_LQ_pacbio_c11770/f1p0/1505,i4_LQ_pacbio_c4985/f1p17/4899,i1_LQ_pacbio_c49461/f1p2/1486,i1_LQ_pacbio_c6776/f1p0/1939,i2_LQ_pacbio_c44366/f1p1/2519,i3_HQ_pacbio_c9267/f3p2/3073,i2_HQ_pacbio_c26694/f2p3/2642,i1_LQ_pacbio_c33931/f1p0/1509,i2_LQ_pacbio_c85528/f1p3/2106,i4_LQ_pacbio_c873/f1p0/4495,i2_LQ_pacbio_c19257/f1p4/2633,i2_HQ_pacbio_c113442/f3p1/2895
GO:1901363	heterocyclic compound binding	molecular_function	0.44263	1	12	34	11607	34977	i1_LQ_pacbio_c11770/f1p0/1505,i4_LQ_pacbio_c4985/f1p17/4899,i1_LQ_pacbio_c49461/f1p2/1486,i1_LQ_pacbio_c6776/f1p0/1939,i2_LQ_pacbio_c44366/f1p1/2519,i3_HQ_pacbio_c9267/f3p2/3073,i2_HQ_pacbio_c26694/f2p3/2642,i1_LQ_pacbio_c33931/f1p0/1509,i2_LQ_pacbio_c85528/f1p3/2106,i2_LQ_pacbio_c19257/f1p4/2633,i4_LQ_pacbio_c873/f1p0/4495,i2_HQ_pacbio_c113442/f3p1/2895
GO:0071704	organic substance metabolic process	biological_process	0.44483	1	15	34	14537	34977	i1_HQ_pacbio_c28788/f3p0/1351,i1_LQ_pacbio_c11770/f1p0/1505,i2_HQ_pacbio_c74811/f14p0/2154,i1_LQ_pacbio_c22095/f1p2/1748,i0_LQ_pacbio_c24732/f1p0/560,i2_LQ_pacbio_c44366/f1p1/2519,i1_LQ_pacbio_c49461/f1p2/1486,i2_HQ_pacbio_c14370/f2p2/2276,i2_LQ_pacbio_c85528/f1p3/2106,i1_LQ_pacbio_c7931/f1p6/1880,i2_LQ_pacbio_c19257/f1p4/2633,i2_LQ_pacbio_c79289/f1p8/3096,i2_LQ_pacbio_c20104/f1p2/2633,i2_HQ_pacb…
GO:0019438	aromatic compound biosynthetic process	biological_process	0.44753	1	4	34	3497	34977	i2_LQ_pacbio_c19257/f1p4/2633,i2_LQ_pacbio_c85528/f1p3/2106,i1_LQ_pacbio_c11770/f1p0/1505,i2_HQ_pacbio_c14370/f2p2/2276
GO:0019752	carboxylic acid metabolic process	biological_process	0.45136	1	2	34	1535	34977	i1_LQ_pacbio_c7931/f1p6/1880,i2_HQ_pacbio_c14370/f2p2/2276
GO:0016758	transferase activity, transferring hexosyl groups	molecular_function	0.45485	1	1	34	622	34977	i2_HQ_pacbio_c74811/f14p0/2154
GO:0034645	cellular macromolecule biosynthetic process	biological_process	0.4559	1	5	34	4534	34977	i2_LQ_pacbio_c19257/f1p4/2633,i2_LQ_pacbio_c85528/f1p3/2106,i2_HQ_pacbio_c74811/f14p0/2154,i1_LQ_pacbio_c11770/f1p0/1505,i0_LQ_pacbio_c24732/f1p0/560
GO:0016614	oxidoreductase activity, acting on CH-OH group of donors	molecular_function	0.45658	1	1	34	601	34977	i2_LQ_pacbio_c89462/f1p7/2330
GO:0043436	oxoacid metabolic process	biological_process	0.45719	1	2	34	1552	34977	i2_HQ_pacbio_c14370/f2p2/2276,i1_LQ_pacbio_c7931/f1p6/1880
GO:0006082	organic acid metabolic process	biological_process	0.45809	1	2	34	1555	34977	i2_HQ_pacbio_c14370/f2p2/2276,i1_LQ_pacbio_c7931/f1p6/1880
GO:0044271	cellular nitrogen compound biosynthetic process	biological_process	0.45922	1	5	34	4529	34977	i1_LQ_pacbio_c11770/f1p0/1505,i0_LQ_pacbio_c24732/f1p0/560,i2_LQ_pacbio_c85528/f1p3/2106,i2_LQ_pacbio_c19257/f1p4/2633,i2_HQ_pacbio_c14370/f2p2/2276
GO:0018130	heterocycle biosynthetic process	biological_process	0.4624	1	4	34	3566	34977	i2_HQ_pacbio_c14370/f2p2/2276,i2_LQ_pacbio_c19257/f1p4/2633,i2_LQ_pacbio_c85528/f1p3/2106,i1_LQ_pacbio_c11770/f1p0/1505
GO:0016773	phosphotransferase activity, alcohol group as acceptor	molecular_function	0.46372	1	3	34	2597	34977	i2_LQ_pacbio_c79289/f1p8/3096,i2_LQ_pacbio_c44366/f1p1/2519,i2_HQ_pacbio_c14370/f2p2/2276
GO:0044237	cellular metabolic process	biological_process	0.46482	1	13	34	12679	34977	i0_LQ_pacbio_c24732/f1p0/560,i1_LQ_pacbio_c11770/f1p0/1505,i2_HQ_pacbio_c74811/f14p0/2154,i1_HQ_pacbio_c28788/f3p0/1351,i2_LQ_pacbio_c44366/f1p1/2519,i2_HQ_pacbio_c14370/f2p2/2276,i1_LQ_pacbio_c49461/f1p2/1486,i1_LQ_pacbio_c7931/f1p6/1880,i2_LQ_pacbio_c85528/f1p3/2106,i2_LQ_pacbio_c19257/f1p4/2633,i3_LQ_pacbio_c12901/f1p0/3417,i2_HQ_pacbio_c113442/f3p1/2895,i2_LQ_pacbio_c20104/f1p2/2633
GO:0012505	endomembrane system	cellular_component	0.46737	1	1	34	644	34977	i2_HQ_pacbio_c74811/f14p0/2154
GO:0009059	macromolecule biosynthetic process	biological_process	0.46759	1	5	34	4592	34977	i0_LQ_pacbio_c24732/f1p0/560,i1_LQ_pacbio_c11770/f1p0/1505,i2_HQ_pacbio_c74811/f14p0/2154,i2_LQ_pacbio_c85528/f1p3/2106,i2_LQ_pacbio_c19257/f1p4/2633
GO:0044260	cellular macromolecule metabolic process	biological_process	0.47295	1	10	34	9741	34977	i2_LQ_pacbio_c85528/f1p3/2106,i2_LQ_pacbio_c19257/f1p4/2633,i2_HQ_pacbio_c113442/f3p1/2895,i0_LQ_pacbio_c24732/f1p0/560,i1_HQ_pacbio_c28788/f3p0/1351,i2_HQ_pacbio_c74811/f14p0/2154,i1_LQ_pacbio_c11770/f1p0/1505,i1_LQ_pacbio_c49461/f1p2/1486,i2_HQ_pacbio_c14370/f2p2/2276,i2_LQ_pacbio_c44366/f1p1/2519
GO:0044255	cellular lipid metabolic process	biological_process	0.49535	1	1	34	684	34977	i2_LQ_pacbio_c20104/f1p2/2633
GO:0016779	nucleotidyltransferase activity	molecular_function	0.49945	1	1	34	718	34977	i2_LQ_pacbio_c19257/f1p4/2633
GO:0006281	DNA repair	biological_process	0.49963	1	1	34	723	34977	i1_LQ_pacbio_c49461/f1p2/1486
GO:0006351	transcription, DNA-templated	biological_process	0.50032	1	3	34	2735	34977	i1_LQ_pacbio_c11770/f1p0/1505,i2_LQ_pacbio_c85528/f1p3/2106,i2_LQ_pacbio_c19257/f1p4/2633
GO:0097659	nucleic acid-templated transcription	biological_process	0.50032	1	3	34	2735	34977	i2_LQ_pacbio_c85528/f1p3/2106,i2_LQ_pacbio_c19257/f1p4/2633,i1_LQ_pacbio_c11770/f1p0/1505
GO:1901362	organic cyclic compound biosynthetic process	biological_process	0.50586	1	4	34	3754	34977	i2_HQ_pacbio_c14370/f2p2/2276,i1_LQ_pacbio_c11770/f1p0/1505,i2_LQ_pacbio_c85528/f1p3/2106,i2_LQ_pacbio_c19257/f1p4/2633
GO:0032774	RNA biosynthetic process	biological_process	0.51111	1	3	34	2778	34977	i1_LQ_pacbio_c11770/f1p0/1505,i2_LQ_pacbio_c19257/f1p4/2633,i2_LQ_pacbio_c85528/f1p3/2106
GO:0006974	cellular response to DNA damage stimulus	biological_process	0.51322	1	1	34	751	34977	i1_LQ_pacbio_c49461/f1p2/1486
GO:0016301	kinase activity	molecular_function	0.51902	1	3	34	2842	34977	i2_LQ_pacbio_c44366/f1p1/2519,i2_HQ_pacbio_c14370/f2p2/2276,i1_LQ_pacbio_c7931/f1p6/1880
GO:0030529	ribonucleoprotein complex	cellular_component	0.53032	1	1	34	750	34977	i0_LQ_pacbio_c24732/f1p0/560
GO:0006259	DNA metabolic process	biological_process	0.53331	1	2	34	1879	34977	i1_LQ_pacbio_c49461/f1p2/1486,i2_HQ_pacbio_c113442/f3p1/2895
GO:0033554	cellular response to stress	biological_process	0.5414	1	1	34	808	34977	i1_LQ_pacbio_c49461/f1p2/1486
GO:0044711	single-organism biosynthetic process	biological_process	0.55202	1	2	34	1849	34977	i2_HQ_pacbio_c14370/f2p2/2276,i2_LQ_pacbio_c20104/f1p2/2633
GO:0006796	phosphate-containing compound metabolic process	biological_process	0.57292	1	3	34	3021	34977	i1_LQ_pacbio_c7931/f1p6/1880,i2_HQ_pacbio_c14370/f2p2/2276,i2_LQ_pacbio_c44366/f1p1/2519
GO:0006793	phosphorus metabolic process	biological_process	0.57557	1	3	34	3032	34977	i2_LQ_pacbio_c44366/f1p1/2519,i2_HQ_pacbio_c14370/f2p2/2276,i1_LQ_pacbio_c7931/f1p6/1880
GO:1901564	organonitrogen compound metabolic process	biological_process	0.58281	1	3	34	3011	34977	i0_LQ_pacbio_c24732/f1p0/560,i1_LQ_pacbio_c7931/f1p6/1880,i2_HQ_pacbio_c14370/f2p2/2276
GO:0016757	transferase activity, transferring glycosyl groups	molecular_function	0.58658	1	1	34	894	34977	i2_HQ_pacbio_c74811/f14p0/2154
GO:0005198	structural molecule activity	molecular_function	0.5946	1	1	34	906	34977	i0_LQ_pacbio_c24732/f1p0/560
GO:0043170	macromolecule metabolic process	biological_process	0.62119	1	10	34	10748	34977	i2_HQ_pacbio_c113442/f3p1/2895,i2_LQ_pacbio_c85528/f1p3/2106,i2_LQ_pacbio_c19257/f1p4/2633,i2_LQ_pacbio_c44366/f1p1/2519,i2_HQ_pacbio_c14370/f2p2/2276,i1_LQ_pacbio_c49461/f1p2/1486,i2_HQ_pacbio_c74811/f14p0/2154,i1_HQ_pacbio_c28788/f3p0/1351,i1_LQ_pacbio_c11770/f1p0/1505,i0_LQ_pacbio_c24732/f1p0/560
GO:0044763	single-organism cellular process	biological_process	0.62618	1	8	34	8623	34977	i2_HQ_pacbio_c74811/f14p0/2154,i1_LQ_pacbio_c49461/f1p2/1486,i2_HQ_pacbio_c14370/f2p2/2276,i1_LQ_pacbio_c7931/f1p6/1880,i2_LQ_pacbio_c79289/f1p8/3096,i2_HQ_pacbio_c113442/f3p1/2895,i2_LQ_pacbio_c20104/f1p2/2633,i2_LQ_pacbio_c60746/f1p4/2427
GO:0006355	regulation of transcription, DNA-templated	biological_process	0.62762	1	2	34	2156	34977	i2_LQ_pacbio_c85528/f1p3/2106,i1_LQ_pacbio_c11770/f1p0/1505
GO:1903506	regulation of nucleic acid-templated transcription	biological_process	0.62762	1	2	34	2156	34977	i2_LQ_pacbio_c85528/f1p3/2106,i1_LQ_pacbio_c11770/f1p0/1505
GO:0051252	regulation of RNA metabolic process	biological_process	0.63204	1	2	34	2173	34977	i2_LQ_pacbio_c85528/f1p3/2106,i1_LQ_pacbio_c11770/f1p0/1505
GO:2001141	regulation of RNA biosynthetic process	biological_process	0.63204	1	2	34	2173	34977	i1_LQ_pacbio_c11770/f1p0/1505,i2_LQ_pacbio_c85528/f1p3/2106
GO:0044248	cellular catabolic process	biological_process	0.63328	1	1	34	1004	34977	i1_LQ_pacbio_c49461/f1p2/1486
GO:0019219	regulation of nucleobase-containing compound metabolic process	biological_process	0.63537	1	2	34	2186	34977	i2_LQ_pacbio_c85528/f1p3/2106,i1_LQ_pacbio_c11770/f1p0/1505
GO:0008270	zinc ion binding	molecular_function	0.63626	1	2	34	2221	34977	i2_HQ_pacbio_c113442/f3p1/2895,i1_LQ_pacbio_c11770/f1p0/1505
GO:1901566	organonitrogen compound biosynthetic process	biological_process	0.63804	1	2	34	2153	34977	i2_HQ_pacbio_c14370/f2p2/2276,i0_LQ_pacbio_c24732/f1p0/560
GO:0044281	small molecule metabolic process	biological_process	0.64272	1	2	34	2174	34977	i2_HQ_pacbio_c14370/f2p2/2276,i1_LQ_pacbio_c7931/f1p6/1880
GO:0098796	membrane protein complex	cellular_component	0.64398	1	1	34	1067	34977	i3_LQ_pacbio_c12901/f1p0/3417
GO:0046872	metal ion binding	molecular_function	0.6464	1	4	34	4491	34977	i2_HQ_pacbio_c113442/f3p1/2895,i1_LQ_pacbio_c11770/f1p0/1505,i2_HQ_pacbio_c74811/f14p0/2154,i1_LQ_pacbio_c22095/f1p2/1748
GO:0043229	intracellular organelle	cellular_component	0.64869	1	4	34	4483	34977	i4_LQ_pacbio_c4985/f1p17/4899,i2_HQ_pacbio_c74811/f14p0/2154,i3_LQ_pacbio_c12901/f1p0/3417,i0_LQ_pacbio_c24732/f1p0/560
GO:0006412	translation	biological_process	0.65008	1	1	34	1046	34977	i0_LQ_pacbio_c24732/f1p0/560
GO:0043169	cation binding	molecular_function	0.65274	1	4	34	4525	34977	i1_LQ_pacbio_c22095/f1p2/1748,i2_HQ_pacbio_c74811/f14p0/2154,i1_LQ_pacbio_c11770/f1p0/1505,i2_HQ_pacbio_c113442/f3p1/2895
GO:0005488	binding	molecular_function	0.65398	1	19	34	20370	34977	i2_HQ_pacbio_c113442/f3p1/2895,i4_LQ_pacbio_c873/f1p0/4495,i2_LQ_pacbio_c19257/f1p4/2633,i2_HQ_pacbio_c26694/f2p3/2642,i3_LQ_pacbio_c14844/f1p0/3106,i1_LQ_pacbio_c6776/f1p0/1939,i2_LQ_pacbio_c44366/f1p1/2519,i2_LQ_pacbio_c8002/f1p2/2493,i1_LQ_pacbio_c49461/f1p2/1486,i1_LQ_pacbio_c3131/f1p1/1852,i1_LQ_pacbio_c22095/f1p2/1748,i1_HQ_pacbio_c27580/f3p2/1603,i2_LQ_pacbio_c85528/f1p3/2106,i1_LQ_pacbio_…
GO:0050662	coenzyme binding	molecular_function	0.65765	1	1	34	1049	34977	i1_LQ_pacbio_c33931/f1p0/1509
GO:0044267	cellular protein metabolic process	biological_process	0.6582	1	4	34	4528	34977	i1_LQ_pacbio_c49461/f1p2/1486,i2_LQ_pacbio_c44366/f1p1/2519,i0_LQ_pacbio_c24732/f1p0/560,i2_HQ_pacbio_c74811/f14p0/2154
GO:0043043	peptide biosynthetic process	biological_process	0.65865	1	1	34	1070	34977	i0_LQ_pacbio_c24732/f1p0/560
GO:2000112	regulation of cellular macromolecule biosynthetic process	biological_process	0.66151	1	2	34	2295	34977	i1_LQ_pacbio_c11770/f1p0/1505,i2_LQ_pacbio_c85528/f1p3/2106
GO:0043226	organelle	cellular_component	0.66434	1	4	34	4571	34977	i4_LQ_pacbio_c4985/f1p17/4899,i3_LQ_pacbio_c12901/f1p0/3417,i2_HQ_pacbio_c74811/f14p0/2154,i0_LQ_pacbio_c24732/f1p0/560
GO:0005525	GTP binding	molecular_function	0.6655	1	1	34	1129	34977	i3_HQ_pacbio_c9267/f3p2/3073
GO:0010556	regulation of macromolecule biosynthetic process	biological_process	0.66562	1	2	34	2312	34977	i2_LQ_pacbio_c85528/f1p3/2106,i1_LQ_pacbio_c11770/f1p0/1505
GO:0031326	regulation of cellular biosynthetic process	biological_process	0.66562	1	2	34	2312	34977	i2_LQ_pacbio_c85528/f1p3/2106,i1_LQ_pacbio_c11770/f1p0/1505
GO:0032561	guanyl ribonucleotide binding	molecular_function	0.66622	1	1	34	1131	34977	i3_HQ_pacbio_c9267/f3p2/3073
GO:0051171	regulation of nitrogen compound metabolic process	biological_process	0.6669	1	2	34	2317	34977	i1_LQ_pacbio_c11770/f1p0/1505,i2_LQ_pacbio_c85528/f1p3/2106
GO:0009889	regulation of biosynthetic process	biological_process	0.66708	1	2	34	2318	34977	i2_LQ_pacbio_c85528/f1p3/2106,i1_LQ_pacbio_c11770/f1p0/1505
GO:0019001	guanyl nucleotide binding	molecular_function	0.66781	1	1	34	1136	34977	i3_HQ_pacbio_c9267/f3p2/3073
GO:0006518	peptide metabolic process	biological_process	0.67481	1	1	34	1117	34977	i0_LQ_pacbio_c24732/f1p0/560
GO:0010468	regulation of gene expression	biological_process	0.68545	1	2	34	2395	34977	i2_LQ_pacbio_c85528/f1p3/2106,i1_LQ_pacbio_c11770/f1p0/1505
GO:0080090	regulation of primary metabolic process	biological_process	0.68989	1	2	34	2418	34977	i2_LQ_pacbio_c85528/f1p3/2106,i1_LQ_pacbio_c11770/f1p0/1505
GO:0043604	amide biosynthetic process	biological_process	0.69267	1	1	34	1172	34977	i0_LQ_pacbio_c24732/f1p0/560
GO:0043227	membrane-bounded organelle	cellular_component	0.69591	1	3	34	3617	34977	i4_LQ_pacbio_c4985/f1p17/4899,i3_LQ_pacbio_c12901/f1p0/3417,i2_HQ_pacbio_c74811/f14p0/2154
GO:0043231	intracellular membrane-bounded organelle	cellular_component	0.69591	1	3	34	3617	34977	i4_LQ_pacbio_c4985/f1p17/4899,i3_LQ_pacbio_c12901/f1p0/3417,i2_HQ_pacbio_c74811/f14p0/2154
GO:0044424	intracellular part	cellular_component	0.69636	1	5	34	5872	34977	i0_LQ_pacbio_c24732/f1p0/560,i3_LQ_pacbio_c12901/f1p0/3417,i1_HQ_pacbio_c28788/f3p0/1351,i2_HQ_pacbio_c74811/f14p0/2154,i4_LQ_pacbio_c4985/f1p17/4899
GO:0044699	single-organism process	biological_process	0.70086	1	11	34	12281	34977	i1_LQ_pacbio_c7931/f1p6/1880,i2_LQ_pacbio_c79289/f1p8/3096,i1_LQ_pacbio_c33931/f1p0/1509,i2_HQ_pacbio_c113442/f3p1/2895,i2_LQ_pacbio_c20104/f1p2/2633,i2_LQ_pacbio_c60746/f1p4/2427,i2_LQ_pacbio_c89462/f1p7/2330,i2_HQ_pacbio_c74811/f14p0/2154,i2_HQ_pacbio_c14370/f2p2/2276,i1_LQ_pacbio_c49461/f1p2/1486,i2_LQ_pacbio_c15483/f1p0/2084
GO:0031323	regulation of cellular metabolic process	biological_process	0.70202	1	2	34	2469	34977	i1_LQ_pacbio_c11770/f1p0/1505,i2_LQ_pacbio_c85528/f1p3/2106
GO:0060255	regulation of macromolecule metabolic process	biological_process	0.70275	1	2	34	2472	34977	i2_LQ_pacbio_c85528/f1p3/2106,i1_LQ_pacbio_c11770/f1p0/1505
GO:0015075	ion transmembrane transporter activity	molecular_function	0.70359	1	1	34	1217	34977	i2_LQ_pacbio_c60746/f1p4/2427
GO:0043603	cellular amide metabolic process	biological_process	0.71834	1	1	34	1257	34977	i0_LQ_pacbio_c24732/f1p0/560
GO:0005622	intracellular	cellular_component	0.72689	1	5	34	6076	34977	i0_LQ_pacbio_c24732/f1p0/560,i2_HQ_pacbio_c74811/f14p0/2154,i3_LQ_pacbio_c12901/f1p0/3417,i1_HQ_pacbio_c28788/f3p0/1351,i4_LQ_pacbio_c4985/f1p17/4899
GO:0022891	substrate-specific transmembrane transporter activity	molecular_function	0.72716	1	1	34	1296	34977	i2_LQ_pacbio_c60746/f1p4/2427
GO:0043232	intracellular non-membrane-bounded organelle	cellular_component	0.7291	1	1	34	1316	34977	i0_LQ_pacbio_c24732/f1p0/560
GO:0009987	cellular process	biological_process	0.72922	1	15	34	16769	34977	i2_HQ_pacbio_c113442/f3p1/2895,i2_LQ_pacbio_c20104/f1p2/2633,i2_LQ_pacbio_c60746/f1p4/2427,i2_LQ_pacbio_c85528/f1p3/2106,i2_LQ_pacbio_c19257/f1p4/2633,i1_LQ_pacbio_c7931/f1p6/1880,i2_LQ_pacbio_c79289/f1p8/3096,i3_LQ_pacbio_c12901/f1p0/3417,i2_LQ_pacbio_c44366/f1p1/2519,i1_LQ_pacbio_c49461/f1p2/1486,i2_HQ_pacbio_c14370/f2p2/2276,i0_LQ_pacbio_c24732/f1p0/560,i2_HQ_pacbio_c74811/f14p0/2154,i1_LQ_pac…
GO:0019222	regulation of metabolic process	biological_process	0.73409	1	2	34	2622	34977	i1_LQ_pacbio_c11770/f1p0/1505,i2_LQ_pacbio_c85528/f1p3/2106
GO:0048037	cofactor binding	molecular_function	0.73646	1	1	34	1304	34977	i1_LQ_pacbio_c33931/f1p0/1509
GO:0043228	non-membrane-bounded organelle	cellular_component	0.74297	1	1	34	1370	34977	i0_LQ_pacbio_c24732/f1p0/560
GO:0006950	response to stress	biological_process	0.74622	1	1	34	1390	34977	i1_LQ_pacbio_c49461/f1p2/1486
GO:0016787	hydrolase activity	molecular_function	0.74802	1	5	34	6276	34977	i1_LQ_pacbio_c22095/f1p2/1748,i2_HQ_pacbio_c74811/f14p0/2154,i2_LQ_pacbio_c79289/f1p8/3096,i2_LQ_pacbio_c38904/f1p4/2412,i2_LQ_pacbio_c79652/f1p2/2762
GO:0006508	proteolysis	biological_process	0.74991	1	1	34	1394	34977	i1_LQ_pacbio_c49461/f1p2/1486
GO:0044425	membrane part	cellular_component	0.75868	1	3	34	3954	34977	i2_LQ_pacbio_c89462/f1p7/2330,i3_LQ_pacbio_c12901/f1p0/3417,i2_HQ_pacbio_c74811/f14p0/2154
GO:0016788	hydrolase activity, acting on ester bonds	molecular_function	0.76171	1	1	34	1454	34977	i2_HQ_pacbio_c74811/f14p0/2154
GO:0022892	substrate-specific transporter activity	molecular_function	0.76419	1	1	34	1436	34977	i2_LQ_pacbio_c60746/f1p4/2427
GO:0046914	transition metal ion binding	molecular_function	0.77169	1	2	34	2839	34977	i2_HQ_pacbio_c113442/f3p1/2895,i1_LQ_pacbio_c11770/f1p0/1505
GO:0005623	cell	cellular_component	0.78578	1	5	34	6523	34977	i3_LQ_pacbio_c12901/f1p0/3417,i2_HQ_pacbio_c74811/f14p0/2154,i1_HQ_pacbio_c28788/f3p0/1351,i0_LQ_pacbio_c24732/f1p0/560,i4_LQ_pacbio_c4985/f1p17/4899
GO:0044464	cell part	cellular_component	0.78578	1	5	34	6523	34977	i4_LQ_pacbio_c4985/f1p17/4899,i1_HQ_pacbio_c28788/f3p0/1351,i3_LQ_pacbio_c12901/f1p0/3417,i2_HQ_pacbio_c74811/f14p0/2154,i0_LQ_pacbio_c24732/f1p0/560
GO:0006811	ion transport	biological_process	0.78751	1	1	34	1536	34977	i2_LQ_pacbio_c60746/f1p4/2427
GO:0006464	cellular protein modification process	biological_process	0.79057	1	2	34	2952	34977	i2_HQ_pacbio_c74811/f14p0/2154,i2_LQ_pacbio_c44366/f1p1/2519
GO:0036211	protein modification process	biological_process	0.79057	1	2	34	2952	34977	i2_HQ_pacbio_c74811/f14p0/2154,i2_LQ_pacbio_c44366/f1p1/2519
GO:0032553	ribonucleotide binding	molecular_function	0.80024	1	4	34	5578	34977	i1_LQ_pacbio_c33931/f1p0/1509,i3_HQ_pacbio_c9267/f3p2/3073,i2_LQ_pacbio_c44366/f1p1/2519,i1_LQ_pacbio_c6776/f1p0/1939
GO:0003723	RNA binding	molecular_function	0.80141	1	1	34	1619	34977	i2_HQ_pacbio_c26694/f2p3/2642
GO:0016021	integral component of membrane	cellular_component	0.80382	1	2	34	2977	34977	i2_HQ_pacbio_c74811/f14p0/2154,i2_LQ_pacbio_c89462/f1p7/2330
GO:0031224	intrinsic component of membrane	cellular_component	0.80607	1	2	34	2991	34977	i2_LQ_pacbio_c89462/f1p7/2330,i2_HQ_pacbio_c74811/f14p0/2154
GO:0097367	carbohydrate derivative binding	molecular_function	0.80766	1	4	34	5638	34977	i1_LQ_pacbio_c33931/f1p0/1509,i2_LQ_pacbio_c44366/f1p1/2519,i3_HQ_pacbio_c9267/f3p2/3073,i1_LQ_pacbio_c6776/f1p0/1939
GO:0019538	protein metabolic process	biological_process	0.81671	1	4	34	5594	34977	i0_LQ_pacbio_c24732/f1p0/560,i2_HQ_pacbio_c74811/f14p0/2154,i1_LQ_pacbio_c49461/f1p2/1486,i2_LQ_pacbio_c44366/f1p1/2519
GO:0043167	ion binding	molecular_function	0.83368	1	8	34	10482	34977	i1_LQ_pacbio_c6776/f1p0/1939,i2_LQ_pacbio_c44366/f1p1/2519,i3_HQ_pacbio_c9267/f3p2/3073,i1_LQ_pacbio_c22095/f1p2/1748,i1_LQ_pacbio_c11770/f1p0/1505,i2_HQ_pacbio_c74811/f14p0/2154,i2_HQ_pacbio_c113442/f3p1/2895,i1_LQ_pacbio_c33931/f1p0/1509
GO:0071702	organic substance transport	biological_process	0.84212	1	1	34	1867	34977	i2_LQ_pacbio_c60746/f1p4/2427
GO:0016043	cellular component organization	biological_process	0.8475	1	1	34	1878	34977	i2_LQ_pacbio_c79289/f1p8/3096
GO:0006468	protein phosphorylation	biological_process	0.8557	1	1	34	1946	34977	i2_LQ_pacbio_c44366/f1p1/2519
GO:0022857	transmembrane transporter activity	molecular_function	0.86241	1	1	34	1973	34977	i2_LQ_pacbio_c60746/f1p4/2427
GO:0043412	macromolecule modification	biological_process	0.86332	1	2	34	3481	34977	i2_LQ_pacbio_c44366/f1p1/2519,i2_HQ_pacbio_c74811/f14p0/2154
GO:0055085	transmembrane transport	biological_process	0.86409	1	1	34	1979	34977	i2_LQ_pacbio_c60746/f1p4/2427
GO:0051716	cellular response to stimulus	biological_process	0.87093	1	1	34	2070	34977	i1_LQ_pacbio_c49461/f1p2/1486
GO:0032991	macromolecular complex	cellular_component	0.87608	1	2	34	3582	34977	i3_LQ_pacbio_c12901/f1p0/3417,i0_LQ_pacbio_c24732/f1p0/560
GO:0004672	protein kinase activity	molecular_function	0.8764	1	1	34	2110	34977	i2_LQ_pacbio_c44366/f1p1/2519
GO:0043168	anion binding	molecular_function	0.88362	1	4	34	6380	34977	i1_LQ_pacbio_c33931/f1p0/1509,i2_LQ_pacbio_c44366/f1p1/2519,i3_HQ_pacbio_c9267/f3p2/3073,i1_LQ_pacbio_c6776/f1p0/1939
GO:0000166	nucleotide binding	molecular_function	0.88887	1	4	34	6466	34977	i1_LQ_pacbio_c33931/f1p0/1509,i2_LQ_pacbio_c44366/f1p1/2519,i3_HQ_pacbio_c9267/f3p2/3073,i1_LQ_pacbio_c6776/f1p0/1939
GO:1901265	nucleoside phosphate binding	molecular_function	0.88887	1	4	34	6466	34977	i1_LQ_pacbio_c6776/f1p0/1939,i3_HQ_pacbio_c9267/f3p2/3073,i2_LQ_pacbio_c44366/f1p1/2519,i1_LQ_pacbio_c33931/f1p0/1509
GO:0005515	protein binding	molecular_function	0.89152	1	5	34	7771	34977	i3_LQ_pacbio_c14844/f1p0/3106,i3_LQ_pacbio_c12901/f1p0/3417,i1_HQ_pacbio_c27580/f3p2/1603,i1_LQ_pacbio_c3131/f1p1/1852,i2_LQ_pacbio_c8002/f1p2/2493
GO:0016020	membrane	cellular_component	0.89969	1	4	34	6467	34977	i3_LQ_pacbio_c12901/f1p0/3417,i2_HQ_pacbio_c74811/f14p0/2154,i2_LQ_pacbio_c89462/f1p7/2330,i2_LQ_pacbio_c60746/f1p4/2427
GO:0036094	small molecule binding	molecular_function	0.9	1	4	34	6612	34977	i3_HQ_pacbio_c9267/f3p2/3073,i2_LQ_pacbio_c44366/f1p1/2519,i1_LQ_pacbio_c6776/f1p0/1939,i1_LQ_pacbio_c33931/f1p0/1509
GO:0050794	regulation of cellular process	biological_process	0.90608	1	2	34	3914	34977	i1_LQ_pacbio_c11770/f1p0/1505,i2_LQ_pacbio_c85528/f1p3/2106
GO:0035639	purine ribonucleoside triphosphate binding	molecular_function	0.90996	1	3	34	5457	34977	i2_LQ_pacbio_c44366/f1p1/2519,i3_HQ_pacbio_c9267/f3p2/3073,i1_LQ_pacbio_c6776/f1p0/1939
GO:0005215	transporter activity	molecular_function	0.91162	1	1	34	2389	34977	i2_LQ_pacbio_c60746/f1p4/2427
GO:0001883	purine nucleoside binding	molecular_function	0.9133	1	3	34	5510	34977	i3_HQ_pacbio_c9267/f3p2/3073,i2_LQ_pacbio_c44366/f1p1/2519,i1_LQ_pacbio_c6776/f1p0/1939
GO:0032549	ribonucleoside binding	molecular_function	0.9133	1	3	34	5510	34977	i1_LQ_pacbio_c6776/f1p0/1939,i3_HQ_pacbio_c9267/f3p2/3073,i2_LQ_pacbio_c44366/f1p1/2519
GO:0032550	purine ribonucleoside binding	molecular_function	0.9133	1	3	34	5510	34977	i2_LQ_pacbio_c44366/f1p1/2519,i3_HQ_pacbio_c9267/f3p2/3073,i1_LQ_pacbio_c6776/f1p0/1939
GO:0032555	purine ribonucleotide binding	molecular_function	0.91345	1	3	34	5512	34977	i1_LQ_pacbio_c6776/f1p0/1939,i3_HQ_pacbio_c9267/f3p2/3073,i2_LQ_pacbio_c44366/f1p1/2519
GO:0001882	nucleoside binding	molecular_function	0.91377	1	3	34	5518	34977	i1_LQ_pacbio_c6776/f1p0/1939,i2_LQ_pacbio_c44366/f1p1/2519,i3_HQ_pacbio_c9267/f3p2/3073
GO:0017076	purine nucleotide binding	molecular_function	0.91582	1	3	34	5548	34977	i3_HQ_pacbio_c9267/f3p2/3073,i2_LQ_pacbio_c44366/f1p1/2519,i1_LQ_pacbio_c6776/f1p0/1939
GO:0050789	regulation of biological process	biological_process	0.919	1	2	34	4081	34977	i1_LQ_pacbio_c11770/f1p0/1505,i2_LQ_pacbio_c85528/f1p3/2106
GO:0005634	nucleus	cellular_component	0.92776	1	1	34	2612	34977	i4_LQ_pacbio_c4985/f1p17/4899
GO:0065007	biological regulation	biological_process	0.93352	1	2	34	4305	34977	i1_LQ_pacbio_c11770/f1p0/1505,i2_LQ_pacbio_c85528/f1p3/2106
GO:0050896	response to stimulus	biological_process	0.94471	1	1	34	2880	34977	i1_LQ_pacbio_c49461/f1p2/1486
GO:0043234	protein complex	cellular_component	0.94479	1	1	34	2874	34977	i3_LQ_pacbio_c12901/f1p0/3417
GO:0005524	ATP binding	molecular_function	0.96053	1	2	34	4988	34977	i2_LQ_pacbio_c44366/f1p1/2519,i1_LQ_pacbio_c6776/f1p0/1939
GO:0032559	adenyl ribonucleotide binding	molecular_function	0.96257	1	2	34	5050	34977	i1_LQ_pacbio_c6776/f1p0/1939,i2_LQ_pacbio_c44366/f1p1/2519
GO:0030554	adenyl nucleotide binding	molecular_function	0.96373	1	2	34	5084	34977	i1_LQ_pacbio_c6776/f1p0/1939,i2_LQ_pacbio_c44366/f1p1/2519
GO:0044765	single-organism transport	biological_process	0.97242	1	1	34	3483	34977	i2_LQ_pacbio_c60746/f1p4/2427
GO:1902578	single-organism localization	biological_process	0.97376	1	1	34	3530	34977	i2_LQ_pacbio_c60746/f1p4/2427
GO:0006810	transport	biological_process	0.99411	1	1	34	4908	34977	i2_LQ_pacbio_c60746/f1p4/2427
GO:0051234	establishment of localization	biological_process	0.9943	1	1	34	4938	34977	i2_LQ_pacbio_c60746/f1p4/2427
GO:0051179	localization	biological_process	0.99496	1	1	34	5048	34977	i2_LQ_pacbio_c60746/f1p4/2427

## Sheet: Class 5
Class 5 GO enrichment result
GO_accession	Description	Term_type	Over_represented_pValue	Corrected_pValue	DEG_item	DEG_list	Bg_item	Bg_list	Gene_names
GO:0008131	primary amine oxidase activity	molecular_function	0.00010737	0.46846	3	78	42	34977	i2_LQ_pacbio_c41329/f1p4/2361,i2_LQ_pacbio_c56904/f1p5/2786,i3_LQ_pacbio_c12525/f1p6/3090
GO:0016641	oxidoreductase activity, acting on the CH-NH2 group of donors, oxygen as acceptor	molecular_function	0.00025488	0.51956	3	78	55	34977	i3_LQ_pacbio_c12525/f1p6/3090,i2_LQ_pacbio_c56904/f1p5/2786,i2_LQ_pacbio_c41329/f1p4/2361
GO:0048038	quinone binding	molecular_function	0.00037973	0.51956	3	78	65	34977	i2_LQ_pacbio_c41329/f1p4/2361,i2_LQ_pacbio_c56904/f1p5/2786,i3_LQ_pacbio_c12525/f1p6/3090
GO:0016052	carbohydrate catabolic process	biological_process	0.00047633	0.51956	5	78	276	34977	i1_LQ_pacbio_c11561/f1p5/1913,i2_LQ_pacbio_c29284/f1p3/2322,i2_LQ_pacbio_c46803/f1p2/2294,i0_LQ_pacbio_c1083/f2p0/817,i1_HQ_pacbio_c31227/f5p2/1900
GO:0046034	ATP metabolic process	biological_process	0.0013455	0.57819	5	78	352	34977	i1_LQ_pacbio_c11313/f1p22/1905,i0_LQ_pacbio_c1083/f2p0/817,i1_HQ_pacbio_c31227/f5p2/1900,i2_LQ_pacbio_c38447/f1p7/2322,i2_LQ_pacbio_c46803/f1p2/2294
GO:0009141	nucleoside triphosphate metabolic process	biological_process	0.0014537	0.57819	5	78	359	34977	i2_LQ_pacbio_c46803/f1p2/2294,i1_HQ_pacbio_c31227/f5p2/1900,i0_LQ_pacbio_c1083/f2p0/817,i2_LQ_pacbio_c38447/f1p7/2322,i1_LQ_pacbio_c11313/f1p22/1905
GO:0009144	purine nucleoside triphosphate metabolic process	biological_process	0.0014537	0.57819	5	78	359	34977	i2_LQ_pacbio_c46803/f1p2/2294,i2_LQ_pacbio_c38447/f1p7/2322,i0_LQ_pacbio_c1083/f2p0/817,i1_HQ_pacbio_c31227/f5p2/1900,i1_LQ_pacbio_c11313/f1p22/1905
GO:0009199	ribonucleoside triphosphate metabolic process	biological_process	0.0014537	0.57819	5	78	359	34977	i2_LQ_pacbio_c46803/f1p2/2294,i2_LQ_pacbio_c38447/f1p7/2322,i0_LQ_pacbio_c1083/f2p0/817,i1_HQ_pacbio_c31227/f5p2/1900,i1_LQ_pacbio_c11313/f1p22/1905
GO:0009205	purine ribonucleoside triphosphate metabolic process	biological_process	0.0014537	0.57819	5	78	359	34977	i2_LQ_pacbio_c46803/f1p2/2294,i1_LQ_pacbio_c11313/f1p22/1905,i1_HQ_pacbio_c31227/f5p2/1900,i0_LQ_pacbio_c1083/f2p0/817,i2_LQ_pacbio_c38447/f1p7/2322
GO:0009126	purine nucleoside monophosphate metabolic process	biological_process	0.0015626	0.57819	5	78	365	34977	i2_LQ_pacbio_c46803/f1p2/2294,i1_LQ_pacbio_c11313/f1p22/1905,i1_HQ_pacbio_c31227/f5p2/1900,i0_LQ_pacbio_c1083/f2p0/817,i2_LQ_pacbio_c38447/f1p7/2322
GO:0009167	purine ribonucleoside monophosphate metabolic process	biological_process	0.0015626	0.57819	5	78	365	34977	i1_LQ_pacbio_c11313/f1p22/1905,i2_LQ_pacbio_c38447/f1p7/2322,i0_LQ_pacbio_c1083/f2p0/817,i1_HQ_pacbio_c31227/f5p2/1900,i2_LQ_pacbio_c46803/f1p2/2294
GO:0009161	ribonucleoside monophosphate metabolic process	biological_process	0.0016807	0.57819	5	78	371	34977	i0_LQ_pacbio_c1083/f2p0/817,i2_LQ_pacbio_c38447/f1p7/2322,i1_HQ_pacbio_c31227/f5p2/1900,i1_LQ_pacbio_c11313/f1p22/1905,i2_LQ_pacbio_c46803/f1p2/2294
GO:0009123	nucleoside monophosphate metabolic process	biological_process	0.0017228	0.57819	5	78	373	34977	i2_LQ_pacbio_c46803/f1p2/2294,i1_LQ_pacbio_c11313/f1p22/1905,i2_LQ_pacbio_c38447/f1p7/2322,i0_LQ_pacbio_c1083/f2p0/817,i1_HQ_pacbio_c31227/f5p2/1900
GO:0042278	purine nucleoside metabolic process	biological_process	0.0033669	0.94478	5	78	438	34977	i2_LQ_pacbio_c38447/f1p7/2322,i0_LQ_pacbio_c1083/f2p0/817,i1_HQ_pacbio_c31227/f5p2/1900,i1_LQ_pacbio_c11313/f1p22/1905,i2_LQ_pacbio_c46803/f1p2/2294
GO:0046128	purine ribonucleoside metabolic process	biological_process	0.0033669	0.94478	5	78	438	34977	i0_LQ_pacbio_c1083/f2p0/817,i1_HQ_pacbio_c31227/f5p2/1900,i2_LQ_pacbio_c38447/f1p7/2322,i1_LQ_pacbio_c11313/f1p22/1905,i2_LQ_pacbio_c46803/f1p2/2294
GO:0016638	oxidoreductase activity, acting on the CH-NH2 group of donors	molecular_function	0.0034647	0.94478	3	78	140	34977	i2_LQ_pacbio_c41329/f1p4/2361,i3_LQ_pacbio_c12525/f1p6/3090,i2_LQ_pacbio_c56904/f1p5/2786
GO:0009150	purine ribonucleotide metabolic process	biological_process	0.0039334	1	5	78	456	34977	i2_LQ_pacbio_c46803/f1p2/2294,i1_LQ_pacbio_c11313/f1p22/1905,i0_LQ_pacbio_c1083/f2p0/817,i1_HQ_pacbio_c31227/f5p2/1900,i2_LQ_pacbio_c38447/f1p7/2322
GO:0009259	ribonucleotide metabolic process	biological_process	0.0041631	1	5	78	462	34977	i2_LQ_pacbio_c46803/f1p2/2294,i1_LQ_pacbio_c11313/f1p22/1905,i1_HQ_pacbio_c31227/f5p2/1900,i0_LQ_pacbio_c1083/f2p0/817,i2_LQ_pacbio_c38447/f1p7/2322
GO:0006163	purine nucleotide metabolic process	biological_process	0.0045444	1	5	78	472	34977	i0_LQ_pacbio_c1083/f2p0/817,i1_HQ_pacbio_c31227/f5p2/1900,i2_LQ_pacbio_c38447/f1p7/2322,i1_LQ_pacbio_c11313/f1p22/1905,i2_LQ_pacbio_c46803/f1p2/2294
GO:0005507	copper ion binding	molecular_function	0.0053237	1	3	78	155	34977	i2_LQ_pacbio_c41329/f1p4/2361,i2_LQ_pacbio_c56904/f1p5/2786,i3_LQ_pacbio_c12525/f1p6/3090
GO:0072521	purine-containing compound metabolic process	biological_process	0.0053621	1	5	78	491	34977	i1_HQ_pacbio_c31227/f5p2/1900,i0_LQ_pacbio_c1083/f2p0/817,i2_LQ_pacbio_c38447/f1p7/2322,i1_LQ_pacbio_c11313/f1p22/1905,i2_LQ_pacbio_c46803/f1p2/2294
GO:0009119	ribonucleoside metabolic process	biological_process	0.0053625	1	5	78	487	34977	i0_LQ_pacbio_c1083/f2p0/817,i1_HQ_pacbio_c31227/f5p2/1900,i2_LQ_pacbio_c38447/f1p7/2322,i1_LQ_pacbio_c11313/f1p22/1905,i2_LQ_pacbio_c46803/f1p2/2294
GO:0019693	ribose phosphate metabolic process	biological_process	0.0056509	1	5	78	496	34977	i2_LQ_pacbio_c46803/f1p2/2294,i0_LQ_pacbio_c1083/f2p0/817,i1_HQ_pacbio_c31227/f5p2/1900,i2_LQ_pacbio_c38447/f1p7/2322,i1_LQ_pacbio_c11313/f1p22/1905
GO:0044038	cell wall macromolecule biosynthetic process	biological_process	0.0070246	1	1	78	3	34977	i2_LQ_pacbio_c12772/f1p3/2586
GO:0070589	cellular component macromolecule biosynthetic process	biological_process	0.0070246	1	1	78	3	34977	i2_LQ_pacbio_c12772/f1p3/2586
GO:0009308	amine metabolic process	biological_process	0.0076461	1	3	78	180	34977	i2_LQ_pacbio_c56904/f1p5/2786,i3_LQ_pacbio_c12525/f1p6/3090,i2_LQ_pacbio_c41329/f1p4/2361
GO:0009116	nucleoside metabolic process	biological_process	0.0076595	1	5	78	530	34977	i1_LQ_pacbio_c11313/f1p22/1905,i1_HQ_pacbio_c31227/f5p2/1900,i0_LQ_pacbio_c1083/f2p0/817,i2_LQ_pacbio_c38447/f1p7/2322,i2_LQ_pacbio_c46803/f1p2/2294
GO:1901657	glycosyl compound metabolic process	biological_process	0.0076595	1	5	78	530	34977	i2_LQ_pacbio_c46803/f1p2/2294,i1_LQ_pacbio_c11313/f1p22/1905,i1_HQ_pacbio_c31227/f5p2/1900,i0_LQ_pacbio_c1083/f2p0/817,i2_LQ_pacbio_c38447/f1p7/2322
GO:0000272	polysaccharide catabolic process	biological_process	0.010449	1	2	78	66	34977	i1_LQ_pacbio_c11561/f1p5/1913,i2_LQ_pacbio_c29284/f1p3/2322
GO:0006096	glycolytic process	biological_process	0.011219	1	3	78	198	34977	i1_HQ_pacbio_c31227/f5p2/1900,i0_LQ_pacbio_c1083/f2p0/817,i2_LQ_pacbio_c46803/f1p2/2294
GO:0006757	ATP generation from ADP	biological_process	0.011219	1	3	78	198	34977	i2_LQ_pacbio_c46803/f1p2/2294,i1_HQ_pacbio_c31227/f5p2/1900,i0_LQ_pacbio_c1083/f2p0/817
GO:0009135	purine nucleoside diphosphate metabolic process	biological_process	0.011219	1	3	78	198	34977	i0_LQ_pacbio_c1083/f2p0/817,i1_HQ_pacbio_c31227/f5p2/1900,i2_LQ_pacbio_c46803/f1p2/2294
GO:0009179	purine ribonucleoside diphosphate metabolic process	biological_process	0.011219	1	3	78	198	34977	i2_LQ_pacbio_c46803/f1p2/2294,i0_LQ_pacbio_c1083/f2p0/817,i1_HQ_pacbio_c31227/f5p2/1900
GO:0009185	ribonucleoside diphosphate metabolic process	biological_process	0.011219	1	3	78	198	34977	i0_LQ_pacbio_c1083/f2p0/817,i1_HQ_pacbio_c31227/f5p2/1900,i2_LQ_pacbio_c46803/f1p2/2294
GO:0046031	ADP metabolic process	biological_process	0.011219	1	3	78	198	34977	i2_LQ_pacbio_c46803/f1p2/2294,i1_HQ_pacbio_c31227/f5p2/1900,i0_LQ_pacbio_c1083/f2p0/817
GO:0006090	pyruvate metabolic process	biological_process	0.011947	1	3	78	203	34977	i2_LQ_pacbio_c46803/f1p2/2294,i1_HQ_pacbio_c31227/f5p2/1900,i0_LQ_pacbio_c1083/f2p0/817
GO:0006165	nucleoside diphosphate phosphorylation	biological_process	0.012183	1	3	78	205	34977	i1_HQ_pacbio_c31227/f5p2/1900,i0_LQ_pacbio_c1083/f2p0/817,i2_LQ_pacbio_c46803/f1p2/2294
GO:0009132	nucleoside diphosphate metabolic process	biological_process	0.012183	1	3	78	205	34977	i2_LQ_pacbio_c46803/f1p2/2294,i0_LQ_pacbio_c1083/f2p0/817,i1_HQ_pacbio_c31227/f5p2/1900
GO:0046939	nucleotide phosphorylation	biological_process	0.012183	1	3	78	205	34977	i0_LQ_pacbio_c1083/f2p0/817,i1_HQ_pacbio_c31227/f5p2/1900,i2_LQ_pacbio_c46803/f1p2/2294
GO:0009117	nucleotide metabolic process	biological_process	0.012387	1	5	78	603	34977	i2_LQ_pacbio_c46803/f1p2/2294,i1_HQ_pacbio_c31227/f5p2/1900,i0_LQ_pacbio_c1083/f2p0/817,i2_LQ_pacbio_c38447/f1p7/2322,i1_LQ_pacbio_c11313/f1p22/1905
GO:0006753	nucleoside phosphate metabolic process	biological_process	0.012474	1	5	78	604	34977	i2_LQ_pacbio_c46803/f1p2/2294,i0_LQ_pacbio_c1083/f2p0/817,i2_LQ_pacbio_c38447/f1p7/2322,i1_HQ_pacbio_c31227/f5p2/1900,i1_LQ_pacbio_c11313/f1p22/1905
GO:0044724	single-organism carbohydrate catabolic process	biological_process	0.012814	1	3	78	208	34977	i2_LQ_pacbio_c46803/f1p2/2294,i1_HQ_pacbio_c31227/f5p2/1900,i0_LQ_pacbio_c1083/f2p0/817
GO:0016757	transferase activity, transferring glycosyl groups	molecular_function	0.015048	1	6	78	894	34977	i1_LQ_pacbio_c9425/f1p1/1895,i2_LQ_pacbio_c15489/f1p4/2176,i2_LQ_pacbio_c12772/f1p3/2586,i2_LQ_pacbio_c106076/f1p6/2385,i2_LQ_pacbio_c45902/f1p0/2174,i2_LQ_pacbio_c66332/f1p3/2829
GO:0044421	extracellular region part	cellular_component	0.015287	1	3	78	226	34977	i5_LQ_pacbio_c899/f1p0/5535,i2_LQ_pacbio_c44613/f1p0/2453,i2_LQ_pacbio_c41107/f1p0/2857
GO:0006091	generation of precursor metabolites and energy	biological_process	0.017298	1	4	78	436	34977	i1_HQ_pacbio_c31227/f5p2/1900,i0_LQ_pacbio_c1083/f2p0/817,i3_LQ_pacbio_c5497/f1p4/3109,i2_LQ_pacbio_c46803/f1p2/2294
GO:0015672	monovalent inorganic cation transport	biological_process	0.017465	1	5	78	668	34977	i2_LQ_pacbio_c29284/f1p3/2322,i2_LQ_pacbio_c38447/f1p7/2322,i2_LQ_pacbio_c38716/f1p0/2521,i1_LQ_pacbio_c14147/f1p10/1848,i1_LQ_pacbio_c11313/f1p22/1905
GO:0000275	mitochondrial proton-transporting ATP synthase complex, catalytic core F(1)	cellular_component	0.017486	1	1	78	8	34977	i1_LQ_pacbio_c11313/f1p22/1905
GO:0015018	galactosylgalactosylxylosylprotein 3-beta-glucuronosyltransferase activity	molecular_function	0.020138	1	1	78	9	34977	i2_LQ_pacbio_c45902/f1p0/2174
GO:0015020	glucuronosyltransferase activity	molecular_function	0.020138	1	1	78	9	34977	i2_LQ_pacbio_c45902/f1p0/2174
GO:0019362	pyridine nucleotide metabolic process	biological_process	0.021115	1	3	78	252	34977	i2_LQ_pacbio_c46803/f1p2/2294,i1_HQ_pacbio_c31227/f5p2/1900,i0_LQ_pacbio_c1083/f2p0/817
GO:0046496	nicotinamide nucleotide metabolic process	biological_process	0.021115	1	3	78	252	34977	i2_LQ_pacbio_c46803/f1p2/2294,i1_HQ_pacbio_c31227/f5p2/1900,i0_LQ_pacbio_c1083/f2p0/817
GO:0044036	cell wall macromolecule metabolic process	biological_process	0.022462	1	1	78	10	34977	i2_LQ_pacbio_c12772/f1p3/2586
GO:0016829	lyase activity	molecular_function	0.023074	1	5	78	711	34977	i0_LQ_pacbio_c1083/f2p0/817,i2_LQ_pacbio_c21452/f3p17/2262,i1_LQ_pacbio_c24481/f1p0/1894,i3_LQ_pacbio_c5497/f1p4/3109,i1_LQ_pacbio_c11561/f1p5/1913
GO:0072524	pyridine-containing compound metabolic process	biological_process	0.023088	1	3	78	261	34977	i2_LQ_pacbio_c46803/f1p2/2294,i1_HQ_pacbio_c31227/f5p2/1900,i0_LQ_pacbio_c1083/f2p0/817
GO:0008026	ATP-dependent helicase activity	molecular_function	0.023097	1	2	78	109	34977	i2_LQ_pacbio_c29711/f1p1/2582,i2_LQ_pacbio_c97281/f1p1/2035
GO:0070035	purine NTP-dependent helicase activity	molecular_function	0.023097	1	2	78	109	34977	i2_LQ_pacbio_c97281/f1p1/2035,i2_LQ_pacbio_c29711/f1p1/2582
GO:0010393	galacturonan metabolic process	biological_process	0.023411	1	1	78	10	34977	i1_LQ_pacbio_c11561/f1p5/1913
GO:0045488	pectin metabolic process	biological_process	0.023411	1	1	78	10	34977	i1_LQ_pacbio_c11561/f1p5/1913
GO:0045490	pectin catabolic process	biological_process	0.023411	1	1	78	10	34977	i1_LQ_pacbio_c11561/f1p5/1913
GO:0047487	oligogalacturonide lyase activity	molecular_function	0.023411	1	1	78	10	34977	i1_LQ_pacbio_c11561/f1p5/1913
GO:0055086	nucleobase-containing small molecule metabolic process	biological_process	0.023689	1	5	78	709	34977	i2_LQ_pacbio_c46803/f1p2/2294,i1_LQ_pacbio_c11313/f1p22/1905,i0_LQ_pacbio_c1083/f2p0/817,i2_LQ_pacbio_c38447/f1p7/2322,i1_HQ_pacbio_c31227/f5p2/1900
GO:0006733	oxidoreduction coenzyme metabolic process	biological_process	0.023834	1	3	78	264	34977	i1_HQ_pacbio_c31227/f5p2/1900,i0_LQ_pacbio_c1083/f2p0/817,i2_LQ_pacbio_c46803/f1p2/2294
GO:0045261	proton-transporting ATP synthase complex, catalytic core F(1)	cellular_component	0.026953	1	1	78	12	34977	i1_LQ_pacbio_c11313/f1p22/1905
GO:0004133	glycogen debranching enzyme activity	molecular_function	0.027541	1	1	78	13	34977	i2_LQ_pacbio_c66332/f1p3/2829
GO:0004134	4-alpha-glucanotransferase activity	molecular_function	0.027541	1	1	78	13	34977	i2_LQ_pacbio_c66332/f1p3/2829
GO:0005615	extracellular space	cellular_component	0.029039	1	2	78	118	34977	i2_LQ_pacbio_c41107/f1p0/2857,i2_LQ_pacbio_c44613/f1p0/2453
GO:0016837	carbon-oxygen lyase activity, acting on polysaccharides	molecular_function	0.030449	1	1	78	13	34977	i1_LQ_pacbio_c11561/f1p5/1913
GO:0004867	serine-type endopeptidase inhibitor activity	molecular_function	0.03185	1	1	78	15	34977	i3_HQ_pacbio_c2203/f2p0/3254
GO:0032787	monocarboxylic acid metabolic process	biological_process	0.033724	1	4	78	529	34977	i2_LQ_pacbio_c46803/f1p2/2294,i2_LQ_pacbio_c29131/f1p1/2148,i1_HQ_pacbio_c31227/f5p2/1900,i0_LQ_pacbio_c1083/f2p0/817
GO:0042546	cell wall biogenesis	biological_process	0.036832	1	1	78	16	34977	i2_LQ_pacbio_c12772/f1p3/2586
GO:0051258	protein polymerization	biological_process	0.037874	1	2	78	141	34977	i3_HQ_pacbio_c3680/f2p0/3233,i2_LQ_pacbio_c41107/f1p0/2857
GO:0019321	pentose metabolic process	biological_process	0.038457	1	1	78	18	34977	i3_LQ_pacbio_c23723/f1p2/3298
GO:0019566	arabinose metabolic process	biological_process	0.038457	1	1	78	18	34977	i3_LQ_pacbio_c23723/f1p2/3298
GO:0046373	L-arabinose metabolic process	biological_process	0.038457	1	1	78	18	34977	i3_LQ_pacbio_c23723/f1p2/3298
GO:0046556	alpha-L-arabinofuranosidase activity	molecular_function	0.038457	1	1	78	18	34977	i3_LQ_pacbio_c23723/f1p2/3298
GO:0033897	ribonuclease T2 activity	molecular_function	0.042192	1	1	78	18	34977	i0_LQ_pacbio_c32197/f1p0/940
GO:0044781	bacterial-type flagellum organization	biological_process	0.042758	1	1	78	19	34977	i1_LQ_pacbio_c25780/f1p1/1281
GO:0009251	glucan catabolic process	biological_process	0.045752	1	1	78	20	34977	i2_LQ_pacbio_c29284/f1p3/2322
GO:0030245	cellulose catabolic process	biological_process	0.045752	1	1	78	20	34977	i2_LQ_pacbio_c29284/f1p3/2322
GO:0044247	cellular polysaccharide catabolic process	biological_process	0.045752	1	1	78	20	34977	i2_LQ_pacbio_c29284/f1p3/2322
GO:0051275	beta-glucan catabolic process	biological_process	0.045752	1	1	78	20	34977	i2_LQ_pacbio_c29284/f1p3/2322
GO:0006818	hydrogen transport	biological_process	0.047706	1	3	78	361	34977	i2_LQ_pacbio_c38447/f1p7/2322,i1_LQ_pacbio_c11313/f1p22/1905,i1_LQ_pacbio_c14147/f1p10/1848
GO:0015992	proton transport	biological_process	0.047706	1	3	78	361	34977	i1_LQ_pacbio_c14147/f1p10/1848,i1_LQ_pacbio_c11313/f1p22/1905,i2_LQ_pacbio_c38447/f1p7/2322
GO:0016758	transferase activity, transferring hexosyl groups	molecular_function	0.049252	1	4	78	622	34977	i1_LQ_pacbio_c9425/f1p1/1895,i2_LQ_pacbio_c106076/f1p6/2385,i2_LQ_pacbio_c66332/f1p3/2829,i2_LQ_pacbio_c45902/f1p0/2174
GO:0009678	hydrogen-translocating pyrophosphatase activity	molecular_function	0.04982	1	1	78	24	34977	i1_LQ_pacbio_c14147/f1p10/1848
GO:0044275	cellular carbohydrate catabolic process	biological_process	0.05022	1	1	78	22	34977	i2_LQ_pacbio_c29284/f1p3/2322
GO:0008810	cellulase activity	molecular_function	0.052669	1	1	78	23	34977	i2_LQ_pacbio_c29284/f1p3/2322
GO:0005975	carbohydrate metabolic process	biological_process	0.055235	1	8	78	1855	34977	i2_LQ_pacbio_c66332/f1p3/2829,i1_LQ_pacbio_c11561/f1p5/1913,i1_HQ_pacbio_c31227/f5p2/1900,i1_LQ_pacbio_c57784/f1p0/1880,i2_LQ_pacbio_c29284/f1p3/2322,i2_LQ_pacbio_c46803/f1p2/2294,i0_LQ_pacbio_c1083/f2p0/817,i3_LQ_pacbio_c23723/f1p2/3298
GO:0016458	gene silencing	biological_process	0.055655	1	1	78	26	34977	i3_HQ_pacbio_c17940/f2p0/3573
GO:0031047	gene silencing by RNA	biological_process	0.055655	1	1	78	26	34977	i3_HQ_pacbio_c17940/f2p0/3573
GO:0008964	phosphoenolpyruvate carboxylase activity	molecular_function	0.055711	1	1	78	28	34977	i3_LQ_pacbio_c5497/f1p4/3109
GO:0016892	endoribonuclease activity, producing 3'-phosphomonoesters	molecular_function	0.057266	1	1	78	25	34977	i0_LQ_pacbio_c32197/f1p0/940
GO:0044281	small molecule metabolic process	biological_process	0.058208	1	9	78	2174	34977	i1_HQ_pacbio_c31227/f5p2/1900,i2_LQ_pacbio_c38447/f1p7/2322,i2_LQ_pacbio_c21452/f3p17/2262,i0_LQ_pacbio_c1083/f2p0/817,i2_LQ_pacbio_c29131/f1p1/2148,i1_LQ_pacbio_c11313/f1p22/1905,i2_LQ_pacbio_c29284/f1p3/2322,i3_LQ_pacbio_c5497/f1p4/3109,i2_LQ_pacbio_c46803/f1p2/2294
GO:0006811	ion transport	biological_process	0.059025	1	7	78	1536	34977	i2_LQ_pacbio_c29284/f1p3/2322,i2_HQ_pacbio_c65960/f2p3/2399,i1_LQ_pacbio_c14147/f1p10/1848,i1_LQ_pacbio_c11313/f1p22/1905,i2_LQ_pacbio_c38716/f1p0/2521,i2_LQ_pacbio_c70498/f1p12/2257,i2_LQ_pacbio_c38447/f1p7/2322
GO:0004866	endopeptidase inhibitor activity	molecular_function	0.059152	1	1	78	28	34977	i3_HQ_pacbio_c2203/f2p0/3254
GO:0061135	endopeptidase regulator activity	molecular_function	0.059152	1	1	78	28	34977	i3_HQ_pacbio_c2203/f2p0/3254
GO:0016894	endonuclease activity, active with either ribo- or deoxyribonucleic acids and producing 3'-phosphomonoesters	molecular_function	0.059555	1	1	78	26	34977	i0_LQ_pacbio_c32197/f1p0/940
GO:0019752	carboxylic acid metabolic process	biological_process	0.059732	1	7	78	1535	34977	i3_LQ_pacbio_c5497/f1p4/3109,i2_LQ_pacbio_c29284/f1p3/2322,i2_LQ_pacbio_c21452/f3p17/2262,i2_LQ_pacbio_c46803/f1p2/2294,i2_LQ_pacbio_c29131/f1p1/2148,i0_LQ_pacbio_c1083/f2p0/817,i1_HQ_pacbio_c31227/f5p2/1900
GO:0030414	peptidase inhibitor activity	molecular_function	0.060904	1	1	78	29	34977	i3_HQ_pacbio_c2203/f2p0/3254
GO:0061134	peptidase regulator activity	molecular_function	0.060904	1	1	78	29	34977	i3_HQ_pacbio_c2203/f2p0/3254
GO:0043436	oxoacid metabolic process	biological_process	0.062686	1	7	78	1552	34977	i2_LQ_pacbio_c21452/f3p17/2262,i2_LQ_pacbio_c46803/f1p2/2294,i3_LQ_pacbio_c5497/f1p4/3109,i2_LQ_pacbio_c29284/f1p3/2322,i2_LQ_pacbio_c29131/f1p1/2148,i0_LQ_pacbio_c1083/f2p0/817,i1_HQ_pacbio_c31227/f5p2/1900
GO:0006082	organic acid metabolic process	biological_process	0.063143	1	7	78	1555	34977	i3_LQ_pacbio_c5497/f1p4/3109,i2_LQ_pacbio_c29284/f1p3/2322,i2_LQ_pacbio_c21452/f3p17/2262,i2_LQ_pacbio_c46803/f1p2/2294,i2_LQ_pacbio_c29131/f1p1/2148,i0_LQ_pacbio_c1083/f2p0/817,i1_HQ_pacbio_c31227/f5p2/1900
GO:0001539	cilium or flagellum-dependent cell motility	biological_process	0.064841	1	1	78	30	34977	i2_LQ_pacbio_c41107/f1p0/2857
GO:0071973	bacterial-type flagellum-dependent cell motility	biological_process	0.064841	1	1	78	30	34977	i2_LQ_pacbio_c41107/f1p0/2857
GO:0097588	archaeal or bacterial-type flagellum-dependent cell motility	biological_process	0.064841	1	1	78	30	34977	i2_LQ_pacbio_c41107/f1p0/2857
GO:0006694	steroid biosynthetic process	biological_process	0.065004	1	2	78	178	34977	i2_LQ_pacbio_c29284/f1p3/2322,i1_LQ_pacbio_c46164/f1p0/1070
GO:0004427	inorganic diphosphatase activity	molecular_function	0.068067	1	1	78	32	34977	i1_LQ_pacbio_c14147/f1p10/1848
GO:0006099	tricarboxylic acid cycle	biological_process	0.069081	1	1	78	34	34977	i3_LQ_pacbio_c5497/f1p4/3109
GO:0006101	citrate metabolic process	biological_process	0.069081	1	1	78	34	34977	i3_LQ_pacbio_c5497/f1p4/3109
GO:0019637	organophosphate metabolic process	biological_process	0.071349	1	5	78	977	34977	i2_LQ_pacbio_c46803/f1p2/2294,i1_LQ_pacbio_c11313/f1p22/1905,i0_LQ_pacbio_c1083/f2p0/817,i1_HQ_pacbio_c31227/f5p2/1900,i2_LQ_pacbio_c38447/f1p7/2322
GO:0008202	steroid metabolic process	biological_process	0.071423	1	2	78	188	34977	i1_LQ_pacbio_c46164/f1p0/1070,i2_LQ_pacbio_c29284/f1p3/2322
GO:0015977	carbon fixation	biological_process	0.072343	1	1	78	37	34977	i3_LQ_pacbio_c5497/f1p4/3109
GO:1901135	carbohydrate derivative metabolic process	biological_process	0.074256	1	5	78	978	34977	i2_LQ_pacbio_c46803/f1p2/2294,i1_LQ_pacbio_c11313/f1p22/1905,i2_LQ_pacbio_c38447/f1p7/2322,i0_LQ_pacbio_c1083/f2p0/817,i1_HQ_pacbio_c31227/f5p2/1900
GO:0072350	tricarboxylic acid metabolic process	biological_process	0.07759	1	1	78	38	34977	i3_LQ_pacbio_c5497/f1p4/3109
GO:1901564	organonitrogen compound metabolic process	biological_process	0.078579	1	11	78	3011	34977	i2_LQ_pacbio_c41329/f1p4/2361,i2_LQ_pacbio_c21452/f3p17/2262,i1_HQ_pacbio_c31227/f5p2/1900,i2_LQ_pacbio_c38447/f1p7/2322,i2_LQ_pacbio_c56904/f1p5/2786,i2_LQ_pacbio_c29284/f1p3/2322,i2_LQ_pacbio_c46803/f1p2/2294,i0_LQ_pacbio_c1083/f2p0/817,i3_LQ_pacbio_c12525/f1p6/3090,i1_LQ_pacbio_c11313/f1p22/1905,i2_LQ_pacbio_c9041/f1p0/2329
GO:1901575	organic substance catabolic process	biological_process	0.080036	1	5	78	1008	34977	i1_HQ_pacbio_c31227/f5p2/1900,i0_LQ_pacbio_c1083/f2p0/817,i2_LQ_pacbio_c46803/f1p2/2294,i1_LQ_pacbio_c11561/f1p5/1913,i2_LQ_pacbio_c29284/f1p3/2322
GO:0006813	potassium ion transport	biological_process	0.087067	1	2	78	219	34977	i2_LQ_pacbio_c29284/f1p3/2322,i2_LQ_pacbio_c38716/f1p0/2521
GO:0004332	fructose-bisphosphate aldolase activity	molecular_function	0.088293	1	1	78	39	34977	i0_LQ_pacbio_c1083/f2p0/817
GO:0009060	aerobic respiration	biological_process	0.091003	1	1	78	44	34977	i3_LQ_pacbio_c5497/f1p4/3109
GO:0005976	polysaccharide metabolic process	biological_process	0.091495	1	2	78	234	34977	i1_LQ_pacbio_c11561/f1p5/1913,i2_LQ_pacbio_c29284/f1p3/2322
GO:0004315	3-oxoacyl-[acyl-carrier-protein] synthase activity	molecular_function	0.093008	1	1	78	41	34977	i2_LQ_pacbio_c29131/f1p1/2148
GO:0005096	GTPase activator activity	molecular_function	0.094195	1	1	78	45	34977	i5_LQ_pacbio_c899/f1p0/5535
GO:0007020	microtubule nucleation	biological_process	0.094293	1	1	78	47	34977	i3_HQ_pacbio_c3680/f2p0/3233
GO:0046785	microtubule polymerization	biological_process	0.094293	1	1	78	47	34977	i3_HQ_pacbio_c3680/f2p0/3233
GO:0016835	carbon-oxygen lyase activity	molecular_function	0.094527	1	2	78	227	34977	i1_LQ_pacbio_c24481/f1p0/1894,i1_LQ_pacbio_c11561/f1p5/1913
GO:0018580	nitronate monooxygenase activity	molecular_function	0.094843	1	1	78	43	34977	i1_HQ_pacbio_c31227/f5p2/1900
GO:0006732	coenzyme metabolic process	biological_process	0.095994	1	3	78	477	34977	i2_LQ_pacbio_c46803/f1p2/2294,i0_LQ_pacbio_c1083/f2p0/817,i1_HQ_pacbio_c31227/f5p2/1900
GO:0043015	gamma-tubulin binding	molecular_function	0.096147	1	1	78	48	34977	i3_HQ_pacbio_c3680/f2p0/3233
GO:0005753	mitochondrial proton-transporting ATP synthase complex	cellular_component	0.097334	1	1	78	45	34977	i1_LQ_pacbio_c11313/f1p22/1905
GO:0016740	transferase activity	molecular_function	0.098755	1	20	78	6708	34977	i1_LQ_pacbio_c9425/f1p1/1895,i1_LQ_pacbio_c46164/f1p0/1070,i4_LQ_pacbio_c5158/f1p0/4691,i1_LQ_pacbio_c24548/f1p0/1326,i1_LQ_pacbio_c21723/f1p0/1383,i2_LQ_pacbio_c58418/f1p8/2679,i2_HQ_pacbio_c36441/f2p1/2157,i2_LQ_pacbio_c21452/f3p17/2262,i2_LQ_pacbio_c66332/f1p3/2829,i3_LQ_pacbio_c18991/f1p0/3094,i2_LQ_pacbio_c15489/f1p4/2176,i2_LQ_pacbio_c29131/f1p1/2148,i2_LQ_pacbio_c12772/f1p3/2586,i2_LQ_pacb…
GO:0004312	fatty acid synthase activity	molecular_function	0.09896	1	1	78	45	34977	i2_LQ_pacbio_c29131/f1p1/2148
GO:0031109	microtubule polymerization or depolymerization	biological_process	0.10059	1	1	78	50	34977	i3_HQ_pacbio_c3680/f2p0/3233
GO:0008839	4-hydroxy-tetrahydrodipicolinate reductase	molecular_function	0.10342	1	1	78	46	34977	i2_LQ_pacbio_c29284/f1p3/2322
GO:0044712	single-organism catabolic process	biological_process	0.10411	1	3	78	491	34977	i1_HQ_pacbio_c31227/f5p2/1900,i0_LQ_pacbio_c1083/f2p0/817,i2_LQ_pacbio_c46803/f1p2/2294
GO:0006812	cation transport	biological_process	0.10512	1	5	78	1107	34977	i2_LQ_pacbio_c38716/f1p0/2521,i1_LQ_pacbio_c14147/f1p10/1848,i1_LQ_pacbio_c11313/f1p22/1905,i2_LQ_pacbio_c38447/f1p7/2322,i2_LQ_pacbio_c29284/f1p3/2322
GO:0030030	cell projection organization	biological_process	0.10595	1	1	78	50	34977	i1_LQ_pacbio_c25780/f1p1/1281
GO:0044707	single-multicellular organism process	biological_process	0.10909	1	2	78	255	34977	i5_LQ_pacbio_c899/f1p0/5535,i2_LQ_pacbio_c41107/f1p0/2857
GO:0000287	magnesium ion binding	molecular_function	0.10972	1	2	78	245	34977	i1_HQ_pacbio_c31227/f5p2/1900,i1_LQ_pacbio_c24481/f1p0/1894
GO:0004611	phosphoenolpyruvate carboxykinase activity	molecular_function	0.11412	1	1	78	55	34977	i3_LQ_pacbio_c5497/f1p4/3109
GO:0008272	sulfate transport	biological_process	0.11886	1	1	78	55	34977	i2_HQ_pacbio_c65960/f2p3/2399
GO:0015116	sulfate transmembrane transporter activity	molecular_function	0.11886	1	1	78	55	34977	i2_HQ_pacbio_c65960/f2p3/2399
GO:1901682	sulfur compound transmembrane transporter activity	molecular_function	0.11886	1	1	78	55	34977	i2_HQ_pacbio_c65960/f2p3/2399
GO:0009288	bacterial-type flagellum	cellular_component	0.11949	1	1	78	60	34977	i2_LQ_pacbio_c41107/f1p0/2857
GO:0008047	enzyme activator activity	molecular_function	0.12322	1	1	78	59	34977	i5_LQ_pacbio_c899/f1p0/5535
GO:0000922	spindle pole	cellular_component	0.12487	1	1	78	63	34977	i3_HQ_pacbio_c3680/f2p0/3233
GO:0016053	organic acid biosynthetic process	biological_process	0.12553	1	3	78	535	34977	i1_HQ_pacbio_c31227/f5p2/1900,i2_LQ_pacbio_c29131/f1p1/2148,i2_LQ_pacbio_c29284/f1p3/2322
GO:0046394	carboxylic acid biosynthetic process	biological_process	0.12553	1	3	78	535	34977	i2_LQ_pacbio_c29131/f1p1/2148,i1_HQ_pacbio_c31227/f5p2/1900,i2_LQ_pacbio_c29284/f1p3/2322
GO:0009085	lysine biosynthetic process	biological_process	0.12651	1	1	78	57	34977	i2_LQ_pacbio_c29284/f1p3/2322
GO:0009089	lysine biosynthetic process via diaminopimelate	biological_process	0.12651	1	1	78	57	34977	i2_LQ_pacbio_c29284/f1p3/2322
GO:0046451	diaminopimelate metabolic process	biological_process	0.12651	1	1	78	57	34977	i2_LQ_pacbio_c29284/f1p3/2322
GO:0004743	pyruvate kinase activity	molecular_function	0.12669	1	1	78	57	34977	i1_HQ_pacbio_c31227/f5p2/1900
GO:0072348	sulfur compound transport	biological_process	0.12725	1	1	78	60	34977	i2_HQ_pacbio_c65960/f2p3/2399
GO:0016703	oxidoreductase activity, acting on single donors with incorporation of molecular oxygen, incorporation of one atom of oxygen (internal monooxygenases or internal mixed function oxidases)	molecular_function	0.1306	1	1	78	60	34977	i1_HQ_pacbio_c31227/f5p2/1900
GO:0005576	extracellular region	cellular_component	0.13285	1	3	78	561	34977	i2_LQ_pacbio_c44613/f1p0/2453,i5_LQ_pacbio_c899/f1p0/5535,i2_LQ_pacbio_c41107/f1p0/2857
GO:2001070	starch binding	molecular_function	0.13341	1	1	78	68	34977	i2_LQ_pacbio_c66332/f1p3/2829
GO:0003872	6-phosphofructokinase activity	molecular_function	0.13481	1	1	78	63	34977	i2_LQ_pacbio_c46803/f1p2/2294
GO:0016832	aldehyde-lyase activity	molecular_function	0.1371	1	1	78	65	34977	i0_LQ_pacbio_c1083/f2p0/817
GO:0030955	potassium ion binding	molecular_function	0.14042	1	1	78	64	34977	i1_HQ_pacbio_c31227/f5p2/1900
GO:0031420	alkali metal ion binding	molecular_function	0.14042	1	1	78	64	34977	i1_HQ_pacbio_c31227/f5p2/1900
GO:0030695	GTPase regulator activity	molecular_function	0.14421	1	1	78	70	34977	i5_LQ_pacbio_c899/f1p0/5535
GO:0030234	enzyme regulator activity	molecular_function	0.14531	1	2	78	295	34977	i5_LQ_pacbio_c899/f1p0/5535,i3_HQ_pacbio_c2203/f2p0/3254
GO:0010629	negative regulation of gene expression	biological_process	0.14645	1	1	78	70	34977	i3_HQ_pacbio_c17940/f2p0/3573
GO:0008610	lipid biosynthetic process	biological_process	0.14738	1	3	78	575	34977	i2_LQ_pacbio_c29131/f1p1/2148,i1_LQ_pacbio_c46164/f1p0/1070,i2_LQ_pacbio_c29284/f1p3/2322
GO:0045259	proton-transporting ATP synthase complex	cellular_component	0.14816	1	1	78	71	34977	i1_LQ_pacbio_c11313/f1p22/1905
GO:0004127	cytidylate kinase activity	molecular_function	0.14924	1	1	78	74	34977	i2_HQ_pacbio_c36441/f2p1/2157
GO:0005488	binding	molecular_function	0.15016	1	50	78	20370	34977	i2_LQ_pacbio_c41081/f1p0/2163,i3_LQ_pacbio_c7617/f1p0/3353,i1_LQ_pacbio_c23929/f1p1/1941,i2_LQ_pacbio_c46553/f1p1/2629,i2_LQ_pacbio_c59900/f1p0/2143,i3_HQ_pacbio_c27334/f4p5/3140,i2_LQ_pacbio_c82052/f1p1/2947,i5_LQ_pacbio_c2007/f1p1/5129,i1_LQ_pacbio_c4161/f1p1/1873,i3_LQ_pacbio_c18991/f1p0/3094,i1_LQ_pacbio_c11313/f1p22/1905,i2_LQ_pacbio_c119355/f1p4/2771,i1_LQ_pacbio_c24481/f1p0/1894,i2_LQ_pacb…
GO:0016830	carbon-carbon lyase activity	molecular_function	0.15071	1	2	78	301	34977	i3_LQ_pacbio_c5497/f1p4/3109,i0_LQ_pacbio_c1083/f2p0/817
GO:0000105	histidine biosynthetic process	biological_process	0.15127	1	1	78	71	34977	i1_HQ_pacbio_c31227/f5p2/1900
GO:0006547	histidine metabolic process	biological_process	0.15127	1	1	78	71	34977	i1_HQ_pacbio_c31227/f5p2/1900
GO:0052803	imidazole-containing compound metabolic process	biological_process	0.15127	1	1	78	71	34977	i1_HQ_pacbio_c31227/f5p2/1900
GO:0044723	single-organism carbohydrate metabolic process	biological_process	0.15131	1	4	78	926	34977	i1_HQ_pacbio_c31227/f5p2/1900,i0_LQ_pacbio_c1083/f2p0/817,i3_LQ_pacbio_c23723/f1p2/3298,i2_LQ_pacbio_c46803/f1p2/2294
GO:0005730	nucleolus	cellular_component	0.15393	1	1	78	72	34977	i1_LQ_pacbio_c21723/f1p0/1383
GO:0003723	RNA binding	molecular_function	0.15449	1	6	78	1619	34977	i0_LQ_pacbio_c12393/f1p0/907,i2_LQ_pacbio_c119355/f1p4/2771,i1_LQ_pacbio_c24548/f1p0/1326,i2_LQ_pacbio_c120038/f1p4/2559,i3_LQ_pacbio_c21284/f1p0/3989,i0_LQ_pacbio_c32197/f1p0/940
GO:0005577	fibrinogen complex	cellular_component	0.15481	1	1	78	77	34977	i2_LQ_pacbio_c41107/f1p0/2857
GO:0030168	platelet activation	biological_process	0.15481	1	1	78	77	34977	i2_LQ_pacbio_c41107/f1p0/2857
GO:0044085	cellular component biogenesis	biological_process	0.15487	1	4	78	917	34977	i2_LQ_pacbio_c41107/f1p0/2857,i3_HQ_pacbio_c3680/f2p0/3233,i2_LQ_pacbio_c122316/f1p0/2007,i2_LQ_pacbio_c12772/f1p3/2586
GO:0008194	UDP-glycosyltransferase activity	molecular_function	0.15512	1	2	78	330	34977	i1_LQ_pacbio_c9425/f1p1/1895,i2_LQ_pacbio_c45902/f1p0/2174
GO:0007596	blood coagulation	biological_process	0.15612	1	1	78	78	34977	i2_LQ_pacbio_c41107/f1p0/2857
GO:0006553	lysine metabolic process	biological_process	0.16011	1	1	78	75	34977	i2_LQ_pacbio_c29284/f1p3/2322
GO:0071804	cellular potassium ion transport	biological_process	0.16082	1	1	78	80	34977	i2_LQ_pacbio_c38716/f1p0/2521
GO:0071805	potassium ion transmembrane transport	biological_process	0.16082	1	1	78	80	34977	i2_LQ_pacbio_c38716/f1p0/2521
GO:0001775	cell activation	biological_process	0.16095	1	1	78	80	34977	i2_LQ_pacbio_c41107/f1p0/2857
GO:0043623	cellular protein complex assembly	biological_process	0.16178	1	2	78	323	34977	i2_LQ_pacbio_c41107/f1p0/2857,i3_HQ_pacbio_c3680/f2p0/3233
GO:0030674	protein binding, bridging	molecular_function	0.16663	1	1	78	83	34977	i2_LQ_pacbio_c41107/f1p0/2857
GO:0060090	binding, bridging	molecular_function	0.16663	1	1	78	83	34977	i2_LQ_pacbio_c41107/f1p0/2857
GO:0007599	hemostasis	biological_process	0.16728	1	1	78	84	34977	i2_LQ_pacbio_c41107/f1p0/2857
GO:0050817	coagulation	biological_process	0.16728	1	1	78	84	34977	i2_LQ_pacbio_c41107/f1p0/2857
GO:0050878	regulation of body fluid levels	biological_process	0.16728	1	1	78	84	34977	i2_LQ_pacbio_c41107/f1p0/2857
GO:0042060	wound healing	biological_process	0.17124	1	1	78	86	34977	i2_LQ_pacbio_c41107/f1p0/2857
GO:0042623	ATPase activity, coupled	molecular_function	0.17325	1	2	78	365	34977	i2_LQ_pacbio_c29711/f1p1/2582,i2_LQ_pacbio_c97281/f1p1/2035
GO:0009611	response to wounding	biological_process	0.17325	1	1	78	87	34977	i2_LQ_pacbio_c41107/f1p0/2857
GO:0019201	nucleotide kinase activity	molecular_function	0.17551	1	1	78	89	34977	i2_HQ_pacbio_c36441/f2p1/2157
GO:0010333	terpene synthase activity	molecular_function	0.17644	1	1	78	86	34977	i1_LQ_pacbio_c24481/f1p0/1894
GO:0071554	cell wall organization or biogenesis	biological_process	0.17981	1	1	78	84	34977	i2_LQ_pacbio_c12772/f1p3/2586
GO:0001871	pattern binding	molecular_function	0.18205	1	1	78	93	34977	i2_LQ_pacbio_c66332/f1p3/2829
GO:0030247	polysaccharide binding	molecular_function	0.18205	1	1	78	93	34977	i2_LQ_pacbio_c66332/f1p3/2829
GO:0048037	cofactor binding	molecular_function	0.18281	1	5	78	1304	34977	i2_LQ_pacbio_c29284/f1p3/2322,i2_LQ_pacbio_c41329/f1p4/2361,i2_LQ_pacbio_c21452/f3p17/2262,i3_LQ_pacbio_c12525/f1p6/3090,i2_LQ_pacbio_c56904/f1p5/2786
GO:0030243	cellulose metabolic process	biological_process	0.18481	1	1	78	94	34977	i2_LQ_pacbio_c29284/f1p3/2322
GO:0012507	ER to Golgi transport vesicle membrane	cellular_component	0.18549	1	1	78	94	34977	i2_LQ_pacbio_c59663/f1p2/2253
GO:0030127	COPII vesicle coat	cellular_component	0.18549	1	1	78	94	34977	i2_LQ_pacbio_c59663/f1p2/2253
GO:0030134	ER to Golgi transport vesicle	cellular_component	0.18549	1	1	78	94	34977	i2_LQ_pacbio_c59663/f1p2/2253
GO:0032501	multicellular organismal process	biological_process	0.18572	1	2	78	354	34977	i5_LQ_pacbio_c899/f1p0/5535,i2_LQ_pacbio_c41107/f1p0/2857
GO:0033178	proton-transporting two-sector ATPase complex, catalytic domain	cellular_component	0.18648	1	1	78	91	34977	i1_LQ_pacbio_c11313/f1p22/1905
GO:0004857	enzyme inhibitor activity	molecular_function	0.18668	1	1	78	89	34977	i3_HQ_pacbio_c2203/f2p0/3254
GO:0006820	anion transport	biological_process	0.18789	1	2	78	346	34977	i2_HQ_pacbio_c65960/f2p3/2399,i2_LQ_pacbio_c70498/f1p12/2257
GO:0046872	metal ion binding	molecular_function	0.19058	1	13	78	4491	34977	i2_LQ_pacbio_c41329/f1p4/2361,i2_LQ_pacbio_c59663/f1p2/2253,i1_LQ_pacbio_c24481/f1p0/1894,i1_LQ_pacbio_c42960/f1p1/1877,i2_LQ_pacbio_c56904/f1p5/2786,i1_HQ_pacbio_c31227/f5p2/1900,i2_LQ_pacbio_c28402/f1p2/2505,i2_LQ_pacbio_c79632/f1p4/2136,i2_LQ_pacbio_c41081/f1p0/2163,i5_LQ_pacbio_c2007/f1p1/5129,i3_HQ_pacbio_c2203/f2p0/3254,i2_LQ_pacbio_c12772/f1p3/2586,i3_LQ_pacbio_c12525/f1p6/3090
GO:0009056	catabolic process	biological_process	0.19116	1	5	78	1343	34977	i1_LQ_pacbio_c11561/f1p5/1913,i2_LQ_pacbio_c29284/f1p3/2322,i2_LQ_pacbio_c46803/f1p2/2294,i0_LQ_pacbio_c1083/f2p0/817,i1_HQ_pacbio_c31227/f5p2/1900
GO:0051186	cofactor metabolic process	biological_process	0.19291	1	3	78	662	34977	i0_LQ_pacbio_c1083/f2p0/817,i1_HQ_pacbio_c31227/f5p2/1900,i2_LQ_pacbio_c46803/f1p2/2294
GO:0008375	acetylglucosaminyltransferase activity	molecular_function	0.19626	1	1	78	96	34977	i1_LQ_pacbio_c9425/f1p1/1895
GO:1901607	alpha-amino acid biosynthetic process	biological_process	0.19633	1	2	78	357	34977	i1_HQ_pacbio_c31227/f5p2/1900,i2_LQ_pacbio_c29284/f1p3/2322
GO:0004803	transposase activity	molecular_function	0.19653	1	1	78	103	34977	i3_HQ_pacbio_c2203/f2p0/3254
GO:0006754	ATP biosynthetic process	biological_process	0.19703	1	1	78	97	34977	i1_LQ_pacbio_c11313/f1p22/1905
GO:0016838	carbon-oxygen lyase activity, acting on phosphates	molecular_function	0.19787	1	1	78	97	34977	i1_LQ_pacbio_c24481/f1p0/1894
GO:0043169	cation binding	molecular_function	0.19815	1	13	78	4525	34977	i2_LQ_pacbio_c41081/f1p0/2163,i2_LQ_pacbio_c79632/f1p4/2136,i2_LQ_pacbio_c12772/f1p3/2586,i3_LQ_pacbio_c12525/f1p6/3090,i3_HQ_pacbio_c2203/f2p0/3254,i5_LQ_pacbio_c2007/f1p1/5129,i1_LQ_pacbio_c42960/f1p1/1877,i1_LQ_pacbio_c24481/f1p0/1894,i2_LQ_pacbio_c59663/f1p2/2253,i2_LQ_pacbio_c41329/f1p4/2361,i2_LQ_pacbio_c28402/f1p2/2505,i1_HQ_pacbio_c31227/f5p2/1900,i2_LQ_pacbio_c56904/f1p5/2786
GO:0016705	oxidoreductase activity, acting on paired donors, with incorporation or reduction of molecular oxygen	molecular_function	0.19848	1	2	78	353	34977	i2_LQ_pacbio_c79632/f1p4/2136,i2_LQ_pacbio_c12772/f1p3/2586
GO:0006888	ER to Golgi vesicle-mediated transport	biological_process	0.19866	1	1	78	101	34977	i2_LQ_pacbio_c59663/f1p2/2253
GO:0098772	molecular function regulator	molecular_function	0.19943	1	2	78	369	34977	i5_LQ_pacbio_c899/f1p0/5535,i3_HQ_pacbio_c2203/f2p0/3254
GO:0010605	negative regulation of macromolecule metabolic process	biological_process	0.20156	1	1	78	100	34977	i3_HQ_pacbio_c17940/f2p0/3573
GO:0031090	organelle membrane	cellular_component	0.20222	1	3	78	692	34977	i1_LQ_pacbio_c11313/f1p22/1905,i2_LQ_pacbio_c59663/f1p2/2253,i2_LQ_pacbio_c122316/f1p0/2007
GO:0044283	small molecule biosynthetic process	biological_process	0.20343	1	3	78	674	34977	i2_LQ_pacbio_c29284/f1p3/2322,i2_LQ_pacbio_c29131/f1p1/2148,i1_HQ_pacbio_c31227/f5p2/1900
GO:0019205	nucleobase-containing compound kinase activity	molecular_function	0.20531	1	1	78	106	34977	i2_HQ_pacbio_c36441/f2p1/2157
GO:0004386	helicase activity	molecular_function	0.20672	1	3	78	730	34977	i1_LQ_pacbio_c24548/f1p0/1326,i2_LQ_pacbio_c29711/f1p1/2582,i2_LQ_pacbio_c97281/f1p1/2035
GO:0005506	iron ion binding	molecular_function	0.20734	1	2	78	365	34977	i2_LQ_pacbio_c12772/f1p3/2586,i2_LQ_pacbio_c79632/f1p4/2136
GO:0009142	nucleoside triphosphate biosynthetic process	biological_process	0.20856	1	1	78	104	34977	i1_LQ_pacbio_c11313/f1p22/1905
GO:0009145	purine nucleoside triphosphate biosynthetic process	biological_process	0.20856	1	1	78	104	34977	i1_LQ_pacbio_c11313/f1p22/1905
GO:0009201	ribonucleoside triphosphate biosynthetic process	biological_process	0.20856	1	1	78	104	34977	i1_LQ_pacbio_c11313/f1p22/1905
GO:0009206	purine ribonucleoside triphosphate biosynthetic process	biological_process	0.20856	1	1	78	104	34977	i1_LQ_pacbio_c11313/f1p22/1905
GO:0098800	inner mitochondrial membrane protein complex	cellular_component	0.2115	1	1	78	105	34977	i1_LQ_pacbio_c11313/f1p22/1905
GO:0006313	transposition, DNA-mediated	biological_process	0.21182	1	1	78	111	34977	i3_HQ_pacbio_c2203/f2p0/3254
GO:0032196	transposition	biological_process	0.21182	1	1	78	111	34977	i3_HQ_pacbio_c2203/f2p0/3254
GO:0005815	microtubule organizing center	cellular_component	0.21201	1	1	78	109	34977	i3_HQ_pacbio_c3680/f2p0/3233
GO:0008443	phosphofructokinase activity	molecular_function	0.2123	1	1	78	103	34977	i2_LQ_pacbio_c46803/f1p2/2294
GO:0019200	carbohydrate kinase activity	molecular_function	0.2123	1	1	78	103	34977	i2_LQ_pacbio_c46803/f1p2/2294
GO:0015079	potassium ion transmembrane transporter activity	molecular_function	0.21249	1	1	78	110	34977	i2_LQ_pacbio_c38716/f1p0/2521
GO:0006270	DNA replication initiation	biological_process	0.21253	1	1	78	103	34977	i2_LQ_pacbio_c122316/f1p0/2007
GO:0030658	transport vesicle membrane	cellular_component	0.21472	1	1	78	113	34977	i2_LQ_pacbio_c59663/f1p2/2253
GO:0003333	amino acid transmembrane transport	biological_process	0.21554	1	1	78	105	34977	i2_LQ_pacbio_c70498/f1p12/2257
GO:0008168	methyltransferase activity	molecular_function	0.21856	1	3	78	708	34977	i2_LQ_pacbio_c10524/f1p2/2492,i1_LQ_pacbio_c21723/f1p0/1383,i1_LQ_pacbio_c46164/f1p0/1070
GO:0009127	purine nucleoside monophosphate biosynthetic process	biological_process	0.21939	1	1	78	110	34977	i1_LQ_pacbio_c11313/f1p22/1905
GO:0009168	purine ribonucleoside monophosphate biosynthetic process	biological_process	0.21939	1	1	78	110	34977	i1_LQ_pacbio_c11313/f1p22/1905
GO:0009892	negative regulation of metabolic process	biological_process	0.22009	1	1	78	110	34977	i3_HQ_pacbio_c17940/f2p0/3573
GO:0043648	dicarboxylic acid metabolic process	biological_process	0.22078	1	1	78	112	34977	i2_LQ_pacbio_c29284/f1p3/2322
GO:0060589	nucleoside-triphosphatase regulator activity	molecular_function	0.22174	1	1	78	112	34977	i5_LQ_pacbio_c899/f1p0/5535
GO:0034622	cellular macromolecular complex assembly	biological_process	0.22303	1	2	78	396	34977	i3_HQ_pacbio_c3680/f2p0/3233,i2_LQ_pacbio_c41107/f1p0/2857
GO:0005578	proteinaceous extracellular matrix	cellular_component	0.22443	1	1	78	108	34977	i5_LQ_pacbio_c899/f1p0/5535
GO:0015103	inorganic anion transmembrane transporter activity	molecular_function	0.22535	1	1	78	113	34977	i2_HQ_pacbio_c65960/f2p3/2399
GO:0098656	anion transmembrane transport	biological_process	0.22692	1	1	78	111	34977	i2_LQ_pacbio_c70498/f1p12/2257
GO:1903825	organic acid transmembrane transport	biological_process	0.22692	1	1	78	111	34977	i2_LQ_pacbio_c70498/f1p12/2257
GO:0016310	phosphorylation	biological_process	0.22946	1	7	78	2229	34977	i2_HQ_pacbio_c113750/f11p0/2852,i2_LQ_pacbio_c46803/f1p2/2294,i4_LQ_pacbio_c5158/f1p0/4691,i0_LQ_pacbio_c1083/f2p0/817,i1_HQ_pacbio_c31227/f5p2/1900,i3_LQ_pacbio_c18991/f1p0/3094,i2_LQ_pacbio_c58418/f1p8/2679
GO:0009156	ribonucleoside monophosphate biosynthetic process	biological_process	0.23038	1	1	78	116	34977	i1_LQ_pacbio_c11313/f1p22/1905
GO:0006865	amino acid transport	biological_process	0.23162	1	1	78	114	34977	i2_LQ_pacbio_c70498/f1p12/2257
GO:0044710	single-organism metabolic process	biological_process	0.23223	1	19	78	7074	34977	i2_LQ_pacbio_c56904/f1p5/2786,i2_LQ_pacbio_c21452/f3p17/2262,i1_LQ_pacbio_c46164/f1p0/1070,i3_LQ_pacbio_c12525/f1p6/3090,i0_LQ_pacbio_c1083/f2p0/817,i3_HQ_pacbio_c2203/f2p0/3254,i1_LQ_pacbio_c24548/f1p0/1326,i3_LQ_pacbio_c5497/f1p4/3109,i1_HQ_pacbio_c31227/f5p2/1900,i2_LQ_pacbio_c38447/f1p7/2322,i2_LQ_pacbio_c41329/f1p4/2361,i2_LQ_pacbio_c90605/f1p2/2578,i3_LQ_pacbio_c23723/f1p2/3298,i1_LQ_pacbio…
GO:0009124	nucleoside monophosphate biosynthetic process	biological_process	0.23225	1	1	78	117	34977	i1_LQ_pacbio_c11313/f1p22/1905
GO:0006796	phosphate-containing compound metabolic process	biological_process	0.23288	1	9	78	3021	34977	i2_LQ_pacbio_c46803/f1p2/2294,i4_LQ_pacbio_c5158/f1p0/4691,i0_LQ_pacbio_c1083/f2p0/817,i3_LQ_pacbio_c18991/f1p0/3094,i1_LQ_pacbio_c11313/f1p22/1905,i2_HQ_pacbio_c113750/f11p0/2852,i2_LQ_pacbio_c38447/f1p7/2322,i1_HQ_pacbio_c31227/f5p2/1900,i2_LQ_pacbio_c58418/f1p8/2679
GO:0016628	oxidoreductase activity, acting on the CH-CH group of donors, NAD or NADP as acceptor	molecular_function	0.23363	1	1	78	117	34977	i2_LQ_pacbio_c29284/f1p3/2322
GO:0004553	hydrolase activity, hydrolyzing O-glycosyl compounds	molecular_function	0.23456	1	3	78	749	34977	i3_LQ_pacbio_c23723/f1p2/3298,i1_LQ_pacbio_c57784/f1p0/1880,i2_LQ_pacbio_c29284/f1p3/2322
GO:0006633	fatty acid biosynthetic process	biological_process	0.23614	1	1	78	116	34977	i2_LQ_pacbio_c29131/f1p1/2148
GO:0006793	phosphorus metabolic process	biological_process	0.23618	1	9	78	3032	34977	i2_HQ_pacbio_c113750/f11p0/2852,i2_LQ_pacbio_c38447/f1p7/2322,i1_HQ_pacbio_c31227/f5p2/1900,i2_LQ_pacbio_c58418/f1p8/2679,i2_LQ_pacbio_c46803/f1p2/2294,i4_LQ_pacbio_c5158/f1p0/4691,i0_LQ_pacbio_c1083/f2p0/817,i3_LQ_pacbio_c18991/f1p0/3094,i1_LQ_pacbio_c11313/f1p22/1905
GO:0016741	transferase activity, transferring one-carbon groups	molecular_function	0.23732	1	3	78	739	34977	i1_LQ_pacbio_c46164/f1p0/1070,i2_LQ_pacbio_c10524/f1p2/2492,i1_LQ_pacbio_c21723/f1p0/1383
GO:0030133	transport vesicle	cellular_component	0.23769	1	1	78	128	34977	i2_LQ_pacbio_c59663/f1p2/2253
GO:0005515	protein binding	molecular_function	0.24016	1	20	78	7771	34977	i5_LQ_pacbio_c2007/f1p1/5129,i2_LQ_pacbio_c82052/f1p1/2947,i3_HQ_pacbio_c27334/f4p5/3140,i2_LQ_pacbio_c59900/f1p0/2143,i3_LQ_pacbio_c7617/f1p0/3353,i1_LQ_pacbio_c23929/f1p1/1941,i3_HQ_pacbio_c3680/f2p0/3233,i1_LQ_pacbio_c22836/f1p0/1886,i2_LQ_pacbio_c119355/f1p4/2771,i2_LQ_pacbio_c41107/f1p0/2857,i3_LQ_pacbio_c23882/f1p0/3435,i2_HQ_pacbio_c5595/f2p1/2238,i3_LQ_pacbio_c12164/f1p5/3238,i0_LQ_pacbio…
GO:0016887	ATPase activity	molecular_function	0.24148	1	4	78	1177	34977	i2_LQ_pacbio_c29711/f1p1/2582,i2_LQ_pacbio_c97281/f1p1/2035,i1_LQ_pacbio_c24548/f1p0/1326,i1_LQ_pacbio_c11313/f1p22/1905
GO:0044699	single-organism process	biological_process	0.24154	1	31	78	12281	34977	i2_LQ_pacbio_c29131/f1p1/2148,i2_LQ_pacbio_c12772/f1p3/2586,i2_LQ_pacbio_c70498/f1p12/2257,i3_LQ_pacbio_c23723/f1p2/3298,i1_LQ_pacbio_c11313/f1p22/1905,i2_LQ_pacbio_c90605/f1p2/2578,i2_LQ_pacbio_c29284/f1p3/2322,i3_HQ_pacbio_c3680/f2p0/3233,i2_LQ_pacbio_c79632/f1p4/2136,i2_LQ_pacbio_c46803/f1p2/2294,i1_HQ_pacbio_c31227/f5p2/1900,i2_LQ_pacbio_c38447/f1p7/2322,i5_LQ_pacbio_c899/f1p0/5535,i3_HQ_pacb…
GO:0031012	extracellular matrix	cellular_component	0.24278	1	1	78	118	34977	i5_LQ_pacbio_c899/f1p0/5535
GO:0048870	cell motility	biological_process	0.24303	1	1	78	128	34977	i2_LQ_pacbio_c41107/f1p0/2857
GO:0051674	localization of cell	biological_process	0.24303	1	1	78	128	34977	i2_LQ_pacbio_c41107/f1p0/2857
GO:0008652	cellular amino acid biosynthetic process	biological_process	0.24401	1	2	78	412	34977	i2_LQ_pacbio_c29284/f1p3/2322,i1_HQ_pacbio_c31227/f5p2/1900
GO:0005509	calcium ion binding	molecular_function	0.24559	1	2	78	417	34977	i5_LQ_pacbio_c2007/f1p1/5129,i2_LQ_pacbio_c28402/f1p2/2505
GO:0072330	monocarboxylic acid biosynthetic process	biological_process	0.24837	1	1	78	123	34977	i2_LQ_pacbio_c29131/f1p1/2148
GO:0044765	single-organism transport	biological_process	0.25324	1	10	78	3483	34977	i1_LQ_pacbio_c11313/f1p22/1905,i2_LQ_pacbio_c70498/f1p12/2257,i2_LQ_pacbio_c81973/f1p3/2421,i2_LQ_pacbio_c29284/f1p3/2322,i1_LQ_pacbio_c14147/f1p10/1848,i2_LQ_pacbio_c38716/f1p0/2521,i2_LQ_pacbio_c38447/f1p7/2322,i3_LQ_pacbio_c22240/f1p0/3558,i2_LQ_pacbio_c59663/f1p2/2253,i2_HQ_pacbio_c65960/f2p3/2399
GO:0009067	aspartate family amino acid biosynthetic process	biological_process	0.25765	1	1	78	128	34977	i2_LQ_pacbio_c29284/f1p3/2322
GO:0003824	catalytic activity	molecular_function	0.25871	1	42	78	17268	34977	i2_LQ_pacbio_c42787/f1p7/2217,i1_LQ_pacbio_c24481/f1p0/1894,i2_LQ_pacbio_c22260/f1p1/2237,i2_LQ_pacbio_c45902/f1p0/2174,i2_LQ_pacbio_c10524/f1p2/2492,i2_LQ_pacbio_c46553/f1p1/2629,i2_LQ_pacbio_c46803/f1p2/2294,i2_LQ_pacbio_c29131/f1p1/2148,i2_LQ_pacbio_c90605/f1p2/2578,i2_LQ_pacbio_c15489/f1p4/2176,i3_LQ_pacbio_c18991/f1p0/3094,i1_LQ_pacbio_c11313/f1p22/1905,i1_LQ_pacbio_c11561/f1p5/1913,i2_HQ_pa…
GO:0007275	multicellular organismal development	biological_process	0.25953	1	1	78	136	34977	i5_LQ_pacbio_c899/f1p0/5535
GO:0016798	hydrolase activity, acting on glycosyl bonds	molecular_function	0.26121	1	3	78	792	34977	i1_LQ_pacbio_c57784/f1p0/1880,i3_LQ_pacbio_c23723/f1p2/3298,i2_LQ_pacbio_c29284/f1p3/2322
GO:0005819	spindle	cellular_component	0.26203	1	1	78	141	34977	i3_HQ_pacbio_c3680/f2p0/3233
GO:0020037	heme binding	molecular_function	0.26327	1	2	78	431	34977	i2_LQ_pacbio_c12772/f1p3/2586,i2_LQ_pacbio_c79632/f1p4/2136
GO:1902578	single-organism localization	biological_process	0.26619	1	10	78	3530	34977	i2_LQ_pacbio_c81973/f1p3/2421,i1_LQ_pacbio_c11313/f1p22/1905,i2_LQ_pacbio_c70498/f1p12/2257,i2_LQ_pacbio_c29284/f1p3/2322,i2_LQ_pacbio_c38447/f1p7/2322,i2_LQ_pacbio_c38716/f1p0/2521,i1_LQ_pacbio_c14147/f1p10/1848,i2_HQ_pacbio_c65960/f2p3/2399,i2_LQ_pacbio_c59663/f1p2/2253,i3_LQ_pacbio_c22240/f1p0/3558
GO:0012506	vesicle membrane	cellular_component	0.26633	1	1	78	147	34977	i2_LQ_pacbio_c59663/f1p2/2253
GO:0030120	vesicle coat	cellular_component	0.26633	1	1	78	147	34977	i2_LQ_pacbio_c59663/f1p2/2253
GO:0030135	coated vesicle	cellular_component	0.26633	1	1	78	147	34977	i2_LQ_pacbio_c59663/f1p2/2253
GO:0030659	cytoplasmic vesicle membrane	cellular_component	0.26633	1	1	78	147	34977	i2_LQ_pacbio_c59663/f1p2/2253
GO:0030662	coated vesicle membrane	cellular_component	0.26633	1	1	78	147	34977	i2_LQ_pacbio_c59663/f1p2/2253
GO:0098798	mitochondrial protein complex	cellular_component	0.26734	1	1	78	136	34977	i1_LQ_pacbio_c11313/f1p22/1905
GO:0045333	cellular respiration	biological_process	0.26782	1	1	78	137	34977	i3_LQ_pacbio_c5497/f1p4/3109
GO:0004497	monooxygenase activity	molecular_function	0.268	1	1	78	136	34977	i1_HQ_pacbio_c31227/f5p2/1900
GO:0044455	mitochondrial membrane part	cellular_component	0.2709	1	1	78	138	34977	i1_LQ_pacbio_c11313/f1p22/1905
GO:0044433	cytoplasmic vesicle part	cellular_component	0.27257	1	1	78	151	34977	i2_LQ_pacbio_c59663/f1p2/2253
GO:0043167	ion binding	molecular_function	0.2745	1	26	78	10482	34977	i1_LQ_pacbio_c24548/f1p0/1326,i3_HQ_pacbio_c2203/f2p0/3254,i4_LQ_pacbio_c5158/f1p0/4691,i3_LQ_pacbio_c12525/f1p6/3090,i1_LQ_pacbio_c42960/f1p1/1877,i2_LQ_pacbio_c21452/f3p17/2262,i2_LQ_pacbio_c59663/f1p2/2253,i2_HQ_pacbio_c36441/f2p1/2157,i2_LQ_pacbio_c56904/f1p5/2786,i2_LQ_pacbio_c58418/f1p8/2679,i2_LQ_pacbio_c46553/f1p1/2629,i2_LQ_pacbio_c76826/f3p2/2520,i2_LQ_pacbio_c41081/f1p0/2163,i2_LQ_pacb…
GO:0004521	endoribonuclease activity	molecular_function	0.27471	1	1	78	158	34977	i0_LQ_pacbio_c32197/f1p0/940
GO:0006261	DNA-dependent DNA replication	biological_process	0.27943	1	1	78	141	34977	i2_LQ_pacbio_c122316/f1p0/2007
GO:0051273	beta-glucan metabolic process	biological_process	0.28117	1	1	78	158	34977	i2_LQ_pacbio_c29284/f1p3/2322
GO:0006461	protein complex assembly	biological_process	0.28232	1	2	78	466	34977	i2_LQ_pacbio_c41107/f1p0/2857,i3_HQ_pacbio_c3680/f2p0/3233
GO:0070271	protein complex biogenesis	biological_process	0.28232	1	2	78	466	34977	i2_LQ_pacbio_c41107/f1p0/2857,i3_HQ_pacbio_c3680/f2p0/3233
GO:0017038	protein import	biological_process	0.28508	1	1	78	155	34977	i3_LQ_pacbio_c22240/f1p0/3558
GO:0005743	mitochondrial inner membrane	cellular_component	0.28525	1	1	78	148	34977	i1_LQ_pacbio_c11313/f1p22/1905
GO:0046906	tetrapyrrole binding	molecular_function	0.28612	1	2	78	464	34977	i2_LQ_pacbio_c79632/f1p4/2136,i2_LQ_pacbio_c12772/f1p3/2586
GO:0042995	cell projection	cellular_component	0.29133	1	1	78	158	34977	i2_LQ_pacbio_c41107/f1p0/2857
GO:0046914	transition metal ion binding	molecular_function	0.29158	1	8	78	2839	34977	i2_LQ_pacbio_c41329/f1p4/2361,i2_LQ_pacbio_c59663/f1p2/2253,i2_LQ_pacbio_c56904/f1p5/2786,i2_LQ_pacbio_c79632/f1p4/2136,i2_LQ_pacbio_c41081/f1p0/2163,i3_HQ_pacbio_c2203/f2p0/3254,i2_LQ_pacbio_c12772/f1p3/2586,i3_LQ_pacbio_c12525/f1p6/3090
GO:0009066	aspartate family amino acid metabolic process	biological_process	0.2929	1	1	78	150	34977	i2_LQ_pacbio_c29284/f1p3/2322
GO:0019866	organelle inner membrane	cellular_component	0.29834	1	1	78	156	34977	i1_LQ_pacbio_c11313/f1p22/1905
GO:0015698	inorganic anion transport	biological_process	0.30241	1	1	78	157	34977	i2_HQ_pacbio_c65960/f2p3/2399
GO:0042451	purine nucleoside biosynthetic process	biological_process	0.3033	1	1	78	160	34977	i1_LQ_pacbio_c11313/f1p22/1905
GO:0046129	purine ribonucleoside biosynthetic process	biological_process	0.3033	1	1	78	160	34977	i1_LQ_pacbio_c11313/f1p22/1905
GO:0009152	purine ribonucleotide biosynthetic process	biological_process	0.30381	1	1	78	162	34977	i1_LQ_pacbio_c11313/f1p22/1905
GO:0005996	monosaccharide metabolic process	biological_process	0.30561	1	1	78	161	34977	i3_LQ_pacbio_c23723/f1p2/3298
GO:0048519	negative regulation of biological process	biological_process	0.30719	1	1	78	162	34977	i3_HQ_pacbio_c17940/f2p0/3573
GO:0055114	oxidation-reduction process	biological_process	0.30788	1	9	78	3205	34977	i1_HQ_pacbio_c31227/f5p2/1900,i2_LQ_pacbio_c56904/f1p5/2786,i2_LQ_pacbio_c41329/f1p4/2361,i2_LQ_pacbio_c12772/f1p3/2586,i3_LQ_pacbio_c12525/f1p6/3090,i2_LQ_pacbio_c90605/f1p2/2578,i3_LQ_pacbio_c5497/f1p4/3109,i2_LQ_pacbio_c29284/f1p3/2322,i2_LQ_pacbio_c79632/f1p4/2136
GO:0015980	energy derivation by oxidation of organic compounds	biological_process	0.30909	1	1	78	163	34977	i3_LQ_pacbio_c5497/f1p4/3109
GO:0008234	cysteine-type peptidase activity	molecular_function	0.31234	1	1	78	168	34977	i2_LQ_pacbio_c22260/f1p1/2237
GO:0009260	ribonucleotide biosynthetic process	biological_process	0.31363	1	1	78	168	34977	i1_LQ_pacbio_c11313/f1p22/1905
GO:0046390	ribose phosphate biosynthetic process	biological_process	0.31363	1	1	78	168	34977	i1_LQ_pacbio_c11313/f1p22/1905
GO:0065003	macromolecular complex assembly	biological_process	0.3141	1	2	78	504	34977	i2_LQ_pacbio_c41107/f1p0/2857,i3_HQ_pacbio_c3680/f2p0/3233
GO:0006073	cellular glucan metabolic process	biological_process	0.31614	1	1	78	179	34977	i2_LQ_pacbio_c29284/f1p3/2322
GO:0044042	glucan metabolic process	biological_process	0.31614	1	1	78	179	34977	i2_LQ_pacbio_c29284/f1p3/2322
GO:0044264	cellular polysaccharide metabolic process	biological_process	0.32075	1	1	78	182	34977	i2_LQ_pacbio_c29284/f1p3/2322
GO:0016023	cytoplasmic membrane-bounded vesicle	cellular_component	0.32094	1	1	78	182	34977	i2_LQ_pacbio_c59663/f1p2/2253
GO:0031988	membrane-bounded vesicle	cellular_component	0.32094	1	1	78	182	34977	i2_LQ_pacbio_c59663/f1p2/2253
GO:0030246	carbohydrate binding	molecular_function	0.3222	1	1	78	178	34977	i2_LQ_pacbio_c66332/f1p3/2829
GO:1901605	alpha-amino acid metabolic process	biological_process	0.32233	1	2	78	509	34977	i2_LQ_pacbio_c29284/f1p3/2322,i1_HQ_pacbio_c31227/f5p2/1900
GO:0071822	protein complex subunit organization	biological_process	0.32282	1	2	78	515	34977	i3_HQ_pacbio_c3680/f2p0/3233,i2_LQ_pacbio_c41107/f1p0/2857
GO:0000226	microtubule cytoskeleton organization	biological_process	0.32637	1	1	78	180	34977	i3_HQ_pacbio_c3680/f2p0/3233
GO:0031410	cytoplasmic vesicle	cellular_component	0.32672	1	1	78	186	34977	i2_LQ_pacbio_c59663/f1p2/2253
GO:0031982	vesicle	cellular_component	0.32672	1	1	78	186	34977	i2_LQ_pacbio_c59663/f1p2/2253
GO:0015849	organic acid transport	biological_process	0.32761	1	1	78	172	34977	i2_LQ_pacbio_c70498/f1p12/2257
GO:0046942	carboxylic acid transport	biological_process	0.32761	1	1	78	172	34977	i2_LQ_pacbio_c70498/f1p12/2257
GO:0006164	purine nucleotide biosynthetic process	biological_process	0.32881	1	1	78	178	34977	i1_LQ_pacbio_c11313/f1p22/1905
GO:0009057	macromolecule catabolic process	biological_process	0.32887	1	2	78	521	34977	i1_LQ_pacbio_c11561/f1p5/1913,i2_LQ_pacbio_c29284/f1p3/2322
GO:0015711	organic anion transport	biological_process	0.3298	1	1	78	174	34977	i2_LQ_pacbio_c70498/f1p12/2257
GO:0003854	3-beta-hydroxy-delta5-steroid dehydrogenase activity	molecular_function	0.33265	1	1	78	173	34977	i2_LQ_pacbio_c29284/f1p3/2322
GO:0016229	steroid dehydrogenase activity	molecular_function	0.33265	1	1	78	173	34977	i2_LQ_pacbio_c29284/f1p3/2322
GO:0033764	steroid dehydrogenase activity, acting on the CH-OH group of donors, NAD or NADP as acceptor	molecular_function	0.33265	1	1	78	173	34977	i2_LQ_pacbio_c29284/f1p3/2322
GO:0006310	DNA recombination	biological_process	0.33323	1	2	78	548	34977	i3_HQ_pacbio_c2203/f2p0/3254,i1_LQ_pacbio_c24548/f1p0/1326
GO:0098588	bounding membrane of organelle	cellular_component	0.33588	1	2	78	535	34977	i2_LQ_pacbio_c122316/f1p0/2007,i2_LQ_pacbio_c59663/f1p2/2253
GO:0005789	endoplasmic reticulum membrane	cellular_component	0.33601	1	1	78	177	34977	i2_LQ_pacbio_c122316/f1p0/2007
GO:0042175	nuclear outer membrane-endoplasmic reticulum membrane network	cellular_component	0.33753	1	1	78	178	34977	i2_LQ_pacbio_c122316/f1p0/2007
GO:0015631	tubulin binding	molecular_function	0.34102	1	1	78	199	34977	i3_HQ_pacbio_c3680/f2p0/3233
GO:0016462	pyrophosphatase activity	molecular_function	0.34598	1	5	78	1808	34977	i2_LQ_pacbio_c29711/f1p1/2582,i2_LQ_pacbio_c97281/f1p1/2035,i1_LQ_pacbio_c24548/f1p0/1326,i1_LQ_pacbio_c11313/f1p22/1905,i1_LQ_pacbio_c14147/f1p10/1848
GO:0034220	ion transmembrane transport	biological_process	0.35048	1	2	78	548	34977	i2_LQ_pacbio_c38716/f1p0/2521,i2_LQ_pacbio_c70498/f1p12/2257
GO:0030170	pyridoxal phosphate binding	molecular_function	0.3532	1	1	78	188	34977	i2_LQ_pacbio_c21452/f3p17/2262
GO:0006364	rRNA processing	biological_process	0.35632	1	1	78	192	34977	i2_LQ_pacbio_c122316/f1p0/2007
GO:0016072	rRNA metabolic process	biological_process	0.35632	1	1	78	192	34977	i2_LQ_pacbio_c122316/f1p0/2007
GO:0044432	endoplasmic reticulum part	cellular_component	0.35973	1	1	78	192	34977	i2_LQ_pacbio_c122316/f1p0/2007
GO:0043228	non-membrane-bounded organelle	cellular_component	0.36353	1	4	78	1370	34977	i3_HQ_pacbio_c3680/f2p0/3233,i2_LQ_pacbio_c41107/f1p0/2857,i1_LQ_pacbio_c21723/f1p0/1383,i2_LQ_pacbio_c9041/f1p0/2329
GO:0006928	movement of cell or subcellular component	biological_process	0.36384	1	1	78	215	34977	i2_LQ_pacbio_c41107/f1p0/2857
GO:0072522	purine-containing compound biosynthetic process	biological_process	0.37094	1	1	78	206	34977	i1_LQ_pacbio_c11313/f1p22/1905
GO:1902589	single-organism organelle organization	biological_process	0.37595	1	2	78	600	34977	i3_HQ_pacbio_c3680/f2p0/3233,i1_LQ_pacbio_c25780/f1p1/1281
GO:0016818	hydrolase activity, acting on acid anhydrides, in phosphorus-containing anhydrides	molecular_function	0.3777	1	5	78	1880	34977	i1_LQ_pacbio_c11313/f1p22/1905,i1_LQ_pacbio_c14147/f1p10/1848,i2_LQ_pacbio_c97281/f1p1/2035,i2_LQ_pacbio_c29711/f1p1/2582,i1_LQ_pacbio_c24548/f1p0/1326
GO:0004540	ribonuclease activity	molecular_function	0.37819	1	1	78	227	34977	i0_LQ_pacbio_c32197/f1p0/940
GO:0006520	cellular amino acid metabolic process	biological_process	0.37931	1	3	78	975	34977	i2_LQ_pacbio_c21452/f3p17/2262,i2_LQ_pacbio_c29284/f1p3/2322,i1_HQ_pacbio_c31227/f5p2/1900
GO:0009163	nucleoside biosynthetic process	biological_process	0.37946	1	1	78	208	34977	i1_LQ_pacbio_c11313/f1p22/1905
GO:0042455	ribonucleoside biosynthetic process	biological_process	0.37946	1	1	78	208	34977	i1_LQ_pacbio_c11313/f1p22/1905
GO:1901659	glycosyl compound biosynthetic process	biological_process	0.37946	1	1	78	208	34977	i1_LQ_pacbio_c11313/f1p22/1905
GO:0015630	microtubule cytoskeleton	cellular_component	0.37953	1	1	78	217	34977	i3_HQ_pacbio_c3680/f2p0/3233
GO:0008509	anion transmembrane transporter activity	molecular_function	0.38399	1	1	78	211	34977	i2_HQ_pacbio_c65960/f2p3/2399
GO:0016831	carboxy-lyase activity	molecular_function	0.38891	1	1	78	215	34977	i3_LQ_pacbio_c5497/f1p4/3109
GO:0040011	locomotion	biological_process	0.39205	1	1	78	224	34977	i2_LQ_pacbio_c41107/f1p0/2857
GO:0042802	identical protein binding	molecular_function	0.39554	1	1	78	229	34977	i2_HQ_pacbio_c5595/f2p1/2238
GO:0015399	primary active transmembrane transporter activity	molecular_function	0.39769	1	1	78	251	34977	i1_LQ_pacbio_c14147/f1p10/1848
GO:0015405	P-P-bond-hydrolysis-driven transmembrane transporter activity	molecular_function	0.39769	1	1	78	251	34977	i1_LQ_pacbio_c14147/f1p10/1848
GO:0004190	aspartic-type endopeptidase activity	molecular_function	0.40119	1	1	78	233	34977	i2_LQ_pacbio_c122438/f1p2/2004
GO:0070001	aspartic-type peptidase activity	molecular_function	0.40119	1	1	78	233	34977	i2_LQ_pacbio_c122438/f1p2/2004
GO:0005524	ATP binding	molecular_function	0.40172	1	12	78	4988	34977	i2_HQ_pacbio_c36441/f2p1/2157,i2_LQ_pacbio_c38447/f1p7/2322,i2_LQ_pacbio_c58418/f1p8/2679,i2_HQ_pacbio_c113750/f11p0/2852,i4_LQ_pacbio_c5158/f1p0/4691,i3_LQ_pacbio_c18991/f1p0/3094,i1_LQ_pacbio_c11313/f1p22/1905,i2_LQ_pacbio_c29711/f1p1/2582,i2_LQ_pacbio_c97281/f1p1/2035,i2_LQ_pacbio_c46553/f1p1/2629,i2_LQ_pacbio_c76826/f3p2/2520,i1_LQ_pacbio_c24548/f1p0/1326
GO:0002949	tRNA threonylcarbamoyladenosine modification	biological_process	0.40929	1	1	78	236	34977	i1_LQ_pacbio_c24548/f1p0/1326
GO:0070525	tRNA threonylcarbamoyladenosine metabolic process	biological_process	0.40929	1	1	78	236	34977	i1_LQ_pacbio_c24548/f1p0/1326
GO:0044711	single-organism biosynthetic process	biological_process	0.41012	1	5	78	1849	34977	i1_LQ_pacbio_c11313/f1p22/1905,i1_LQ_pacbio_c46164/f1p0/1070,i1_HQ_pacbio_c31227/f5p2/1900,i2_LQ_pacbio_c29131/f1p1/2148,i2_LQ_pacbio_c29284/f1p3/2322
GO:0005102	receptor binding	molecular_function	0.41151	1	1	78	247	34977	i2_LQ_pacbio_c41107/f1p0/2857
GO:0030001	metal ion transport	biological_process	0.41414	1	2	78	624	34977	i2_LQ_pacbio_c29284/f1p3/2322,i2_LQ_pacbio_c38716/f1p0/2521
GO:0031966	mitochondrial membrane	cellular_component	0.41745	1	1	78	237	34977	i1_LQ_pacbio_c11313/f1p22/1905
GO:0032559	adenyl ribonucleotide binding	molecular_function	0.41802	1	12	78	5050	34977	i3_LQ_pacbio_c18991/f1p0/3094,i1_LQ_pacbio_c11313/f1p22/1905,i4_LQ_pacbio_c5158/f1p0/4691,i1_LQ_pacbio_c24548/f1p0/1326,i2_LQ_pacbio_c97281/f1p1/2035,i2_LQ_pacbio_c29711/f1p1/2582,i2_LQ_pacbio_c76826/f3p2/2520,i2_LQ_pacbio_c46553/f1p1/2629,i2_LQ_pacbio_c58418/f1p8/2679,i2_LQ_pacbio_c38447/f1p7/2322,i2_HQ_pacbio_c36441/f2p1/2157,i2_HQ_pacbio_c113750/f11p0/2852
GO:0048193	Golgi vesicle transport	biological_process	0.41922	1	1	78	245	34977	i2_LQ_pacbio_c59663/f1p2/2253
GO:0012505	endomembrane system	cellular_component	0.41998	1	2	78	644	34977	i2_LQ_pacbio_c59663/f1p2/2253,i2_LQ_pacbio_c122316/f1p0/2007
GO:0016491	oxidoreductase activity	molecular_function	0.42097	1	8	78	3115	34977	i2_LQ_pacbio_c79632/f1p4/2136,i2_LQ_pacbio_c29284/f1p3/2322,i2_LQ_pacbio_c90605/f1p2/2578,i2_LQ_pacbio_c12772/f1p3/2586,i3_LQ_pacbio_c12525/f1p6/3090,i2_LQ_pacbio_c41329/f1p4/2361,i2_LQ_pacbio_c56904/f1p5/2786,i1_HQ_pacbio_c31227/f5p2/1900
GO:0042254	ribosome biogenesis	biological_process	0.42278	1	1	78	239	34977	i2_LQ_pacbio_c122316/f1p0/2007
GO:0007017	microtubule-based process	biological_process	0.42673	1	1	78	261	34977	i3_HQ_pacbio_c3680/f2p0/3233
GO:0016817	hydrolase activity, acting on acid anhydrides	molecular_function	0.42751	1	5	78	1989	34977	i1_LQ_pacbio_c24548/f1p0/1326,i2_LQ_pacbio_c29711/f1p1/2582,i2_LQ_pacbio_c97281/f1p1/2035,i1_LQ_pacbio_c14147/f1p10/1848,i1_LQ_pacbio_c11313/f1p22/1905
GO:0004519	endonuclease activity	molecular_function	0.42771	1	1	78	264	34977	i0_LQ_pacbio_c32197/f1p0/940
GO:0030554	adenyl nucleotide binding	molecular_function	0.42772	1	12	78	5084	34977	i4_LQ_pacbio_c5158/f1p0/4691,i3_LQ_pacbio_c18991/f1p0/3094,i1_LQ_pacbio_c11313/f1p22/1905,i2_LQ_pacbio_c29711/f1p1/2582,i2_LQ_pacbio_c97281/f1p1/2035,i2_LQ_pacbio_c46553/f1p1/2629,i2_LQ_pacbio_c76826/f3p2/2520,i1_LQ_pacbio_c24548/f1p0/1326,i2_LQ_pacbio_c38447/f1p7/2322,i2_HQ_pacbio_c36441/f2p1/2157,i2_LQ_pacbio_c58418/f1p8/2679,i2_HQ_pacbio_c113750/f11p0/2852
GO:0005740	mitochondrial envelope	cellular_component	0.43011	1	1	78	247	34977	i1_LQ_pacbio_c11313/f1p22/1905
GO:0016301	kinase activity	molecular_function	0.43434	1	7	78	2842	34977	i2_HQ_pacbio_c36441/f2p1/2157,i4_LQ_pacbio_c5158/f1p0/4691,i3_LQ_pacbio_c18991/f1p0/3094,i2_LQ_pacbio_c58418/f1p8/2679,i2_HQ_pacbio_c113750/f11p0/2852,i1_LQ_pacbio_c24548/f1p0/1326,i2_LQ_pacbio_c46803/f1p2/2294
GO:0051179	localization	biological_process	0.44995	1	12	78	5048	34977	i2_LQ_pacbio_c29284/f1p3/2322,i1_LQ_pacbio_c11313/f1p22/1905,i2_LQ_pacbio_c70498/f1p12/2257,i0_LQ_pacbio_c9190/f1p1/921,i2_LQ_pacbio_c81973/f1p3/2421,i2_LQ_pacbio_c59663/f1p2/2253,i3_LQ_pacbio_c22240/f1p0/3558,i2_LQ_pacbio_c41107/f1p0/2857,i2_HQ_pacbio_c65960/f2p3/2399,i1_LQ_pacbio_c14147/f1p10/1848,i2_LQ_pacbio_c38716/f1p0/2521,i2_LQ_pacbio_c38447/f1p7/2322
GO:0043531	ADP binding	molecular_function	0.45313	1	1	78	285	34977	i1_LQ_pacbio_c11313/f1p22/1905
GO:0022607	cellular component assembly	biological_process	0.45508	1	2	78	678	34977	i2_LQ_pacbio_c41107/f1p0/2857,i3_HQ_pacbio_c3680/f2p0/3233
GO:0022613	ribonucleoprotein complex biogenesis	biological_process	0.45649	1	1	78	266	34977	i2_LQ_pacbio_c122316/f1p0/2007
GO:0016627	oxidoreductase activity, acting on the CH-CH group of donors	molecular_function	0.45968	1	1	78	267	34977	i2_LQ_pacbio_c29284/f1p3/2322
GO:0044429	mitochondrial part	cellular_component	0.463	1	1	78	273	34977	i1_LQ_pacbio_c11313/f1p22/1905
GO:0016701	oxidoreductase activity, acting on single donors with incorporation of molecular oxygen	molecular_function	0.46421	1	1	78	285	34977	i1_HQ_pacbio_c31227/f5p2/1900
GO:0016469	proton-transporting two-sector ATPase complex	cellular_component	0.46465	1	1	78	278	34977	i1_LQ_pacbio_c11313/f1p22/1905
GO:0009165	nucleotide biosynthetic process	biological_process	0.47504	1	1	78	285	34977	i1_LQ_pacbio_c11313/f1p22/1905
GO:1901293	nucleoside phosphate biosynthetic process	biological_process	0.47504	1	1	78	285	34977	i1_LQ_pacbio_c11313/f1p22/1905
GO:0071705	nitrogen compound transport	biological_process	0.47634	1	1	78	282	34977	i2_LQ_pacbio_c70498/f1p12/2257
GO:0016772	transferase activity, transferring phosphorus-containing groups	molecular_function	0.47859	1	9	78	3850	34977	i2_LQ_pacbio_c46553/f1p1/2629,i1_LQ_pacbio_c24548/f1p0/1326,i2_LQ_pacbio_c46803/f1p2/2294,i4_LQ_pacbio_c5158/f1p0/4691,i3_LQ_pacbio_c18991/f1p0/3094,i2_HQ_pacbio_c113750/f11p0/2852,i2_HQ_pacbio_c36441/f2p1/2157,i1_HQ_pacbio_c31227/f5p2/1900,i2_LQ_pacbio_c58418/f1p8/2679
GO:0006631	fatty acid metabolic process	biological_process	0.48239	1	1	78	287	34977	i2_LQ_pacbio_c29131/f1p1/2148
GO:0031967	organelle envelope	cellular_component	0.48967	1	1	78	299	34977	i1_LQ_pacbio_c11313/f1p22/1905
GO:0005886	plasma membrane	cellular_component	0.49082	1	1	78	309	34977	i2_LQ_pacbio_c12772/f1p3/2586
GO:0043933	macromolecular complex subunit organization	biological_process	0.49251	1	2	78	741	34977	i3_HQ_pacbio_c3680/f2p0/3233,i2_LQ_pacbio_c41107/f1p0/2857
GO:0005783	endoplasmic reticulum	cellular_component	0.49962	1	1	78	298	34977	i2_LQ_pacbio_c122316/f1p0/2007
GO:0007010	cytoskeleton organization	biological_process	0.50844	1	1	78	322	34977	i3_HQ_pacbio_c3680/f2p0/3233
GO:0031975	envelope	cellular_component	0.50887	1	1	78	316	34977	i1_LQ_pacbio_c11313/f1p22/1905
GO:0098805	whole membrane	cellular_component	0.51249	1	1	78	326	34977	i2_LQ_pacbio_c59663/f1p2/2253
GO:0071840	cellular component organization or biogenesis	biological_process	0.51585	1	5	78	2114	34977	i2_LQ_pacbio_c12772/f1p3/2586,i2_LQ_pacbio_c122316/f1p0/2007,i3_HQ_pacbio_c3680/f2p0/3233,i2_LQ_pacbio_c41107/f1p0/2857,i1_LQ_pacbio_c25780/f1p1/1281
GO:0005739	mitochondrion	cellular_component	0.51807	1	1	78	319	34977	i1_LQ_pacbio_c11313/f1p22/1905
GO:0006629	lipid metabolic process	biological_process	0.52068	1	3	78	1199	34977	i2_LQ_pacbio_c29131/f1p1/2148,i1_LQ_pacbio_c46164/f1p0/1070,i2_LQ_pacbio_c29284/f1p3/2322
GO:0016773	phosphotransferase activity, alcohol group as acceptor	molecular_function	0.52139	1	6	78	2597	34977	i2_LQ_pacbio_c58418/f1p8/2679,i3_LQ_pacbio_c18991/f1p0/3094,i4_LQ_pacbio_c5158/f1p0/4691,i1_HQ_pacbio_c31227/f5p2/1900,i2_LQ_pacbio_c46803/f1p2/2294,i2_HQ_pacbio_c113750/f11p0/2852
GO:0016747	transferase activity, transferring acyl groups other than amino-acyl groups	molecular_function	0.52257	1	1	78	320	34977	i2_LQ_pacbio_c29131/f1p1/2148
GO:0008134	transcription factor binding	molecular_function	0.52519	1	1	78	335	34977	i1_LQ_pacbio_c24548/f1p0/1326
GO:0017111	nucleoside-triphosphatase activity	molecular_function	0.52812	1	4	78	1769	34977	i2_LQ_pacbio_c29711/f1p1/2582,i2_LQ_pacbio_c97281/f1p1/2035,i1_LQ_pacbio_c24548/f1p0/1326,i1_LQ_pacbio_c11313/f1p22/1905
GO:0009378	four-way junction helicase activity	molecular_function	0.53088	1	1	78	349	34977	i1_LQ_pacbio_c24548/f1p0/1326
GO:0035639	purine ribonucleoside triphosphate binding	molecular_function	0.53724	1	12	78	5457	34977	i4_LQ_pacbio_c5158/f1p0/4691,i3_LQ_pacbio_c18991/f1p0/3094,i1_LQ_pacbio_c11313/f1p22/1905,i2_LQ_pacbio_c97281/f1p1/2035,i2_LQ_pacbio_c29711/f1p1/2582,i2_LQ_pacbio_c46553/f1p1/2629,i2_LQ_pacbio_c76826/f3p2/2520,i1_LQ_pacbio_c24548/f1p0/1326,i2_LQ_pacbio_c38447/f1p7/2322,i2_HQ_pacbio_c36441/f2p1/2157,i2_LQ_pacbio_c58418/f1p8/2679,i2_HQ_pacbio_c113750/f11p0/2852
GO:0006810	transport	biological_process	0.53967	1	11	78	4908	34977	i2_LQ_pacbio_c38447/f1p7/2322,i1_LQ_pacbio_c14147/f1p10/1848,i2_LQ_pacbio_c38716/f1p0/2521,i2_HQ_pacbio_c65960/f2p3/2399,i3_LQ_pacbio_c22240/f1p0/3558,i2_LQ_pacbio_c59663/f1p2/2253,i2_LQ_pacbio_c81973/f1p3/2421,i0_LQ_pacbio_c9190/f1p1/921,i1_LQ_pacbio_c11313/f1p22/1905,i2_LQ_pacbio_c70498/f1p12/2257,i2_LQ_pacbio_c29284/f1p3/2322
GO:0034470	ncRNA processing	biological_process	0.54661	1	2	78	802	34977	i1_LQ_pacbio_c24548/f1p0/1326,i2_LQ_pacbio_c122316/f1p0/2007
GO:0051234	establishment of localization	biological_process	0.54814	1	11	78	4938	34977	i2_LQ_pacbio_c70498/f1p12/2257,i1_LQ_pacbio_c11313/f1p22/1905,i2_LQ_pacbio_c81973/f1p3/2421,i0_LQ_pacbio_c9190/f1p1/921,i2_LQ_pacbio_c29284/f1p3/2322,i2_LQ_pacbio_c38716/f1p0/2521,i1_LQ_pacbio_c14147/f1p10/1848,i2_LQ_pacbio_c38447/f1p7/2322,i3_LQ_pacbio_c22240/f1p0/3558,i2_LQ_pacbio_c59663/f1p2/2253,i2_HQ_pacbio_c65960/f2p3/2399
GO:0044262	cellular carbohydrate metabolic process	biological_process	0.54877	1	1	78	370	34977	i2_LQ_pacbio_c29284/f1p3/2322
GO:0001883	purine nucleoside binding	molecular_function	0.5507	1	12	78	5510	34977	i3_LQ_pacbio_c18991/f1p0/3094,i1_LQ_pacbio_c11313/f1p22/1905,i4_LQ_pacbio_c5158/f1p0/4691,i1_LQ_pacbio_c24548/f1p0/1326,i2_LQ_pacbio_c29711/f1p1/2582,i2_LQ_pacbio_c97281/f1p1/2035,i2_LQ_pacbio_c46553/f1p1/2629,i2_LQ_pacbio_c76826/f3p2/2520,i2_LQ_pacbio_c58418/f1p8/2679,i2_HQ_pacbio_c36441/f2p1/2157,i2_LQ_pacbio_c38447/f1p7/2322,i2_HQ_pacbio_c113750/f11p0/2852
[truncated: 186 more rows]

## Sheet: Class 6
Class 6 GO enrichment result
GO_accession	Description	Term_type	Over_represented_pValue	Corrected_pValue	DEG_item	DEG_list	Bg_item	Bg_list	Gene_names
[truncated: 578 more rows]
