# Supplementary material for: Transcriptomics and Metabolomics Reveal Purine and Phenylpropanoid Metabolism Response to Drought Stress in Dendrobium sinense, an Endemic Orchid Species in Hainan Island
Source: Front Genet. 2021 Jul 2;12:692702. doi: 10.3389/fgene.2021.692702 (PMC8283770; doi:10.3389/fgene.2021.692702)
Supplement: Supplementary Table 6 — Differential genes and differential metabolites with a correlation coefficient R2 ≥ 0.8. [file Table_6.XLSX]

## Sheet: Sheet1
geneName	metaName	PCC	PCCP	R2
i3_LQ_pacbio_c24681/f1p0/3277	pmb0037	-1	0	1
i6_LQ_pacbio_c582/f1p0/6957	pme0231	0.999	1e-10	0.998001
i3_LQ_pacbio_c24681/f1p0/3277	pma1087	-0.999	0	0.998001
i3_LQ_pacbio_c24681/f1p0/3277	pmb0667	-0.999	0	0.998001
i3_LQ_pacbio_c24681/f1p0/3277	pme1478	-0.999	0	0.998001
i3_LQ_pacbio_c24681/f1p0/3277	pme1709	-0.999	2e-10	0.998001
i3_HQ_pacbio_c18312/f2p0/3792	pme3464	0.999	2e-10	0.998001
i6_LQ_pacbio_c582/f1p0/6957	pmf0027	0.998	9e-10	0.996004
i3_LQ_pacbio_c24681/f1p0/3277	pme1820	-0.998	8e-10	0.996004
i3_LQ_pacbio_c24681/f1p0/3277	pme2735	-0.998	2.2e-09	0.996004
i3_HQ_pacbio_c18312/f2p0/3792	pme0444	0.998	4e-10	0.996004
i3_HQ_pacbio_c18312/f2p0/3792	pme1786	0.998	9e-10	0.996004
i3_HQ_pacbio_c18312/f2p0/3792	pme2131	0.998	6e-10	0.996004
i4_LQ_pacbio_c6132/f1p12/4037	pme1709	0.997	7.9e-09	0.994009
i3_LQ_pacbio_c16320/f1p0/3050	pme1544	-0.997	4.8e-09	0.994009
i3_HQ_pacbio_c18312/f2p0/3792	pme0208	0.997	7.5e-09	0.994009
i4_LQ_pacbio_c6132/f1p12/4037	pme1820	0.996	1.47e-08	0.992016
i3_LQ_pacbio_c24681/f1p0/3277	pmf0248	-0.996	1.8e-08	0.992016
i2_LQ_pacbio_c41856/f1p6/3001	pmb0613	-0.996	1.19e-08	0.992016
i4_LQ_pacbio_c6132/f1p12/4037	pmb0037	0.995	3.33e-08	0.990025
i2_LQ_pacbio_c81158/f1p5/2573	pmf0027	-0.995	3.87e-08	0.990025
i2_LQ_pacbio_c8798/f1p2/2423	pmf0298	-0.994	6.73e-08	0.988036
i4_LQ_pacbio_c6132/f1p12/4037	pmb0667	0.993	1.124e-07	0.986049
i4_LQ_pacbio_c4843/f1p0/4351	pmb0037	0.993	1.011e-07	0.986049
i4_LQ_pacbio_c4843/f1p0/4351	pmb0667	0.993	1.111e-07	0.986049
i2_LQ_pacbio_c8798/f1p2/2423	pmf0325	0.993	1.095e-07	0.986049
i2_LQ_pacbio_c8798/f1p2/2423	pmf0458	0.993	9.89e-08	0.986049
i4_LQ_pacbio_c6132/f1p12/4037	pma1087	0.992	1.25e-07	0.984064
i4_LQ_pacbio_c4843/f1p0/4351	pme1709	0.992	1.547e-07	0.984064
i3_LQ_pacbio_c21411/f1p0/3935	pmb0037	0.992	1.511e-07	0.984064
i3_LQ_pacbio_c21411/f1p0/3935	pme1709	0.992	1.363e-07	0.984064
i2_LQ_pacbio_c8798/f1p2/2423	pme0426	-0.992	1.547e-07	0.984064
i2_LQ_pacbio_c8798/f1p2/2423	pmf0320	-0.992	1.212e-07	0.984064
i4_LQ_pacbio_c6132/f1p12/4037	pme1478	0.991	1.962e-07	0.982081
i4_LQ_pacbio_c4843/f1p0/4351	pma1087	0.991	2.555e-07	0.982081
i3_LQ_pacbio_c21411/f1p0/3935	pmb0667	0.991	2.2e-07	0.982081
i3_HQ_pacbio_c27497/f4p0/3047	pme1709	0.991	2.451e-07	0.982081
i3_HQ_pacbio_c1950/f4p1/3540	pmf0248	-0.991	2.367e-07	0.982081
i2_LQ_pacbio_c42630/f1p3/2488	pme1162	0.991	2.721e-07	0.982081
i4_LQ_pacbio_c6132/f1p12/4037	pme2735	0.99	3.254e-07	0.9801
i4_LQ_pacbio_c4843/f1p0/4351	pme1820	0.99	3.219e-07	0.9801
i3_LQ_pacbio_c21411/f1p0/3935	pme1478	0.99	3.014e-07	0.9801
i3_HQ_pacbio_c3680/f2p0/3233	pme2278	-0.99	2.891e-07	0.9801
i3_HQ_pacbio_c3680/f2p0/3233	pmf0520	-0.99	3.645e-07	0.9801
i3_HQ_pacbio_c3680/f2p0/3233	pmf0536	0.99	3.503e-07	0.9801
i3_HQ_pacbio_c27497/f4p0/3047	pme1820	0.99	3.264e-07	0.9801
i2_LQ_pacbio_c81158/f1p5/2573	pme0231	-0.99	2.74e-07	0.9801
i2_LQ_pacbio_c42630/f1p3/2488	pma6298	0.99	3.025e-07	0.9801
i2_LQ_pacbio_c42630/f1p3/2488	pmb0069	0.99	2.94e-07	0.9801
i2_LQ_pacbio_c42630/f1p3/2488	pme0372	0.99	2.891e-07	0.9801
i2_LQ_pacbio_c42630/f1p3/2488	pme2746	0.99	2.909e-07	0.9801
i2_LQ_pacbio_c42630/f1p3/2488	pme3246	0.99	2.739e-07	0.9801
i2_LQ_pacbio_c42630/f1p3/2488	pmf0266	0.99	2.81e-07	0.9801
i4_LQ_pacbio_c6132/f1p12/4037	pmf0248	0.989	4.054e-07	0.978121
i4_LQ_pacbio_c4843/f1p0/4351	pme1478	0.989	4.139e-07	0.978121
i3_LQ_pacbio_c21411/f1p0/3935	pma1087	0.989	4.21e-07	0.978121
i3_HQ_pacbio_c3680/f2p0/3233	pmf0552	-0.989	4.234e-07	0.978121
i3_HQ_pacbio_c1950/f4p1/3540	pma1087	-0.989	4.038e-07	0.978121
i3_HQ_pacbio_c1950/f4p1/3540	pme1478	-0.989	4.559e-07	0.978121
i3_HQ_pacbio_c1950/f4p1/3540	pme2735	-0.989	5.263e-07	0.978121
i3_LQ_pacbio_c21411/f1p0/3935	pme1820	0.988	5.866e-07	0.976144
i3_HQ_pacbio_c3680/f2p0/3233	pma6625	-0.988	5.97e-07	0.976144
i3_HQ_pacbio_c27497/f4p0/3047	pmb0037	0.988	5.966e-07	0.976144
i2_LQ_pacbio_c42630/f1p3/2488	pmf0547	0.988	6.275e-07	0.976144
i2_LQ_pacbio_c38904/f1p4/2412	pme1107	-0.988	5.533e-07	0.976144
i3_HQ_pacbio_c3680/f2p0/3233	pmb2984	-0.986	9.403e-07	0.972196
i3_HQ_pacbio_c1950/f4p1/3540	pme1820	-0.986	9.535e-07	0.972196
i4_LQ_pacbio_c4843/f1p0/4351	pme2735	0.985	1.2058e-06	0.970225
i4_LQ_pacbio_c4843/f1p0/4351	pmf0248	0.985	1.2442e-06	0.970225
i3_LQ_pacbio_c21411/f1p0/3935	pme2735	0.985	1.492e-06	0.970225
i3_HQ_pacbio_c27497/f4p0/3047	pma1087	0.985	1.2892e-06	0.970225
i3_HQ_pacbio_c27497/f4p0/3047	pmb0667	0.985	1.2297e-06	0.970225
i3_HQ_pacbio_c27497/f4p0/3047	pme1478	0.984	1.6457e-06	0.968256
i3_HQ_pacbio_c1950/f4p1/3540	pmb0667	-0.984	1.6288e-06	0.968256
i2_LQ_pacbio_c9041/f1p0/2329	pme3256	0.984	1.7313e-06	0.968256
i3_HQ_pacbio_c27497/f4p0/3047	pme2735	0.983	2.0957e-06	0.966289
i3_HQ_pacbio_c1950/f4p1/3540	pmb0037	-0.983	2.0465e-06	0.966289
i3_HQ_pacbio_c1950/f4p1/3540	pme1709	-0.983	2.029e-06	0.966289
i3_LQ_pacbio_c5389/f1p1/3761	pme0426	0.982	2.6443e-06	0.964324
i3_LQ_pacbio_c5389/f1p1/3761	pmf0298	0.982	2.5308e-06	0.964324
i3_LQ_pacbio_c5389/f1p1/3761	pmf0325	-0.982	2.7296e-06	0.964324
i3_LQ_pacbio_c5389/f1p1/3761	pmf0458	-0.982	2.7552e-06	0.964324
i3_HQ_pacbio_c27497/f4p0/3047	pmf0248	0.982	2.4311e-06	0.964324
i2_LQ_pacbio_c67394/f1p9/2221	pme3256	-0.982	2.4293e-06	0.964324
i3_LQ_pacbio_c5389/f1p1/3761	pmf0320	0.981	3.1441e-06	0.962361
i2_LQ_pacbio_c97494/f1p6/2046	pmf0325	-0.98	3.4591e-06	0.9604
i2_LQ_pacbio_c59663/f1p2/2253	pme0200	-0.98	3.7285e-06	0.9604
i5_LQ_pacbio_c349/f1p0/5091	pme0231	-0.979	4.4249e-06	0.958441
i5_LQ_pacbio_c2009/f1p3/5336	pmb0624	-0.979	4.4987e-06	0.958441
i5_LQ_pacbio_c2009/f1p3/5336	pme0310	-0.979	4.3406e-06	0.958441
i5_LQ_pacbio_c2009/f1p3/5336	pme1363	-0.979	4.0474e-06	0.958441
i3_LQ_pacbio_c21411/f1p0/3935	pmf0248	0.979	4.3388e-06	0.958441
i2_LQ_pacbio_c42704/f1p10/2380	pmb0624	-0.979	4.3729e-06	0.958441
i2_LQ_pacbio_c42704/f1p10/2380	pme0310	-0.979	4.3352e-06	0.958441
i2_LQ_pacbio_c42704/f1p10/2380	pme1363	-0.979	4.2675e-06	0.958441
i4_LQ_pacbio_c1621/f1p0/4498	pmb3041	-0.978	5.1022e-06	0.956484
i2_LQ_pacbio_c97494/f1p6/2046	pmf0423	0.978	5.1546e-06	0.956484
i2_LQ_pacbio_c83698/f1p5/2521	pmb3037	0.978	5.4018e-06	0.956484
i2_LQ_pacbio_c83698/f1p5/2521	pme1987	0.978	5.4033e-06	0.956484
i2_LQ_pacbio_c97494/f1p6/2046	pmf0458	-0.977	5.9929e-06	0.954529
i2_LQ_pacbio_c60746/f1p4/2427	pmf0536	0.977	5.7463e-06	0.954529
i2_LQ_pacbio_c45902/f1p0/2174	pme0231	-0.977	6.0395e-06	0.954529
i5_LQ_pacbio_c349/f1p0/5091	pmf0527	-0.976	7.1201e-06	0.952576
i3_LQ_pacbio_c5389/f1p1/3761	pme0050	0.976	6.9904e-06	0.952576
i2_LQ_pacbio_c97494/f1p6/2046	pme0426	0.976	6.4369e-06	0.952576
i2_LQ_pacbio_c97494/f1p6/2046	pmf0298	0.976	6.4531e-06	0.952576
i2_LQ_pacbio_c97494/f1p6/2046	pmf0320	0.976	6.441e-06	0.952576
i2_LQ_pacbio_c39145/f1p6/2148	pme1709	0.976	6.9195e-06	0.952576
i3_LQ_pacbio_c11937/f1p1/3359	pme2670	0.975	8.4207e-06	0.950625
i3_LQ_pacbio_c3911/f1p1/3287	pme0413	0.974	9.048e-06	0.948676
i2_LQ_pacbio_c97494/f1p6/2046	pme0050	0.974	9.2719e-06	0.948676
i2_LQ_pacbio_c39145/f1p6/2148	pme1820	0.974	9.3911e-06	0.948676
i5_LQ_pacbio_c349/f1p0/5091	pmf0027	-0.973	1.062e-05	0.946729
i2_LQ_pacbio_c83698/f1p5/2521	pmf0468	0.973	1.05501e-05	0.946729
i2_LQ_pacbio_c60746/f1p4/2427	pma6625	-0.973	1.07869e-05	0.946729
i2_LQ_pacbio_c60746/f1p4/2427	pmf0520	-0.973	1.10484e-05	0.946729
i2_LQ_pacbio_c39145/f1p6/2148	pmb0037	0.973	9.7369e-06	0.946729
i2_LQ_pacbio_c83698/f1p5/2521	pmf0208	0.972	1.18399e-05	0.944784
i2_LQ_pacbio_c60746/f1p4/2427	pmb2984	-0.972	1.13026e-05	0.944784
i2_LQ_pacbio_c60746/f1p4/2427	pme2278	-0.972	1.12148e-05	0.944784
i2_LQ_pacbio_c60746/f1p4/2427	pmf0552	-0.972	1.17303e-05	0.944784
i2_LQ_pacbio_c83698/f1p5/2521	pmb0676	0.971	1.29847e-05	0.942841
i2_LQ_pacbio_c39145/f1p6/2148	pmb0667	0.971	1.37227e-05	0.942841
i5_LQ_pacbio_c2007/f1p1/5129	pmb3075	0.97	1.46781e-05	0.9409
i2_LQ_pacbio_c90605/f1p2/2578	pme1201	0.97	1.4605e-05	0.9409
i2_LQ_pacbio_c45902/f1p0/2174	pmf0027	-0.97	1.50518e-05	0.9409
i5_LQ_pacbio_c2007/f1p1/5129	pmb0751	0.969	1.67271e-05	0.938961
i5_LQ_pacbio_c2007/f1p1/5129	pme2433	0.969	1.67098e-05	0.938961
i2_LQ_pacbio_c8798/f1p2/2423	pme0050	-0.969	1.62739e-05	0.938961
i2_LQ_pacbio_c7396/f1p13/2883	pmf0563	-0.969	1.6859e-05	0.938961
i2_LQ_pacbio_c39145/f1p6/2148	pma1087	0.969	1.68614e-05	0.938961
i3_LQ_pacbio_c14054/f1p0/3634	pme1474	-0.968	1.80205e-05	0.937024
i2_LQ_pacbio_c42630/f1p3/2488	pme1218	0.968	1.81502e-05	0.937024
i2_LQ_pacbio_c79162/f1p5/2077	pme3983	-0.966	2.26719e-05	0.933156
i2_LQ_pacbio_c39145/f1p6/2148	pme1478	0.966	2.20805e-05	0.933156
i4_LQ_pacbio_c1621/f1p0/4498	pmb0604	-0.965	2.66745e-05	0.931225
i3_LQ_pacbio_c6745/f1p3/3720	pme1544	-0.965	2.6703e-05	0.931225
i2_LQ_pacbio_c39145/f1p6/2148	pmf0248	0.965	2.5298e-05	0.931225
i6_LQ_pacbio_c582/f1p0/6957	pmf0527	0.964	2.68223e-05	0.929296
i4_LQ_pacbio_c5571/f1p0/4790	pme0292	-0.964	2.75319e-05	0.929296
i4_LQ_pacbio_c1621/f1p0/4498	pme1450	-0.964	2.80225e-05	0.929296
i3_HQ_pacbio_c3680/f2p0/3233	pmb2922	0.964	2.68662e-05	0.929296
i2_LQ_pacbio_c73247/f1p5/2090	pma6496	0.964	2.70621e-05	0.929296
i2_LQ_pacbio_c39145/f1p6/2148	pme2735	0.964	2.77775e-05	0.929296
i2_LQ_pacbio_c38904/f1p4/2412	pmb3037	-0.964	2.72289e-05	0.929296
i3_LQ_pacbio_c16321/f1p0/3019	pme0231	0.963	3.23101e-05	0.927369
i3_LQ_pacbio_c11937/f1p1/3359	pma6298	0.963	3.10729e-05	0.927369
i3_LQ_pacbio_c11937/f1p1/3359	pmb0069	0.963	3.08477e-05	0.927369
i3_LQ_pacbio_c11937/f1p1/3359	pme0372	0.963	3.07181e-05	0.927369
i3_LQ_pacbio_c11937/f1p1/3359	pme1162	0.963	3.02551e-05	0.927369
i3_LQ_pacbio_c11937/f1p1/3359	pme2746	0.963	3.07661e-05	0.927369
i3_LQ_pacbio_c11937/f1p1/3359	pme3246	0.963	3.03027e-05	0.927369
i3_LQ_pacbio_c11937/f1p1/3359	pmf0266	0.963	3.04978e-05	0.927369
i2_LQ_pacbio_c86062/f1p0/2124	pme1977	-0.963	3.23635e-05	0.927369
i2_LQ_pacbio_c81975/f1p3/2087	pmb2858	0.963	2.99779e-05	0.927369
i2_LQ_pacbio_c45902/f1p0/2174	pmb0789	-0.963	3.0821e-05	0.927369
i2_LQ_pacbio_c73247/f1p5/2090	pme2639	0.962	3.54093e-05	0.925444
i2_LQ_pacbio_c61872/f1p0/2296	pme3256	-0.962	3.38238e-05	0.925444
i2_LQ_pacbio_c42630/f1p3/2488	pmb0159	0.962	3.51234e-05	0.925444
i3_LQ_pacbio_c16321/f1p0/3019	pmf0027	0.961	3.80944e-05	0.923521
i3_LQ_pacbio_c11937/f1p1/3359	pmb1530	0.961	3.86313e-05	0.923521
i3_LQ_pacbio_c11937/f1p1/3359	pmf0547	0.961	3.79876e-05	0.923521
i3_HQ_pacbio_c3680/f2p0/3233	pmb0608	0.961	3.73805e-05	0.923521
i2_LQ_pacbio_c75036/f1p1/2945	pmf0563	0.961	3.66198e-05	0.923521
i2_LQ_pacbio_c73247/f1p5/2090	pmb3024	0.961	3.73447e-05	0.923521
i2_LQ_pacbio_c45902/f1p0/2174	pmf0527	-0.961	3.63952e-05	0.923521
i5_LQ_pacbio_c2007/f1p1/5129	pmf0449	0.96	4.14383e-05	0.9216
i2_LQ_pacbio_c97494/f1p6/2046	pme1286	0.96	4.1894e-05	0.9216
i2_LQ_pacbio_c42630/f1p3/2488	pme0463	0.96	4.18448e-05	0.9216
i5_LQ_pacbio_c2009/f1p3/5336	pma6496	-0.959	4.42644e-05	0.919681
i2_LQ_pacbio_c81975/f1p3/2087	pmf0468	0.959	4.47022e-05	0.919681
i5_LQ_pacbio_c2007/f1p1/5129	pme0432	0.958	4.6794e-05	0.917764
i4_LQ_pacbio_c873/f1p0/4495	pme1820	0.958	4.67e-05	0.917764
i3_LQ_pacbio_c20456/f1p0/3833	pmf0563	0.958	4.72793e-05	0.917764
i2_LQ_pacbio_c90129/f1p12/2989	pme1474	0.958	4.90309e-05	0.917764
i2_LQ_pacbio_c72127/f1p0/2039	pme1564	0.958	4.73832e-05	0.917764
i2_LQ_pacbio_c44696/f1p5/2508	pmb0962	0.958	4.70855e-05	0.917764
i2_LQ_pacbio_c39412/f1p4/2628	pme3983	-0.958	4.71467e-05	0.917764
i4_LQ_pacbio_c873/f1p0/4495	pmf0248	0.957	5.40683e-05	0.915849
i3_LQ_pacbio_c3911/f1p1/3287	pmb0579	0.957	5.08367e-05	0.915849
i3_LQ_pacbio_c14844/f1p0/3106	pme0200	-0.957	5.34217e-05	0.915849
i2_LQ_pacbio_c60746/f1p4/2427	pmb2922	0.957	5.03275e-05	0.915849
i2_LQ_pacbio_c42630/f1p3/2488	pme0496	0.957	5.15836e-05	0.915849
i2_LQ_pacbio_c41081/f1p0/2163	pmf0527	-0.957	5.18006e-05	0.915849
i5_LQ_pacbio_c2007/f1p1/5129	pme1712	0.956	5.52477e-05	0.913936
i4_LQ_pacbio_c5657/f1p0/4456	pmb0677	0.956	5.62724e-05	0.913936
i4_LQ_pacbio_c4937/f1p1/4387	pmb2928	-0.956	5.85378e-05	0.913936
i3_LQ_pacbio_c7174/f1p0/3867	pme0056	-0.956	5.63266e-05	0.913936
i5_LQ_pacbio_c2120/f1p0/5562	pme0444	0.955	6.10814e-05	0.912025
i5_LQ_pacbio_c2120/f1p0/5562	pme2131	0.955	6.15871e-05	0.912025
i5_LQ_pacbio_c2120/f1p0/5562	pme3464	0.955	5.93468e-05	0.912025
i4_LQ_pacbio_c6149/f1p1/4026	pmf0248	0.955	5.98618e-05	0.912025
i3_LQ_pacbio_c23723/f1p2/3298	pme3484	0.955	6.24306e-05	0.912025
i2_LQ_pacbio_c81975/f1p3/2087	pmb3037	0.955	5.91432e-05	0.912025
i2_LQ_pacbio_c42630/f1p3/2488	pmb0160	0.955	6.09734e-05	0.912025
i2_LQ_pacbio_c42630/f1p3/2488	pme3484	0.955	6.24371e-05	0.912025
i2_LQ_pacbio_c38904/f1p4/2412	pmf0468	-0.955	6.20238e-05	0.912025
i5_LQ_pacbio_c2120/f1p0/5562	pme0208	0.954	6.79327e-05	0.910116
i5_LQ_pacbio_c2120/f1p0/5562	pme1786	0.954	6.46419e-05	0.910116
i4_LQ_pacbio_c873/f1p0/4495	pma1087	0.954	6.52387e-05	0.910116
i4_LQ_pacbio_c873/f1p0/4495	pme1709	0.954	6.62339e-05	0.910116
i4_LQ_pacbio_c1567/f1p0/4271	pmf0027	0.954	6.55452e-05	0.910116
i3_LQ_pacbio_c3911/f1p1/3287	pme0395	0.954	6.69675e-05	0.910116
i3_HQ_pacbio_c17917/f2p2/3310	pmb2858	0.954	6.41351e-05	0.910116
i3_LQ_pacbio_c7174/f1p0/3867	pmb2556	-0.953	7.28626e-05	0.908209
i3_LQ_pacbio_c7174/f1p0/3867	pme2702	-0.953	7.23658e-05	0.908209
i2_LQ_pacbio_c81975/f1p3/2087	pmf0208	0.953	6.88092e-05	0.908209
i2_LQ_pacbio_c60830/f1p0/2317	pme1417	0.953	7.22712e-05	0.908209
i2_LQ_pacbio_c50133/f1p17/1870	pme1828	-0.953	7.13888e-05	0.908209
i4_LQ_pacbio_c1567/f1p0/4271	pme0231	0.952	7.41489e-05	0.906304
i3_LQ_pacbio_c7805/f1p0/3077	pme0267	0.952	7.53046e-05	0.906304
i3_LQ_pacbio_c23371/f1p0/3748	pme3442	0.952	7.35257e-05	0.906304
i3_HQ_pacbio_c3680/f2p0/3233	pmf0567	0.952	7.83374e-05	0.906304
i2_LQ_pacbio_c8798/f1p2/2423	pme2996	-0.952	7.71298e-05	0.906304
i2_LQ_pacbio_c81975/f1p3/2087	pme1107	0.952	7.80721e-05	0.906304
i2_LQ_pacbio_c42630/f1p3/2488	pme2670	0.952	7.61927e-05	0.906304
i2_LQ_pacbio_c38904/f1p4/2412	pmf0208	-0.952	7.39871e-05	0.906304
i4_LQ_pacbio_c873/f1p0/4495	pme1478	0.951	8.1396e-05	0.904401
i2_LQ_pacbio_c7396/f1p13/2883	pmb0607	-0.951	8.27971e-05	0.904401
i2_LQ_pacbio_c50133/f1p17/1870	pmf0563	0.951	7.90992e-05	0.904401
i2_LQ_pacbio_c45902/f1p0/2174	pme3184	-0.951	8.01182e-05	0.904401
i3_LQ_pacbio_c4748/f1p0/3322	pmf0095	-0.95	8.80424e-05	0.9025
i2_LQ_pacbio_c81975/f1p3/2087	pmb0676	0.95	8.5966e-05	0.9025
i2_LQ_pacbio_c41081/f1p0/2163	pme0231	-0.95	8.77614e-05	0.9025
i4_LQ_pacbio_c873/f1p0/4495	pmb0667	0.949	9.11321e-05	0.900601
i3_HQ_pacbio_c3680/f2p0/3233	pme0363	0.949	9.38628e-05	0.900601
i2_LQ_pacbio_c83698/f1p5/2521	pme1107	0.949	9.12834e-05	0.900601
i2_LQ_pacbio_c45902/f1p0/2174	pmf0098	-0.949	9.64276e-05	0.900601
i2_LQ_pacbio_c38904/f1p4/2412	pmb0676	-0.949	9.2051e-05	0.900601
i4_LQ_pacbio_c873/f1p0/4495	pmb0037	0.948	9.9586e-05	0.898704
i4_LQ_pacbio_c873/f1p0/4495	pme2735	0.948	9.86817e-05	0.898704
i2_LQ_pacbio_c81158/f1p5/2573	pmf0527	-0.948	0.000100375	0.898704
i2_LQ_pacbio_c50133/f1p17/1870	pmb0607	0.948	9.74927e-05	0.898704
i5_LQ_pacbio_c349/f1p0/5091	pmb0789	-0.947	0.00010406	0.896809
i4_LQ_pacbio_c5571/f1p0/4790	pme3336	-0.947	0.000104265	0.896809
i2_LQ_pacbio_c73247/f1p5/2090	pmb0607	0.947	0.000108516	0.896809
i2_LQ_pacbio_c70498/f1p12/2257	pmb3041	0.947	0.000104804	0.896809
i4_LQ_pacbio_c6149/f1p1/4026	pme2735	0.946	0.000116362	0.894916
i4_LQ_pacbio_c4937/f1p1/4387	pme3428	0.946	0.00011432	0.894916
i3_HQ_pacbio_c468/f2p0/3326	pmf0399	-0.946	0.000110663	0.894916
i3_HQ_pacbio_c17940/f2p0/3573	pme2884	0.946	0.000113742	0.894916
i2_LQ_pacbio_c50133/f1p17/1870	pme3313	0.946	0.000111245	0.894916
i3_LQ_pacbio_c5389/f1p1/3761	pme2996	0.945	0.000122484	0.893025
i3_LQ_pacbio_c23371/f1p0/3748	pmf0213	0.945	0.000122811	0.893025
i3_LQ_pacbio_c12298/f1p0/3915	pmf0289	-0.945	0.000123332	0.893025
i2_LQ_pacbio_c89462/f1p7/2330	pme1828	-0.945	0.000122166	0.893025
i2_LQ_pacbio_c86062/f1p0/2124	pme0170	-0.945	0.00012548	0.893025
i2_LQ_pacbio_c50133/f1p17/1870	pme3194	-0.945	0.000120874	0.893025
i4_LQ_pacbio_c6149/f1p1/4026	pme1820	0.944	0.000130071	0.891136
i3_LQ_pacbio_c7174/f1p0/3867	pme0245	-0.944	0.000132644	0.891136
i2_LQ_pacbio_c70498/f1p12/2257	pme0423	0.944	0.000132936	0.891136
i2_LQ_pacbio_c70498/f1p12/2257	pmf0423	0.944	0.000125837	0.891136
i2_LQ_pacbio_c66540/f1p1/2278	pma0787	0.944	0.000133007	0.891136
i2_LQ_pacbio_c64364/f1p2/2860	pme3369	0.944	0.00013214	0.891136
i2_LQ_pacbio_c56326/f1p5/2486	pme3369	-0.944	0.00013291	0.891136
i3_LQ_pacbio_c7174/f1p0/3867	pme3038	-0.943	0.000140024	0.889249
i3_LQ_pacbio_c20456/f1p0/3833	pme3313	0.943	0.000136932	0.889249
i3_LQ_pacbio_c10783/f1p3/3624	pme3464	0.943	0.000140184	0.889249
i2_LQ_pacbio_c70498/f1p12/2257	pme1286	0.943	0.000139506	0.889249
i2_LQ_pacbio_c65161/f1p0/3005	pme1711	-0.943	0.000140785	0.889249
i2_LQ_pacbio_c64364/f1p2/2860	pmf0476	0.943	0.000140631	0.889249
i2_LQ_pacbio_c42630/f1p3/2488	pmb0161	0.943	0.000135799	0.889249
i2_LQ_pacbio_c42630/f1p3/2488	pmb0163	0.943	0.000134325	0.889249
i2_LQ_pacbio_c38904/f1p4/2412	pmb2858	-0.943	0.000141327	0.889249
i5_LQ_pacbio_c2009/f1p3/5336	pmb3024	-0.942	0.000148927	0.887364
i4_LQ_pacbio_c5657/f1p0/4456	pma6270	-0.942	0.000145538	0.887364
i3_LQ_pacbio_c23371/f1p0/3748	pme1977	0.942	0.000150514	0.887364
i3_LQ_pacbio_c10783/f1p3/3624	pme0444	0.942	0.000144222	0.887364
i3_HQ_pacbio_c3680/f2p0/3233	pma0791	0.942	0.000148765	0.887364
i3_HQ_pacbio_c27360/f8p0/3488	pmf0348	-0.942	0.000143225	0.887364
i2_LQ_pacbio_c45902/f1p0/2174	pme1695	-0.942	0.000147029	0.887364
i2_LQ_pacbio_c38904/f1p4/2412	pme1987	-0.942	0.000145593	0.887364
i5_LQ_pacbio_c2009/f1p3/5336	pme2639	-0.941	0.000159318	0.885481
i4_LQ_pacbio_c5657/f1p0/4456	pmf0443	0.941	0.000152019	0.885481
i3_LQ_pacbio_c10783/f1p3/3624	pme1786	0.941	0.000158456	0.885481
i3_LQ_pacbio_c10783/f1p3/3624	pme2131	0.941	0.000157931	0.885481
i3_LQ_pacbio_c10113/f1p0/3623	pmf0027	0.941	0.000158674	0.885481
i2_LQ_pacbio_c90605/f1p2/2578	pmb2795	0.941	0.000154276	0.885481
i2_LQ_pacbio_c42630/f1p3/2488	pme0460	0.941	0.000159539	0.885481
i2_LQ_pacbio_c41081/f1p0/2163	pmf0027	-0.941	0.000152207	0.885481
i2_LQ_pacbio_c38970/f1p0/2579	pmb0613	0.941	0.000158926	0.885481
i3_LQ_pacbio_c4748/f1p0/3322	pmf0606	0.94	0.00015997	0.8836
i3_LQ_pacbio_c16321/f1p0/3019	pmf0527	0.94	0.000161104	0.8836
i3_HQ_pacbio_c2283/f2p2/3455	pme3151	0.94	0.000164253	0.8836
i2_LQ_pacbio_c60746/f1p4/2427	pmb0608	0.94	0.000162108	0.8836
i2_LQ_pacbio_c44696/f1p5/2508	pme3194	0.94	0.000165302	0.8836
i3_LQ_pacbio_c7174/f1p0/3867	pme3309	-0.939	0.000170664	0.881721
i3_LQ_pacbio_c10113/f1p0/3623	pme0231	0.939	0.00017136	0.881721
i3_HQ_pacbio_c27360/f8p0/3488	pme0250	-0.939	0.000178026	0.881721
i2_LQ_pacbio_c89462/f1p7/2330	pme3194	-0.939	0.000175048	0.881721
i2_LQ_pacbio_c79652/f1p2/2762	pma6496	0.939	0.000169671	0.881721
i2_LQ_pacbio_c79652/f1p2/2762	pmb0607	0.939	0.000170682	0.881721
i2_LQ_pacbio_c79652/f1p2/2762	pmb3024	0.939	0.000169132	0.881721
i2_LQ_pacbio_c7396/f1p13/2883	pme2321	-0.939	0.000170822	0.881721
i2_LQ_pacbio_c73247/f1p5/2090	pme1828	-0.939	0.000177276	0.881721
i2_LQ_pacbio_c60830/f1p0/2317	pmb2786	-0.939	0.000173076	0.881721
i2_LQ_pacbio_c44696/f1p5/2508	pmf0563	-0.939	0.00017372	0.881721
i5_LQ_pacbio_c141/f1p0/5818	pme0305	-0.938	0.000183403	0.879844
i4_LQ_pacbio_c6149/f1p1/4026	pma1087	0.938	0.000185049	0.879844
i4_LQ_pacbio_c5657/f1p0/4456	pmb1108	-0.938	0.0001851	0.879844
i3_LQ_pacbio_c5389/f1p1/3761	pme0025	0.938	0.000183732	0.879844
i3_LQ_pacbio_c23723/f1p2/3298	pme0496	0.938	0.00017934	0.879844
i3_LQ_pacbio_c10783/f1p3/3624	pme0208	0.938	0.000178927	0.879844
i2_LQ_pacbio_c97494/f1p6/2046	pme2786	0.938	0.000186939	0.879844
i2_LQ_pacbio_c72127/f1p0/2039	pme0418	0.938	0.000185711	0.879844
i2_LQ_pacbio_c50133/f1p17/1870	pmb0764	0.938	0.000184007	0.879844
i2_LQ_pacbio_c86062/f1p0/2124	pme3442	-0.937	0.000192939	0.877969
i2_LQ_pacbio_c64364/f1p2/2860	pme3514	0.937	0.000196916	0.877969
i3_LQ_pacbio_c7174/f1p0/3867	pmf0297	-0.936	0.000205111	0.876096
i3_HQ_pacbio_c27504/f2p1/3050	pmf0095	-0.936	0.000205947	0.876096
i2_LQ_pacbio_c90605/f1p2/2578	pmf0098	0.936	0.000206075	0.876096
i2_LQ_pacbio_c8798/f1p2/2423	pmf0423	-0.936	0.000204594	0.876096
i2_LQ_pacbio_c75036/f1p1/2945	pmb0607	0.936	0.000200983	0.876096
i2_LQ_pacbio_c45902/f1p0/2174	pmb2363	-0.936	0.000209453	0.876096
i5_LQ_pacbio_c349/f1p0/5091	pme1695	-0.935	0.000220438	0.874225
i5_LQ_pacbio_c2007/f1p1/5129	pmc0066	0.935	0.00022146	0.874225
i4_LQ_pacbio_c4937/f1p1/4387	pme0283	-0.935	0.000212391	0.874225
i4_LQ_pacbio_c6149/f1p1/4026	pme1478	0.934	0.000227767	0.872356
i3_LQ_pacbio_c4748/f1p0/3322	pmf0300	-0.934	0.000229713	0.872356
i3_LQ_pacbio_c20456/f1p0/3833	pmb0962	-0.934	0.000232652	0.872356
i2_LQ_pacbio_c75036/f1p1/2945	pmf0035	0.934	0.000229023	0.872356
i2_LQ_pacbio_c7396/f1p13/2883	pmb0962	0.934	0.000232574	0.872356
i2_LQ_pacbio_c73247/f1p5/2090	pmf0563	0.934	0.000233759	0.872356
i2_LQ_pacbio_c60746/f1p4/2427	pmb0607	0.934	0.000232987	0.872356
i5_LQ_pacbio_c349/f1p0/5091	pme3184	-0.933	0.000238489	0.870489
i3_LQ_pacbio_c5389/f1p1/3761	pmf0423	0.933	0.00024078	0.870489
i3_LQ_pacbio_c3911/f1p1/3287	pmf0284	0.933	0.000241999	0.870489
i3_HQ_pacbio_c468/f2p0/3326	pme1286	0.933	0.000242888	0.870489
i2_LQ_pacbio_c47954/f1p5/2136	pmb2319	-0.933	0.000241394	0.870489
i4_LQ_pacbio_c6149/f1p1/4026	pmb0037	0.932	0.000246527	0.868624
i4_LQ_pacbio_c6149/f1p1/4026	pme1709	0.932	0.00024838	0.868624
i3_LQ_pacbio_c7174/f1p0/3867	pme1643	-0.932	0.000256393	0.868624
i2_LQ_pacbio_c81975/f1p3/2087	pme1987	0.932	0.000249018	0.868624
i2_LQ_pacbio_c42630/f1p3/2488	pmb0789	0.932	0.000255533	0.868624
i4_LQ_pacbio_c6149/f1p1/4026	pmb0667	0.931	0.000259218	0.866761
i3_LQ_pacbio_c23723/f1p2/3298	pmb0069	0.931	0.000262018	0.866761
i3_LQ_pacbio_c23723/f1p2/3298	pme1162	0.931	0.000268008	0.866761
i3_LQ_pacbio_c23723/f1p2/3298	pme3246	0.931	0.000266912	0.866761
i2_LQ_pacbio_c79652/f1p2/2762	pme2639	0.931	0.000262093	0.866761
i2_LQ_pacbio_c73247/f1p5/2090	pme3194	-0.931	0.000264219	0.866761
i2_LQ_pacbio_c70498/f1p12/2257	pme0305	0.931	0.000271004	0.866761
i2_LQ_pacbio_c66591/f1p3/2163	pme1709	-0.931	0.000259604	0.866761
i2_LQ_pacbio_c65161/f1p0/3005	pmb2954	-0.931	0.000271955	0.866761
i2_LQ_pacbio_c45902/f1p0/2174	pmb0163	-0.931	0.000260801	0.866761
i2_LQ_pacbio_c45902/f1p0/2174	pmb2987	-0.931	0.000262663	0.866761
i2_LQ_pacbio_c44335/f1p1/2260	pmb0613	0.931	0.000270429	0.866761
i5_LQ_pacbio_c349/f1p0/5091	pme2427	-0.93	0.000275573	0.8649
i5_LQ_pacbio_c2009/f1p3/5336	pmf0246	-0.93	0.000284279	0.8649
i4_LQ_pacbio_c1763/f1p2/5003	pme0207	0.93	0.000281871	0.8649
i3_LQ_pacbio_c5389/f1p1/3761	pme1417	0.93	0.000274514	0.8649
i3_LQ_pacbio_c3911/f1p1/3287	pmb1318	0.93	0.00028241	0.8649
i2_LQ_pacbio_c72127/f1p0/2039	pme1422	0.93	0.000278139	0.8649
i2_LQ_pacbio_c6199/f1p4/2785	pme0267	0.93	0.000277051	0.8649
i3_LQ_pacbio_c3911/f1p1/3287	pme1637	0.929	0.000298974	0.863041
i3_LQ_pacbio_c23723/f1p2/3298	pme2746	0.929	0.000298111	0.863041
i3_LQ_pacbio_c13287/f1p7/3375	pme0395	0.929	0.000294125	0.863041
i3_HQ_pacbio_c17940/f2p0/3573	pmb0964	0.929	0.000288021	0.863041
i2_LQ_pacbio_c90605/f1p2/2578	pme0089	0.929	0.000292167	0.863041
i2_LQ_pacbio_c66591/f1p3/2163	pmb0037	-0.929	0.000293924	0.863041
i2_LQ_pacbio_c42630/f1p3/2488	pmb2251	0.929	0.000298632	0.863041
i4_LQ_pacbio_c6149/f1p1/4026	pmb1530	0.928	0.000303304	0.861184
i3_LQ_pacbio_c23723/f1p2/3298	pme0372	0.928	0.000313988	0.861184
i3_LQ_pacbio_c23723/f1p2/3298	pmf0266	0.928	0.000301021	0.861184
i2_LQ_pacbio_c97617/f1p3/1972	pmf0292	-0.928	0.00030446	0.861184
i2_LQ_pacbio_c97494/f1p6/2046	pme0423	0.928	0.000301858	0.861184
i2_LQ_pacbio_c73247/f1p5/2090	pmb0624	0.928	0.000312555	0.861184
i2_LQ_pacbio_c73247/f1p5/2090	pme0310	0.928	0.000311796	0.861184
i2_LQ_pacbio_c73247/f1p5/2090	pme1363	0.928	0.000310422	0.861184
i2_LQ_pacbio_c66591/f1p3/2163	pme1820	-0.928	0.000305481	0.861184
i2_LQ_pacbio_c66540/f1p1/2278	pme3369	0.928	0.00030989	0.861184
i2_LQ_pacbio_c42630/f1p3/2488	pme3184	0.928	0.000311937	0.861184
i2_LQ_pacbio_c97617/f1p3/1972	pme3459	-0.927	0.000316726	0.859329
i2_LQ_pacbio_c62101/f1p3/2230	pma6270	-0.927	0.000315499	0.859329
i5_LQ_pacbio_c141/f1p0/5818	pme0423	-0.926	0.000335145	0.857476
i3_LQ_pacbio_c7174/f1p0/3867	pmf0018	0.926	0.000333309	0.857476
i3_LQ_pacbio_c23723/f1p2/3298	pmf0098	0.926	0.000339367	0.857476
i2_LQ_pacbio_c90605/f1p2/2578	pmf0256	0.926	0.000338603	0.857476
i2_LQ_pacbio_c66591/f1p3/2163	pmb0667	-0.926	0.000342459	0.857476
i5_LQ_pacbio_c2007/f1p1/5129	pme3428	0.925	0.00035738	0.855625
i3_LQ_pacbio_c5678/f1p0/3161	pme2670	0.925	0.000351899	0.855625
i3_LQ_pacbio_c23723/f1p2/3298	pma6298	0.925	0.000353145	0.855625
i3_LQ_pacbio_c23371/f1p0/3748	pme0170	0.925	0.000352518	0.855625
i3_HQ_pacbio_c18312/f2p0/3792	pme3453	0.925	0.000351704	0.855625
i2_LQ_pacbio_c96292/f1p6/2163	pma6373	0.925	0.000358965	0.855625
i2_LQ_pacbio_c7396/f1p13/2883	pme3461	-0.925	0.000347333	0.855625
i2_LQ_pacbio_c65434/f1p0/2468	pme1474	0.925	0.000359184	0.855625
i2_LQ_pacbio_c65434/f1p0/2468	pme2268	0.925	0.000360879	0.855625
i2_LQ_pacbio_c38970/f1p0/2579	pmf0213	0.925	0.000350109	0.855625
i4_LQ_pacbio_c3225/f1p0/4469	pmf0423	0.924	0.000369091	0.853776
i2_LQ_pacbio_c97617/f1p3/1972	pmb0767	-0.924	0.000375486	0.853776
i2_LQ_pacbio_c97494/f1p6/2046	pme1417	0.924	0.000370731	0.853776
i2_LQ_pacbio_c90605/f1p2/2578	pme1568	0.924	0.00036486	0.853776
i2_LQ_pacbio_c90605/f1p2/2578	pme3461	0.924	0.000371883	0.853776
i2_LQ_pacbio_c89462/f1p7/2330	pmb0962	-0.924	0.000363773	0.853776
i2_LQ_pacbio_c79162/f1p5/2077	pmf0572	-0.924	0.000362004	0.853776
i2_LQ_pacbio_c65434/f1p0/2468	pme3313	0.924	0.00037573	0.853776
i2_LQ_pacbio_c50133/f1p17/1870	pma6496	0.924	0.000369797	0.853776
i5_LQ_pacbio_c349/f1p0/5091	pmb2363	-0.923	0.000392123	0.851929
i3_LQ_pacbio_c5678/f1p0/3161	pmb1530	0.923	0.000394678	0.851929
i3_LQ_pacbio_c23723/f1p2/3298	pmf0547	0.923	0.00038861	0.851929
i3_LQ_pacbio_c19617/f1p1/3375	pmf0547	0.923	0.000391039	0.851929
i2_LQ_pacbio_c89462/f1p7/2330	pmf0563	0.923	0.00037984	0.851929
i2_LQ_pacbio_c70498/f1p12/2257	pmf0095	0.923	0.000379861	0.851929
i2_LQ_pacbio_c62101/f1p3/2230	pmf0443	0.923	0.00038947	0.851929
i2_LQ_pacbio_c41107/f1p0/2857	pmb0604	-0.923	0.000392978	0.851929
i3_LQ_pacbio_c5678/f1p0/3161	pme1820	0.922	0.000399825	0.850084
i3_LQ_pacbio_c26029/f1p2/3026	pmb2319	-0.922	0.000408023	0.850084
i3_LQ_pacbio_c14054/f1p0/3634	pmb0764	-0.922	0.000412169	0.850084
i2_LQ_pacbio_c9041/f1p0/2329	pme0489	0.922	0.000398249	0.850084
i2_LQ_pacbio_c86062/f1p0/2124	pme3038	-0.922	0.000408436	0.850084
i2_LQ_pacbio_c79289/f1p8/3096	pmb0907	-0.922	0.000411709	0.850084
i2_LQ_pacbio_c50133/f1p17/1870	pmb0962	-0.922	0.000403994	0.850084
i2_LQ_pacbio_c39253/f1p0/2486	pmb2922	-0.922	0.000397868	0.850084
i2_LQ_pacbio_c38904/f1p4/2412	pma6496	0.922	0.000400836	0.850084
i2_LQ_pacbio_c8798/f1p2/2423	pmb1562	-0.921	0.000418694	0.848241
i2_LQ_pacbio_c70498/f1p12/2257	pmf0606	-0.921	0.000426941	0.848241
i2_LQ_pacbio_c66591/f1p3/2163	pma1087	-0.921	0.000426375	0.848241
i2_LQ_pacbio_c64511/f1p2/2527	pme3309	-0.921	0.000420992	0.848241
i2_LQ_pacbio_c42630/f1p3/2488	pme1514	0.921	0.000419546	0.848241
i2_LQ_pacbio_c42630/f1p3/2488	pme1535	0.921	0.00042711	0.848241
i4_LQ_pacbio_c955/f1p0/4552	pme0460	0.92	0.000444065	0.8464
i3_LQ_pacbio_c9886/f1p0/3220	pme0163	-0.92	0.000438496	0.8464
i3_LQ_pacbio_c5678/f1p0/3161	pmf0248	0.92	0.000439168	0.8464
i3_LQ_pacbio_c20346/f1p0/3396	pmf0606	-0.92	0.000444567	0.8464
i2_LQ_pacbio_c97494/f1p6/2046	pme0025	0.92	0.000448521	0.8464
i2_LQ_pacbio_c72127/f1p0/2039	pmf0284	0.92	0.000442525	0.8464
i2_LQ_pacbio_c67027/f1p1/2339	pmf0547	0.92	0.000433488	0.8464
i2_LQ_pacbio_c62101/f1p3/2230	pmb1108	-0.92	0.000436275	0.8464
i2_LQ_pacbio_c50133/f1p17/1870	pmb3024	0.92	0.000449352	0.8464
i6_LQ_pacbio_c582/f1p0/6957	pme1695	0.919	0.000462888	0.844561
i4_LQ_pacbio_c3225/f1p0/4469	pmb3041	0.919	0.000453757	0.844561
i3_LQ_pacbio_c23371/f1p0/3748	pme0025	0.919	0.000458828	0.844561
i3_LQ_pacbio_c20811/f1p0/3170	pmb2786	0.919	0.00045621	0.844561
i2_LQ_pacbio_c47954/f1p5/2136	pmb0854	-0.919	0.000464718	0.844561
i2_LQ_pacbio_c47954/f1p5/2136	pmd0158	-0.919	0.000469202	0.844561
i2_LQ_pacbio_c41107/f1p0/2857	pme1450	-0.919	0.000451332	0.844561
i5_LQ_pacbio_c349/f1p0/5091	pmb2987	-0.918	0.000484529	0.842724
i2_LQ_pacbio_c97494/f1p6/2046	pme0305	0.918	0.000478226	0.842724
i2_LQ_pacbio_c75036/f1p1/2945	pmf0220	0.918	0.000474705	0.842724
i2_LQ_pacbio_c73247/f1p5/2090	pme3313	0.918	0.00048543	0.842724
i2_LQ_pacbio_c66591/f1p3/2163	pme1478	-0.918	0.000489148	0.842724
i2_LQ_pacbio_c66112/f1p0/2751	pme0305	0.918	0.000489111	0.842724
i2_LQ_pacbio_c44696/f1p5/2508	pme1828	0.918	0.000478483	0.842724
i2_LQ_pacbio_c42630/f1p3/2488	pmb0492	0.918	0.000472905	0.842724
i3_LQ_pacbio_c19617/f1p1/3375	pme1162	0.917	0.000491324	0.840889
i3_LQ_pacbio_c19617/f1p1/3375	pme2746	0.917	0.000501045	0.840889
i3_LQ_pacbio_c19617/f1p1/3375	pme3246	0.917	0.000495562	0.840889
i3_LQ_pacbio_c14054/f1p0/3634	pme3313	-0.917	0.000503698	0.840889
i2_LQ_pacbio_c8798/f1p2/2423	pme0025	-0.917	0.000506942	0.840889
i2_LQ_pacbio_c8798/f1p2/2423	pme1286	-0.917	0.000505383	0.840889
i2_LQ_pacbio_c79162/f1p5/2077	pme2108	-0.917	0.000499956	0.840889
i2_LQ_pacbio_c64511/f1p2/2527	pme0245	-0.917	0.00049539	0.840889
i5_LQ_pacbio_c2009/f1p3/5336	pmf0602	-0.916	0.000523722	0.839056
i3_LQ_pacbio_c26029/f1p2/3026	pmf0292	-0.916	0.00051567	0.839056
i3_LQ_pacbio_c23723/f1p2/3298	pmb0159	0.916	0.000524549	0.839056
i3_LQ_pacbio_c23371/f1p0/3748	pme1643	0.916	0.000522933	0.839056
i3_LQ_pacbio_c20346/f1p0/3396	pme1286	0.916	0.000527515	0.839056
i3_HQ_pacbio_c27504/f2p1/3050	pme1450	-0.916	0.000523239	0.839056
i3_HQ_pacbio_c1801/f3p3/3834	pmb0579	-0.916	0.000523338	0.839056
i2_LQ_pacbio_c97494/f1p6/2046	pme2996	0.916	0.000527793	0.839056
i2_LQ_pacbio_c8002/f1p2/2493	pmb0164	0.916	0.000514432	0.839056
i2_LQ_pacbio_c70498/f1p12/2257	pmb0604	0.916	0.000513262	0.839056
i2_LQ_pacbio_c70498/f1p12/2257	pme1450	0.916	0.000517609	0.839056
i2_LQ_pacbio_c66591/f1p3/2163	pmf0248	-0.916	0.000525028	0.839056
i2_LQ_pacbio_c62444/f1p4/2386	pmf0011	-0.916	0.000510601	0.839056
i2_LQ_pacbio_c60830/f1p0/2317	pme2786	0.916	0.000521875	0.839056
i2_LQ_pacbio_c56326/f1p5/2486	pmf0476	-0.916	0.000516145	0.839056
i4_LQ_pacbio_c5657/f1p0/4456	pme2607	0.915	0.000550123	0.837225
i4_LQ_pacbio_c4937/f1p1/4387	pme1712	0.915	0.000536443	0.837225
i4_LQ_pacbio_c1763/f1p2/5003	pme0164	0.915	0.000539802	0.837225
i3_LQ_pacbio_c19617/f1p1/3375	pmf0266	0.915	0.000532046	0.837225
i3_HQ_pacbio_c27504/f2p1/3050	pmf0300	-0.915	0.000536275	0.837225
i2_LQ_pacbio_c89462/f1p7/2330	pma6496	0.915	0.000552747	0.837225
i2_LQ_pacbio_c89185/f1p11/2109	pmb0149	0.915	0.000548537	0.837225
i2_LQ_pacbio_c66591/f1p3/2163	pme2735	-0.915	0.00054598	0.837225
i2_LQ_pacbio_c47954/f1p5/2136	pmb2786	-0.915	0.000543562	0.837225
i2_LQ_pacbio_c45902/f1p0/2174	pmb2251	-0.915	0.00054708	0.837225
i2_LQ_pacbio_c44335/f1p1/2260	pme0056	0.915	0.000534356	0.837225
i2_LQ_pacbio_c44335/f1p1/2260	pmf0284	0.915	0.000531693	0.837225
i4_LQ_pacbio_c3225/f1p0/4469	pme1286	0.914	0.00056668	0.835396
i3_LQ_pacbio_c5678/f1p0/3161	pme1709	0.914	0.000555125	0.835396
i3_LQ_pacbio_c5678/f1p0/3161	pme2735	0.914	0.000571743	0.835396
i3_LQ_pacbio_c23723/f1p2/3298	pmb0163	0.914	0.00056453	0.835396
i3_LQ_pacbio_c23723/f1p2/3298	pme1695	0.914	0.000571276	0.835396
i3_LQ_pacbio_c23371/f1p0/3748	pmb2786	-0.914	0.000570313	0.835396
i3_HQ_pacbio_c18312/f2p0/3792	pme2427	0.914	0.000567523	0.835396
i2_LQ_pacbio_c79289/f1p8/3096	pmf0220	0.914	0.000572809	0.835396
i2_LQ_pacbio_c45902/f1p0/2174	pme1201	-0.914	0.000564555	0.835396
i2_LQ_pacbio_c42704/f1p10/2380	pma6496	-0.914	0.000573443	0.835396
i4_LQ_pacbio_c5571/f1p0/4790	pmf0390	-0.913	0.000579242	0.833569
i3_LQ_pacbio_c19617/f1p1/3375	pme0372	0.913	0.000595228	0.833569
i3_LQ_pacbio_c14054/f1p0/3634	pme2111	0.913	0.000596853	0.833569
i2_LQ_pacbio_c75036/f1p1/2945	pme3160	0.913	0.000584786	0.833569
i2_LQ_pacbio_c7396/f1p13/2883	pmf0035	-0.913	0.000588894	0.833569
i2_LQ_pacbio_c44335/f1p1/2260	pme0413	0.913	0.00059483	0.833569
i3_LQ_pacbio_c5678/f1p0/3161	pme1286	0.912	0.000604648	0.831744
i3_LQ_pacbio_c23723/f1p2/3298	pmb0160	0.912	0.000603245	0.831744
i3_LQ_pacbio_c23723/f1p2/3298	pmb0161	0.912	0.000614755	0.831744
i3_LQ_pacbio_c19617/f1p1/3375	pma0702	0.912	0.000620963	0.831744
i2_LQ_pacbio_c90605/f1p2/2578	pme3295	-0.912	0.000621679	0.831744
i2_LQ_pacbio_c9041/f1p0/2329	pme2702	-0.912	0.000618018	0.831744
i2_LQ_pacbio_c86062/f1p0/2124	pmb2319	0.912	0.00061104	0.831744
i2_LQ_pacbio_c75036/f1p1/2945	pme3461	0.912	0.00061529	0.831744
i2_LQ_pacbio_c60830/f1p0/2317	pme2670	0.912	0.00061565	0.831744
i2_LQ_pacbio_c57066/f1p1/2527	pmb1562	0.912	0.000598652	0.831744
i2_LQ_pacbio_c50133/f1p17/1870	pme2639	0.912	0.000599525	0.831744
i2_LQ_pacbio_c45902/f1p0/2174	pmb0161	-0.912	0.000602276	0.831744
i2_LQ_pacbio_c45902/f1p0/2174	pmb2795	-0.912	0.000610391	0.831744
i2_LQ_pacbio_c45902/f1p0/2174	pme3484	-0.912	0.000617121	0.831744
i2_LQ_pacbio_c41847/f1p0/2566	pme1711	0.912	0.000620711	0.831744
i5_LQ_pacbio_c2009/f1p3/5336	pme0428	-0.911	0.000635795	0.829921
i3_LQ_pacbio_c23723/f1p2/3298	pmb3074	0.911	0.000628143	0.829921
i3_LQ_pacbio_c19617/f1p1/3375	pmb0069	0.911	0.00062277	0.829921
i2_LQ_pacbio_c89462/f1p7/2330	pme2639	0.911	0.000639333	0.829921
i2_LQ_pacbio_c79289/f1p8/3096	pme1583	0.911	0.000638144	0.829921
i2_LQ_pacbio_c75036/f1p1/2945	pme2963	0.911	0.000642868	0.829921
i2_LQ_pacbio_c75036/f1p1/2945	pme3313	0.911	0.000643789	0.829921
i2_LQ_pacbio_c66112/f1p0/2751	pmb3041	0.911	0.000630167	0.829921
i2_LQ_pacbio_c47954/f1p5/2136	pmb0864	-0.911	0.000622357	0.829921
i2_LQ_pacbio_c41856/f1p6/3001	pmf0284	-0.911	0.000635725	0.829921
i2_LQ_pacbio_c39253/f1p0/2486	pmf0059	-0.911	0.000631525	0.829921
i4_LQ_pacbio_c4937/f1p1/4387	pmf0443	-0.91	0.000649721	0.8281
i4_LQ_pacbio_c1567/f1p0/4271	pmf0527	0.91	0.000650504	0.8281
i3_HQ_pacbio_c3680/f2p0/3233	pmb2986	-0.91	0.000652437	0.8281
i3_HQ_pacbio_c27504/f2p1/3050	pmb0604	-0.91	0.000663888	0.8281
i2_LQ_pacbio_c97617/f1p3/1972	pme1711	-0.91	0.000657611	0.8281
i2_LQ_pacbio_c67394/f1p9/2221	pmb2936	-0.91	0.000666089	0.8281
i2_LQ_pacbio_c61722/f1p1/2207	pmb2981	-0.91	0.00064697	0.8281
i2_LQ_pacbio_c58418/f1p8/2679	pmf0548	0.91	0.000662165	0.8281
i2_LQ_pacbio_c47954/f1p5/2136	pmb0855	-0.91	0.00066854	0.8281
i2_LQ_pacbio_c44335/f1p1/2260	pmf0018	-0.91	0.000665463	0.8281
i3_LQ_pacbio_c5389/f1p1/3761	pmb1562	0.909	0.000673932	0.826281
i3_LQ_pacbio_c20456/f1p0/3833	pme3194	-0.909	0.000671408	0.826281
i3_LQ_pacbio_c20456/f1p0/3833	pmf0035	0.909	0.000681522	0.826281
i3_LQ_pacbio_c16320/f1p0/3050	pme0207	-0.909	0.000692591	0.826281
i2_LQ_pacbio_c97617/f1p3/1972	pmb2786	-0.909	0.000686992	0.826281
i2_LQ_pacbio_c8798/f1p2/2423	pmb0149	-0.909	0.000674479	0.826281
i2_LQ_pacbio_c67027/f1p1/2339	pmb0069	0.909	0.000690149	0.826281
i2_LQ_pacbio_c67027/f1p1/2339	pme2746	0.909	0.000684072	0.826281
i2_LQ_pacbio_c60746/f1p4/2427	pme0363	0.909	0.000693132	0.826281
i2_LQ_pacbio_c58418/f1p8/2679	pmf0234	0.909	0.000680162	0.826281
i2_LQ_pacbio_c47954/f1p5/2136	pmd0132	-0.909	0.000685794	0.826281
i2_LQ_pacbio_c38904/f1p4/2412	pmb3024	0.909	0.000684322	0.826281
i5_LQ_pacbio_c349/f1p0/5091	pmb0163	-0.908	0.00070185	0.824464
i4_LQ_pacbio_c4937/f1p1/4387	pmb3066	-0.908	0.000708801	0.824464
i3_LQ_pacbio_c16320/f1p0/3050	pmb0164	0.908	0.000702821	0.824464
i3_LQ_pacbio_c14844/f1p0/3106	pme2435	-0.908	0.000712979	0.824464
i3_HQ_pacbio_c27504/f2p1/3050	pmb3041	-0.908	0.000722531	0.824464
i2_LQ_pacbio_c90605/f1p2/2578	pmb0514	0.908	0.000718642	0.824464
i2_LQ_pacbio_c90605/f1p2/2578	pme0016	-0.908	0.000716696	0.824464
i2_LQ_pacbio_c79652/f1p2/2762	pmb0624	0.908	0.000720202	0.824464
i2_LQ_pacbio_c7396/f1p13/2883	pme3313	-0.908	0.000711745	0.824464
i2_LQ_pacbio_c73247/f1p5/2090	pmb0764	0.908	0.000714477	0.824464
i2_LQ_pacbio_c66540/f1p1/2278	pmb1318	0.908	0.000698291	0.824464
i2_LQ_pacbio_c60746/f1p4/2427	pmf0567	0.908	0.000720883	0.824464
i2_LQ_pacbio_c57066/f1p1/2527	pme1399	0.908	0.000716827	0.824464
i2_LQ_pacbio_c56326/f1p5/2486	pme3514	-0.908	0.000697998	0.824464
i2_LQ_pacbio_c42630/f1p3/2488	pme3825	-0.908	0.000712602	0.824464
i2_LQ_pacbio_c39253/f1p0/2486	pmf0382	-0.908	0.000719958	0.824464
i3_LQ_pacbio_c5678/f1p0/3161	pmb0037	0.907	0.000743305	0.822649
i3_LQ_pacbio_c5678/f1p0/3161	pme0305	0.907	0.000746783	0.822649
i3_LQ_pacbio_c4748/f1p0/3322	pme1646	-0.907	0.000733801	0.822649
i3_LQ_pacbio_c3911/f1p1/3287	pme3825	-0.907	0.0007487	0.822649
i3_HQ_pacbio_c27360/f8p0/3488	pme1711	0.907	0.000731303	0.822649
i2_LQ_pacbio_c79652/f1p2/2762	pme0310	0.907	0.000725003	0.822649
i2_LQ_pacbio_c79652/f1p2/2762	pme1363	0.907	0.000734689	0.822649
i2_LQ_pacbio_c73247/f1p5/2090	pmb0962	-0.907	0.000742719	0.822649
i2_LQ_pacbio_c73247/f1p5/2090	pmf0602	0.907	0.000745089	0.822649
i2_LQ_pacbio_c68396/f1p2/2299	pma6270	-0.907	0.000725871	0.822649
i2_LQ_pacbio_c67027/f1p1/2339	pmb0492	0.907	0.000734834	0.822649
i2_LQ_pacbio_c60746/f1p4/2427	pmf0059	0.907	0.000749382	0.822649
i2_LQ_pacbio_c46553/f1p1/2629	pme3835	0.907	0.000737592	0.822649
i2_LQ_pacbio_c41856/f1p6/3001	pme0489	0.907	0.000735214	0.822649
i6_LQ_pacbio_c582/f1p0/6957	pmb0789	0.906	0.000776096	0.820836
i4_LQ_pacbio_c4937/f1p1/4387	pmb1108	0.906	0.000756158	0.820836
i3_LQ_pacbio_c5678/f1p0/3161	pma1087	0.906	0.000751449	0.820836
i3_LQ_pacbio_c23371/f1p0/3748	pme1011	0.906	0.000752116	0.820836
i3_LQ_pacbio_c19617/f1p1/3375	pma6298	0.906	0.000751907	0.820836
i2_LQ_pacbio_c89462/f1p7/2330	pmb2858	-0.906	0.000774666	0.820836
i2_LQ_pacbio_c89462/f1p7/2330	pmb3024	0.906	0.000765967	0.820836
i2_LQ_pacbio_c67027/f1p1/2339	pme1162	0.906	0.000755078	0.820836
i2_LQ_pacbio_c67027/f1p1/2339	pmf0266	0.906	0.000773003	0.820836
i2_LQ_pacbio_c47954/f1p5/2136	pmb2406	-0.906	0.00076851	0.820836
i2_LQ_pacbio_c44696/f1p5/2508	pme3313	-0.906	0.000774507	0.820836
i2_LQ_pacbio_c42630/f1p3/2488	pmf0098	0.906	0.000750735	0.820836
i2_LQ_pacbio_c39253/f1p0/2486	pma6647	-0.906	0.000774108	0.820836
i4_LQ_pacbio_c955/f1p0/4552	pme2670	0.905	0.000784329	0.819025
i4_LQ_pacbio_c6149/f1p1/4026	pme2670	0.905	0.000780409	0.819025
i3_LQ_pacbio_c9886/f1p0/3220	pme1398	-0.905	0.000795539	0.819025
i3_LQ_pacbio_c23723/f1p2/3298	pmb0789	0.905	0.000805368	0.819025
i3_LQ_pacbio_c20456/f1p0/3833	pmb0764	0.905	0.000795687	0.819025
i3_LQ_pacbio_c13287/f1p7/3375	pme0413	0.905	0.000805428	0.819025
i2_LQ_pacbio_c97494/f1p6/2046	pmb0149	0.905	0.00078478	0.819025
i2_LQ_pacbio_c67027/f1p1/2339	pme0372	0.905	0.00078245	0.819025
i2_LQ_pacbio_c67027/f1p1/2339	pme3246	0.905	0.000786944	0.819025
i2_LQ_pacbio_c66540/f1p1/2278	pme0208	0.905	0.000787624	0.819025
i2_LQ_pacbio_c59421/f1p3/2392	pmf0116	-0.905	0.000798191	0.819025
i2_LQ_pacbio_c39412/f1p4/2628	pme2108	-0.905	0.000780832	0.819025
i2_LQ_pacbio_c39253/f1p0/2486	pmf0118	-0.905	0.000780802	0.819025
i2_LQ_pacbio_c38970/f1p0/2579	pme1286	0.905	0.000796209	0.819025
i5_LQ_pacbio_c141/f1p0/5818	pmf0423	-0.904	0.000808218	0.817216
i4_LQ_pacbio_c5657/f1p0/4456	pme0283	0.904	0.000820825	0.817216
i3_HQ_pacbio_c27360/f8p0/3488	pme3459	0.904	0.000829994	0.817216
i2_LQ_pacbio_c90605/f1p2/2578	pme2828	-0.904	0.000822268	0.817216
i2_LQ_pacbio_c89462/f1p7/2330	pmb0607	0.904	0.000818111	0.817216
i2_LQ_pacbio_c68396/f1p2/2299	pme0170	0.904	0.000825499	0.817216
i2_LQ_pacbio_c67027/f1p1/2339	pma6298	0.904	0.00081001	0.817216
i2_LQ_pacbio_c66112/f1p0/2751	pmb2673	0.904	0.000833485	0.817216
i2_LQ_pacbio_c66112/f1p0/2751	pme0423	0.904	0.000824063	0.817216
i2_LQ_pacbio_c64511/f1p2/2527	pma0134	-0.904	0.000814979	0.817216
i2_LQ_pacbio_c44335/f1p1/2260	pme0489	-0.904	0.000821404	0.817216
i4_LQ_pacbio_c4937/f1p1/4387	pma6270	0.903	0.000865099	0.815409
i3_LQ_pacbio_c7805/f1p0/3077	pmb0604	0.903	0.000839324	0.815409
i3_LQ_pacbio_c7805/f1p0/3077	pme0050	0.903	0.000860414	0.815409
i3_LQ_pacbio_c5678/f1p0/3161	pme1478	0.903	0.000846631	0.815409
i3_LQ_pacbio_c12298/f1p0/3915	pma6373	-0.903	0.000858795	0.815409
i3_HQ_pacbio_c27360/f8p0/3488	pmb0767	0.903	0.000851496	0.815409
i3_HQ_pacbio_c17940/f2p0/3573	pmb0764	0.903	0.000837813	0.815409
i2_LQ_pacbio_c90605/f1p2/2578	pmb2987	0.903	0.000853974	0.815409
i2_LQ_pacbio_c81158/f1p5/2573	pme1695	-0.903	0.000837508	0.815409
i2_LQ_pacbio_c7396/f1p13/2883	pme3194	0.903	0.000841268	0.815409
i2_LQ_pacbio_c65434/f1p0/2468	pmb0764	0.903	0.000836269	0.815409
i2_LQ_pacbio_c60746/f1p4/2427	pmf0118	0.903	0.000857913	0.815409
i2_LQ_pacbio_c41081/f1p0/2163	pmb0789	-0.903	0.000858399	0.815409
i6_LQ_pacbio_c582/f1p0/6957	pmb2987	0.902	0.000884698	0.813604
i4_LQ_pacbio_c955/f1p0/4552	pmf0547	0.902	0.000868521	0.813604
i3_LQ_pacbio_c10113/f1p0/3623	pmf0527	0.902	0.000882518	0.813604
i2_LQ_pacbio_c75036/f1p1/2945	pmb0764	0.902	0.000893528	0.813604
i2_LQ_pacbio_c47954/f1p5/2136	pmf0289	0.902	0.000891966	0.813604
i2_LQ_pacbio_c45902/f1p0/2174	pme3453	-0.902	0.00088435	0.813604
i5_LQ_pacbio_c349/f1p0/5091	pmb3094	-0.901	0.000917834	0.811801
i3_LQ_pacbio_c23371/f1p0/3748	pme3038	0.901	0.000913011	0.811801
i3_LQ_pacbio_c20456/f1p0/3833	pme1828	-0.901	0.000906756	0.811801
i3_LQ_pacbio_c20456/f1p0/3833	pme2963	0.901	0.000904792	0.811801
i2_LQ_pacbio_c62444/f1p4/2386	pmf0012	-0.901	0.000899922	0.811801
i4_LQ_pacbio_c5571/f1p0/4790	pme1422	-0.9	0.0009429	0.81
i3_LQ_pacbio_c7805/f1p0/3077	pme1450	0.9	0.000933087	0.81
i3_LQ_pacbio_c5678/f1p0/3161	pmb0667	0.9	0.00093798	0.81
i3_LQ_pacbio_c5389/f1p1/3761	pmb0149	0.9	0.000937891	0.81
i3_LQ_pacbio_c20456/f1p0/3833	pmf0381	0.9	0.0009513	0.81
i3_LQ_pacbio_c12298/f1p0/3915	pmb2319	0.9	0.000951164	0.81
i2_LQ_pacbio_c90605/f1p2/2578	pme3184	0.9	0.00094476	0.81
i2_LQ_pacbio_c86062/f1p0/2124	pma6270	0.9	0.00095849	0.81
i2_LQ_pacbio_c79652/f1p2/2762	pmf0563	0.9	0.000958912	0.81
i2_LQ_pacbio_c7396/f1p13/2883	pme0207	0.9	0.00094236	0.81
i2_LQ_pacbio_c68396/f1p2/2299	pmf0443	0.9	0.000937094	0.81
i2_LQ_pacbio_c42630/f1p3/2488	pmb2363	0.9	0.000928711	0.81
i5_LQ_pacbio_c349/f1p0/5091	pmb0801	-0.899	0.000983474	0.808201
i3_LQ_pacbio_c23371/f1p0/3748	pme2670	0.899	0.000984045	0.808201
i3_LQ_pacbio_c20811/f1p0/3170	pmf0423	-0.899	0.000970913	0.808201
i3_HQ_pacbio_c468/f2p0/3326	pma6558	0.899	0.000985898	0.808201
i2_LQ_pacbio_c86062/f1p0/2124	pmb2556	-0.899	0.000962569	0.808201
i2_LQ_pacbio_c75036/f1p1/2945	pmb0962	-0.899	0.000991623	0.808201
i2_LQ_pacbio_c68396/f1p2/2299	pmb1108	-0.899	0.000977639	0.808201
i2_LQ_pacbio_c68396/f1p2/2299	pme3882	0.899	0.000990843	0.808201
i2_LQ_pacbio_c50133/f1p17/1870	pmf0035	0.899	0.000966735	0.808201
i2_LQ_pacbio_c44335/f1p1/2260	pme0418	0.899	0.000970019	0.808201
i2_LQ_pacbio_c41081/f1p0/2163	pmb0801	-0.899	0.000967304	0.808201
i3_LQ_pacbio_c19064/f1p112/3845	pmb2684	-0.898	0.00100373	0.806404
i3_HQ_pacbio_c468/f2p0/3326	pme2614	-0.898	0.00100444	0.806404
i2_LQ_pacbio_c66112/f1p0/2751	pme1814	0.898	0.00100916	0.806404
i2_LQ_pacbio_c46367/f1p0/2521	pme0163	-0.898	0.000993004	0.806404
i5_LQ_pacbio_c349/f1p0/5091	pmf0098	-0.897	0.00104177	0.804609
i4_LQ_pacbio_c5657/f1p0/4456	pme2108	0.897	0.00102704	0.804609
i4_LQ_pacbio_c4937/f1p1/4387	pme3882	-0.897	0.00102925	0.804609
i3_LQ_pacbio_c3911/f1p1/3287	pme0418	0.897	0.00105478	0.804609
i3_LQ_pacbio_c23723/f1p2/3298	pmb2795	0.897	0.00105651	0.804609
i3_LQ_pacbio_c23723/f1p2/3298	pme3184	0.897	0.00103091	0.804609
i2_LQ_pacbio_c86062/f1p0/2124	pme1643	-0.897	0.00103114	0.804609
i2_LQ_pacbio_c64364/f1p2/2860	pmf0124	0.897	0.00102966	0.804609
i2_LQ_pacbio_c63611/f1p8/2934	pmb1318	0.897	0.0010293	0.804609
i2_LQ_pacbio_c60746/f1p4/2427	pma0791	0.897	0.00102932	0.804609
i2_LQ_pacbio_c46553/f1p1/2629	pme3174	0.897	0.00105674	0.804609
i2_LQ_pacbio_c46367/f1p0/2521	pme1398	-0.897	0.00103518	0.804609
i4_LQ_pacbio_c873/f1p0/4495	pmb3041	0.896	0.00107206	0.802816
i4_LQ_pacbio_c3225/f1p0/4469	pmf0325	-0.896	0.00109156	0.802816
i3_LQ_pacbio_c5389/f1p1/3761	pme2786	0.896	0.00109123	0.802816
i3_LQ_pacbio_c3911/f1p1/3287	pma0787	0.896	0.00106582	0.802816
i3_LQ_pacbio_c26029/f1p2/3026	pmb2406	-0.896	0.00106911	0.802816
i3_LQ_pacbio_c23723/f1p2/3298	pme1218	0.896	0.00106235	0.802816
i3_HQ_pacbio_c3680/f2p0/3233	pmb0607	0.896	0.00109514	0.802816
i2_LQ_pacbio_c96292/f1p6/2163	pme1011	0.896	0.00107702	0.802816
i2_LQ_pacbio_c85265/f1p2/2972	pme0165	-0.896	0.00106909	0.802816
i2_LQ_pacbio_c79289/f1p8/3096	pmb0514	0.896	0.00107909	0.802816
i2_LQ_pacbio_c79289/f1p8/3096	pmb2795	0.896	0.00106551	0.802816
i4_LQ_pacbio_c955/f1p0/4552	pmf0266	0.895	0.00111863	0.801025
i3_LQ_pacbio_c3911/f1p1/3287	pmb0242	0.895	0.00110982	0.801025
i3_LQ_pacbio_c23723/f1p2/3298	pme1568	0.895	0.00110688	0.801025
i3_LQ_pacbio_c20811/f1p0/3170	pme2786	-0.895	0.00112712	0.801025
i3_LQ_pacbio_c20346/f1p0/3396	pmf0213	0.895	0.00110908	0.801025
i3_LQ_pacbio_c12298/f1p0/3915	pme0032	-0.895	0.00110969	0.801025
i3_HQ_pacbio_c468/f2p0/3326	pmf0325	-0.895	0.0011012	0.801025
i3_HQ_pacbio_c18312/f2p0/3792	pme3295	-0.895	0.00111738	0.801025
i3_HQ_pacbio_c15222/f2p0/3026	pma6639	0.895	0.00111563	0.801025
i2_LQ_pacbio_c79652/f1p2/2762	pme3461	0.895	0.00109637	0.801025
i2_LQ_pacbio_c67027/f1p1/2339	pme1514	0.895	0.00110742	0.801025
