# Supplementary material for: Transcriptomics and Metabolomics Reveal Purine and Phenylpropanoid Metabolism Response to Drought Stress in Dendrobium sinense, an Endemic Orchid Species in Hainan Island
Source: Front Genet. 2021 Jul 2;12:692702. doi: 10.3389/fgene.2021.692702 (PMC8283770; doi:10.3389/fgene.2021.692702)
Supplement: Supplementary Table 7 — Extremely significantly DEGs GO function annotation. [file Table_7.XLSX]

## Sheet: Table S7 extremely significant
Table S7 Extremely significantly DEGs GO function annotation
Geneid	Gene name	GO	NR	SwissProt	KEGG	KOG
i3_HQ_pacbio_c15222/f2p0/3026	LOS1	{GO:0005525; GTP binding; molecular_function}	{XP_020105529.1; elongation factor 2 [Ananas comosus]}	{sp|Q9ASR1|EF2_ARATH; Elongation factor 2 OS=Arabidopsis thaliana OX=3702 GN=LOS1 PE=1 SV=1}	{mus:103968856; K03234 EEF2 elongation factor 2 - ko04152; Environmental Information Processing; Signal transduction; AMPK signaling pathway | ko04921; Organismal Systems; Endocrine system; Oxytocin signaling pathway}	{At1g56075; KOG0469 Elongation factor 2 J Translation, ribosomal structure and biogenesis ;}
i1_LQ_pacbio_c7845/f1p0/1398	sart3	{NA}	{XP_008788313.1; PREDICTED: squamous cell carcinoma antigen recognized by T-cells 3 isoform X1 [Phoenix dactylifera]}	{sp|B3DJT0|SART3_DANRE; Squamous cell carcinoma antigen recognized by T-cells 3 OS=Danio rerio OX=7955 GN=sart3 PE=2 SV=1}	{pda:103706092; - - - - -}	{At4g24270; KOG0128 RNA-binding protein SART3 (RRM superfamily) A RNA processing and modification ;}
i2_LQ_pacbio_c64511/f1p2/2527	TolB	{GO:0006508; proteolysis; biological_process GO:0047487; oligogalacturonide lyase activity; molecular_function GO:0045490; pectin catabolic process; biological_process}	{XP_010911317.1; PREDICTED: uncharacterized protein LOC105037336 [Elaeis guineensis]}	{sp|Q3A097|TOLB_PELCD; Tol-Pal system protein TolB OS=Pelobacter carbinolicus (strain DSM 2380 / NBRC 103641 / GraBd1) OX=338963 PE=3 SV=2}	{egu:105037336; - - - - -}	{NA}
i2_LQ_pacbio_c60746/f1p4/2427	CAT	{GO:0015171; amino acid transmembrane transporter activity; molecular_function GO:0006810; transport; biological_process GO:0003333; amino acid transmembrane transport; biological_process GO:0016020; membrane; cellular_component GO:0055085; transmembrane transport; biological_process}	{XP_008791390.1; PREDICTED: cationic amino acid transporter 3, mitochondrial-like isoform X1 [Phoenix dactylifera]}	{sp|Q9ASS7|CAAT2_ARATH; Cationic amino acid transporter 2, vacuolar OS=Arabidopsis thaliana OX=3702 GN=CAT2 PE=1 SV=1}	{pda:103708306; K13863 SLC7A1, ATRC1 solute carrier family 7 (cationic amino acid transporter), member 1 - ko05206; Human Diseases; Cancers: Overview; MicroRNAs in cancer}	{At5g36940; KOG1286 Amino acid transporters E Amino acid transport and metabolism ;}
i2_HQ_pacbio_c14370/f2p2/2276	PFP-ALPHA	{GO:0003872; 6-phosphofructokinase activity; molecular_function GO:0006364; rRNA processing; biological_process GO:0006096; glycolysis; biological_process GO:0006556; S-adenosylmethionine biosynthetic process; biological_process GO:0004478; methionine adenosyltransferase activity; molecular_function}	{XP_008796200.1; PREDICTED: pyrophosphate--fructose 6-phosphate 1-phosphotransferase subunit alpha [Phoenix dactylifera]}	{sp|Q41140|PFPA_RICCO; Pyrophosphate--fructose 6-phosphate 1-phosphotransferase subunit alpha OS=Ricinus communis OX=3988 GN=PFP-ALPHA PE=3 SV=1}	{pda:103711718; K00895 pfp, PFP diphosphate-dependent phosphofructokinase 2.7.1.90 ko00010; Metabolism; Carbohydrate metabolism; Glycolysis / Gluconeogenesis | ko00030; Metabolism; Carbohydrate metabolism; Pentose phosphate pathway | ko00051; Metabolism; Carbohydrate metabolism; Fructose and mannose metabolism}	{At1g76550; KOG2440 Pyrophosphate-dependent phosphofructo-1-kinase G Carbohydrate transport and metabolism ;}
i2_LQ_pacbio_c39253/f1p0/2486	Lonrf	{GO:0004842; ubiquitin-protein ligase activity; molecular_function GO:0061630; NA GO:0046872; metal ion binding; molecular_function GO:0016567; protein ubiquitination; biological_process GO:0008270; zinc ion binding; molecular_function GO:0005515; protein binding; molecular_function GO:0003723; RNA binding; molecular_function GO:0005680; anaphase-promoting complex; cellular_component}	{XP_009404770.1; PREDICTED: LON peptidase N-terminal domain and RING finger protein 1 [Musa acuminata subsp. malaccensis]}	{sp|D3YY23|LONF1_MOUSE; LON peptidase N-terminal domain and RING finger protein 1 OS=Mus musculus OX=10090 GN=Lonrf1 PE=1 SV=2}	{nnu:104598053; - - - - -}	{At1g18660; KOG4159 Predicted E3 ubiquitin ligase O Posttranslational modification, protein turnover, chaperones ;}
i3_HQ_pacbio_c3680/f2p0/3233	Tubgcp5	{GO:0000922; spindle pole; cellular_component GO:0000226; microtubule cytoskeleton organization; biological_process GO:0005815; microtubule organizing center; cellular_component GO:0043015; gamma-tubulin binding; molecular_function GO:0007020; microtubule nucleation; biological_process}	{XP_008795985.1; PREDICTED: gamma-tubulin complex component 5-like isoform X2 [Phoenix dactylifera]}	{sp|Q8BKN5|GCP5_MOUSE; Gamma-tubulin complex component 5 OS=Mus musculus OX=10090 GN=Tubgcp5 PE=2 SV=2}	{nnu:104591140; K16572 TUBGCP5, GCP5 gamma-tubulin complex component 5 - -}	{At1g80260; KOG4344 Uncharacterized conserved protein S Function unknown ;}
i2_LQ_pacbio_c90605/f1p2/2578	ALDH6B2	{GO:0008152; NA GO:0016491; oxidoreductase activity; molecular_function GO:0055114; oxidation-reduction process; biological_process}	{XP_010933526.1; PREDICTED: methylmalonate-semialdehyde dehydrogenase [acylating], mitochondrial [Elaeis guineensis]}	{sp|Q0WM29|MMSA_ARATH; Methylmalonate-semialdehyde dehydrogenase [acylating], mitochondrial OS=Arabidopsis thaliana OX=3702 GN=ALDH6B2 PE=1 SV=2}	{egu:105053889; K00140 mmsA, iolA, ALDH6A1 malonate-semialdehyde dehydrogenase (acetylating) / methylmalonate-semialdehyde dehydrogenase [EC:1.2.1.18 1.2.1.27] 1.2.1.18,1.2.1.27 ko01200; Metabolism; Global and overview maps; Carbon metabolism | ko00640; Metabolism; Carbohydrate metabolism; Propanoate metabolism | ko00562; Metabolism; Carbohydrate metabolism; Inositol phosphate metabolism | ko0028…	{At2g14170; KOG2449 Methylmalonate semialdehyde dehydrogenase EG Amino acid transport and metabolism ; Carbohydrate transport and metabolism ;}
i2_HQ_pacbio_c99991/f20p2/2199	NADP-dependent malic enzyme	{GO:0004471; malate dehydrogenase (decarboxylating) activity; molecular_function GO:0055114; oxidation-reduction process; biological_process GO:0051287; NAD binding; molecular_function}	{XP_010915357.1; PREDICTED: NADP-dependent malic enzyme isoform X1 [Elaeis guineensis]}	{sp|P51615|MAOX_VITVI; NADP-dependent malic enzyme OS=Vitis vinifera OX=29760 PE=2 SV=1}	{egu:105040502; K00029 E1.1.1.40, maeB malate dehydrogenase (oxaloacetate-decarboxylating)(NADP+) 1.1.1.40 ko01200; Metabolism; Global and overview maps; Carbon metabolism | ko00620; Metabolism; Carbohydrate metabolism; Pyruvate metabolism | ko00710; Metabolism; Energy metabolism; Carbon fixation in photosynthetic organisms}	{At2g19900; KOG1257 NADP+-dependent malic enzyme C Energy production and conversion ;}
i1_LQ_pacbio_c44527/f1p16/1042	RPS8	{NA}	{XP_020110214.1; 40S ribosomal protein S8 [Ananas comosus]}	{sp|Q08069|RS8_MAIZE; 40S ribosomal protein S8 OS=Zea mays OX=4577 GN=RPS8 PE=2 SV=2}	{egu:105038886; K02995 RP-S8e, RPS8 small subunit ribosomal protein S8e - ko03010; Genetic Information Processing; Translation; Ribosome}	{At5g20290; KOG3283 40S ribosomal protein S8 J Translation, ribosomal structure and biogenesis ;}
i2_LQ_pacbio_c44335/f1p1/2260	At4g10440	{GO:0008168; methyltransferase activity; molecular_function GO:0008152; NA}	{XP_019709112.1; PREDICTED: probable methyltransferase PMT17 isoform X1 [Elaeis guineensis]}	{sp|Q9SZX8|PMTH_ARATH; Probable methyltransferase PMT17 OS=Arabidopsis thaliana OX=3702 GN=At4g10440 PE=3 SV=1}	{egu:105043526; - - - - -}	{NA}
i1_LQ_pacbio_c7384/f1p0/1955	AAPT1	{GO:0016020; membrane; cellular_component GO:0016780; phosphotransferase activity, for other substituted phosphate groups; molecular_function GO:0008654; phospholipid biosynthetic process; biological_process}	{XP_010941386.1; PREDICTED: choline/ethanolaminephosphotransferase 1 isoform X2 [Elaeis guineensis]}	{sp|O82567|AAPT1_ARATH; Choline/ethanolaminephosphotransferase 1 OS=Arabidopsis thaliana OX=3702 GN=AAPT1 PE=1 SV=1}	{pda:103701069; K00993 EPT1 ethanolaminephosphotransferase 2.7.8.1 ko00564; Metabolism; Lipid metabolism; Glycerophospholipid metabolism | ko00565; Metabolism; Lipid metabolism; Ether lipid metabolism | ko00440; Metabolism; Metabolism of other amino acids; Phosphonate and phosphinate metabolism}	{At1g13560; KOG2877 sn-1,2-diacylglycerol ethanolamine- and cholinephosphotranferases I Lipid transport and metabolism ;}
i2_LQ_pacbio_c15483/f1p0/2084	IBR3	{GO:0016627; oxidoreductase activity, acting on the CH-CH group of donors; molecular_function GO:0003995; acyl-CoA dehydrogenase activity; molecular_function GO:0055114; oxidation-reduction process; biological_process}	{XP_004958678.1; PREDICTED: probable acyl-CoA dehydrogenase IBR3 [Setaria italica]}	{sp|Q8RWZ3|IBR3_ARATH; Probable acyl-CoA dehydrogenase IBR3 OS=Arabidopsis thaliana OX=3702 GN=IBR3 PE=1 SV=1}	{sita:101775070; K00249 ACADM, acd acyl-CoA dehydrogenase 1.3.8.7 ko01200; Metabolism; Global and overview maps; Carbon metabolism | ko01212; Metabolism; Global and overview maps; Fatty acid metabolism | ko00640; Metabolism; Carbohydrate metabolism; Propanoate metabolism | ko00071; Metabolism; Lipid metabolism; Fatty acid degradation | ko00280; Metabolism; Amino acid metabolism; Valine, leucine a…	{At3g06810; KOG1469 Predicted acyl-CoA dehydrogenase R General function prediction only ;}
i3_LQ_pacbio_c9886/f1p0/3220	Ipo5	{GO:0016192; vesicle-mediated transport; biological_process GO:0030117; membrane coat; cellular_component GO:0006886; intracellular protein transport; biological_process GO:0005515; protein binding; molecular_function GO:0004674; protein serine/threonine kinase activity; molecular_function}	{XP_010934640.1; PREDICTED: importin-5 [Elaeis guineensis]}	{sp|Q8BKC5|IPO5_MOUSE; Importin-5 OS=Mus musculus OX=10090 GN=Ipo5 PE=1 SV=3}	{egu:105054748; K20222 IPO5, KPNB3, RANBP5 importin-5 - -}	{At5g19820; KOG2171 Karyopherin (importin) beta 3 YU Nuclear structure ; Intracellular trafficking, secretion, and vesicular transport ;}
i2_LQ_pacbio_c46367/f1p0/2521	PAB2	{NA}	{XP_008788846.1; PREDICTED: polyadenylate-binding protein 2-like [Phoenix dactylifera]}	{sp|P42731|PABP2_ARATH; Polyadenylate-binding protein 2 OS=Arabidopsis thaliana OX=3702 GN=PAB2 PE=1 SV=1}	{pda:103706507; K13126 PABPC polyadenylate-binding protein - ko03013; Genetic Information Processing; Translation; RNA transport | ko03015; Genetic Information Processing; Translation; mRNA surveillance pathway | ko03018; Genetic Information Processing; Folding, sorting and degradation; RNA degradation}	{At4g34110; KOG0123 Polyadenylate-binding protein (RRM superfamily) AJ RNA processing and modification ; Translation, ribosomal structure and biogenesis ;}
i2_LQ_pacbio_c8002/f1p2/2493	TAF5	{GO:0005515; protein binding; molecular_function}	{ONK70437.1; uncharacterized protein A4U43_C05F33720 [Asparagus officinalis]}	{sp|Q6S7B0|TAF5_ARATH; Transcription initiation factor TFIID subunit 5 OS=Arabidopsis thaliana OX=3702 GN=TAF5 PE=1 SV=1}	{pda:103707790; K03130 TAF5 transcription initiation factor TFIID subunit 5 - ko03022; Genetic Information Processing; Transcription; Basal transcription factors | ko05168; Human Diseases; Infectious diseases: Viral; Herpes simplex infection}	{At5g25150; KOG0263 Transcription initiation factor TFIID, subunit TAF5 (also component of histone acetyltransferase SAGA) K Transcription ;}
i2_LQ_pacbio_c44366/f1p1/2519	Cyclin-dependent kinase F-4GN=CDKF-4	{GO:0006468; protein phosphorylation; biological_process GO:0004672; protein kinase activity; molecular_function GO:0005524; ATP binding; molecular_function}	{XP_019702241.1; PREDICTED: cyclin-dependent kinase F-4-like isoform X2 [Elaeis guineensis]}	{sp|Q6Z8C8|CDKF4_ORYSJ; Cyclin-dependent kinase F-4 OS=Oryza sativa subsp. japonica OX=39947 GN=CDKF-4 PE=2 SV=1}	{mus:103970546; K08829 MAK male germ cell-associated kinase 2.7.11.22 -}	{At5g45430; KOG0661 MAPK related serine/threonine protein kinase T Signal transduction mechanisms ;}
i4_LQ_pacbio_c6132/f1p12/4037	HST1	{NA}	{XP_010904764.1; PREDICTED: protein HASTY 1 isoform X1 [Elaeis guineensis]}	{sp|Q0WP44|HASTY_ARATH; Protein HASTY 1 OS=Arabidopsis thaliana OX=3702 GN=HST1 PE=1 SV=1}	{mus:103997995; K14289 XPO5 exportin-5 - ko03013; Genetic Information Processing; Translation; RNA transport}	{At3g05040; KOG2020 Nuclear transport receptor CRM1/MSN5 (importin beta superfamily) YU Nuclear structure ; Intracellular trafficking, secretion, and vesicular transport ;}
i2_LQ_pacbio_c21235/f1p2/2878	HST1	{NA}	{XP_010904764.1; PREDICTED: protein HASTY 1 isoform X1 [Elaeis guineensis]}	{sp|Q0WP44|HASTY_ARATH; Protein HASTY 1 OS=Arabidopsis thaliana OX=3702 GN=HST1 PE=1 SV=1}	{mus:103997995; K14289 XPO5 exportin-5 - ko03013; Genetic Information Processing; Translation; RNA transport}	{At3g05040; KOG2020 Nuclear transport receptor CRM1/MSN5 (importin beta superfamily) YU Nuclear structure ; Intracellular trafficking, secretion, and vesicular transport ;}
i3_HQ_pacbio_c1950/f4p1/3540	NUP98A	{GO:0006810; transport; biological_process GO:0005643; nuclear pore; cellular_component}	{XP_010914821.1; PREDICTED: nuclear pore complex protein NUP98A isoform X1 [Elaeis guineensis]}	{sp|Q8RY25|NU98A_ARATH; Nuclear pore complex protein NUP98A OS=Arabidopsis thaliana OX=3702 GN=NUP98A PE=1 SV=1}	{egu:105040130; K14297 NUP98, ADAR2, NUP116 nuclear pore complex protein Nup98-Nup96 - ko03013; Genetic Information Processing; Translation; RNA transport | ko05164; Human Diseases; Infectious diseases: Viral; Influenza A}	{At1g10390; KOG0845 Nuclear pore complex, Nup98 component (sc Nup145/Nup100/Nup116) YU Nuclear structure ; Intracellular trafficking, secretion, and vesicular transport ;}
i4_LQ_pacbio_c4843/f1p0/4351	CEF	{GO:0006886; intracellular protein transport; biological_process GO:0006888; ER to Golgi vesicle-mediated transport; biological_process GO:0030127; COPII vesicle coat; cellular_component GO:0008270; zinc ion binding; molecular_function}	{XP_008810270.1; PREDICTED: protein transport protein Sec24-like At4g32640 isoform X2 [Phoenix dactylifera]}	{sp|Q9M291|SC24C_ARATH; Protein transport protein Sec24-like CEF OS=Arabidopsis thaliana OX=3702 GN=CEF PE=2 SV=3}	{pda:103706546; K14007 SEC24 protein transport protein SEC24 - ko04141; Genetic Information Processing; Folding, sorting and degradation; Protein processing in endoplasmic reticulum}	{At4g32640; KOG1984 Vesicle coat complex COPII, subunit SFB3 U Intracellular trafficking, secretion, and vesicular transport ;}
i4_LQ_pacbio_c873/f1p0/4495	SPT6	{GO:0003677; DNA binding; molecular_function}	{XP_010922250.1; PREDICTED: transcription elongation factor SPT6 homolog [Elaeis guineensis]}	{sp|A8MS85|SPT61_ARATH; Transcription elongation factor SPT6 homolog OS=Arabidopsis thaliana OX=3702 GN=SPT6 PE=1 SV=1}	{egu:105045598; K11292 SUPT6H, SPT6 transcription elongation factor SPT6 - -}	{At1g65440; KOG1856 Transcription elongation factor SPT6 A RNA processing and modification ;}
i2_LQ_pacbio_c81973/f1p3/2421	YSL12	{GO:0055085; transmembrane transport; biological_process}	{XP_010943908.1; PREDICTED: probable metal-nicotianamine transporter YSL12 [Elaeis guineensis]}	{sp|Q5JQD7|YSL12_ORYSJ; Probable metal-nicotianamine transporter YSL12 OS=Oryza sativa subsp. japonica OX=39947 GN=YSL12 PE=2 SV=2}	{mus:103972104; - - - - -}	{NA}
i2_LQ_pacbio_c90129/f1p12/2989	PUB34	{GO:0004672; protein kinase activity; molecular_function GO:0004842; ubiquitin-protein ligase activity; molecular_function GO:0005524; ATP binding; molecular_function GO:0006468; protein phosphorylation; biological_process GO:0006950; response to stress; biological_process GO:0016567; protein ubiquitination; biological_process}	{XP_008793291.1; PREDICTED: LOW QUALITY PROTEIN: U-box domain-containing protein 34-like [Phoenix dactylifera]}	{sp|Q8S8S7|PUB34_ARATH; U-box domain-containing protein 34 OS=Arabidopsis thaliana OX=3702 GN=PUB34 PE=3 SV=1}	{bdi:100823529; - - - - -}	{NA}
i2_LQ_pacbio_c63199/f1p1/2390	carmil	{GO:0005515; protein binding; molecular_function}	{XP_010940683.1; PREDICTED: uncharacterized protein LOC105059159 isoform X1 [Elaeis guineensis]}	{sp|Q95VZ3|CARML_DICDI; Protein CARMIL OS=Dictyostelium discoideum OX=44689 GN=carmil PE=1 SV=1}	{pda:103706967; - - - - -}	{NA}
i3_HQ_pacbio_c27497/f4p0/3047	RNR1	{GO:0004748; ribonucleoside-diphosphate reductase activity; molecular_function GO:0005524; ATP binding; molecular_function GO:0055114; oxidation-reduction process; biological_process GO:0006260; DNA replication; biological_process}	{XP_009384231.1; PREDICTED: ribonucleoside-diphosphate reductase large subunit-like [Musa acuminata subsp. malaccensis]}	{sp|Q9SJ20|RIR1_ARATH; Ribonucleoside-diphosphate reductase large subunit OS=Arabidopsis thaliana OX=3702 GN=RNR1 PE=1 SV=1}	{mus:103971825; K10807 RRM1 ribonucleoside-diphosphate reductase subunit M1 1.17.4.1 ko00230; Metabolism; Nucleotide metabolism; Purine metabolism | ko00240; Metabolism; Nucleotide metabolism; Pyrimidine metabolism | ko00480; Metabolism; Metabolism of other amino acids; Glutathione metabolism}	{At2g21790; KOG1112 Ribonucleotide reductase, alpha subunit F Nucleotide transport and metabolism ;}
i3_LQ_pacbio_c23371/f1p0/3748	SMC5	{GO:0005515; protein binding; molecular_function GO:0006914; autophagy; biological_process}	{XP_010922195.1; PREDICTED: structural maintenance of chromosomes protein 5 [Elaeis guineensis]}	{sp|Q9LFS8|SMC5_ARATH; Structural maintenance of chromosomes protein 5 OS=Arabidopsis thaliana OX=3702 GN=SMC5 PE=2 SV=1}	{egu:105045561; - - - - -}	{At5g15920; KOG0979 Structural maintenance of chromosome protein SMC5/Spr18, SMC superfamily BDL Chromatin structure and dynamics ; Cell cycle control, cell division, chromosome partitioning ; Replication, recombination and repair ;}
i3_LQ_pacbio_c16516/f1p0/3076	PUB44	{GO:0016820; hydrolase activity, acting on acid anhydrides, catalyzing transmembrane movement of substances; molecular_function GO:0005515; protein binding; molecular_function GO:0008270; zinc ion binding; molecular_function GO:0030117; membrane coat; cellular_component GO:0004842; ubiquitin-protein ligase activity; molecular_function GO:0043248; proteasome assembly; biological_process GO:0000221…	{XP_010910720.2; PREDICTED: U-box domain-containing protein 44-like [Elaeis guineensis]}	{sp|Q9LM76|PUB44_ARATH; U-box domain-containing protein 44 OS=Arabidopsis thaliana OX=3702 GN=PUB44 PE=1 SV=1}	{pda:103710505; - - - - -}	{At1g20780; KOG0167 FOG: Armadillo/beta-catenin-like repeats S Function unknown ;}
i3_LQ_pacbio_c26029/f1p2/3026	NBR1	{GO:0005515; protein binding; molecular_function GO:0008270; zinc ion binding; molecular_function}	{XP_008796589.1; PREDICTED: protein NBR1 homolog [Phoenix dactylifera]}	{sp|Q9SB64|NBR1_ARATH; Protein NBR1 homolog OS=Arabidopsis thaliana OX=3702 GN=NBR1 PE=1 SV=1}	{dosa:Os02t0593700-01; K17987 NBR1 next to BRCA1 gene 1 protein - -}	{At4g24690_2; KOG4351 Uncharacterized conserved protein S Function unknown ;}
i3_LQ_pacbio_c7174/f1p0/3867	HSP70	{GO:0016787; hydrolase activity; molecular_function GO:0000902; cell morphogenesis; biological_process}	{XP_020106710.1; stromal 70 kDa heat shock-related protein, chloroplastic-like [Ananas comosus]}	{sp|Q02028|HSP7S_PEA; Stromal 70 kDa heat shock-related protein, chloroplastic OS=Pisum sativum OX=3888 GN=HSP70 PE=2 SV=1}	{atr:18448346; K03283 HSPA1_8 heat shock 70kDa protein 1/8 - ko03040; Genetic Information Processing; Transcription; Spliceosome | ko04141; Genetic Information Processing; Folding, sorting and degradation; Protein processing in endoplasmic reticulum | ko04010; Environmental Information Processing; Signal transduction; MAPK signaling pathway | ko04144; Cellular Processes; Transport and catabolism;…	{At4g24280; KOG0102 Molecular chaperones mortalin/PBP74/GRP75, HSP70 superfamily O Posttranslational modification, protein turnover, chaperones ;}
i3_HQ_pacbio_c27310/f2p0/3461	LOC103712233	{NA}	{XP_019709716.1; PREDICTED: uncharacterized protein LOC105054971 isoform X1 [Elaeis guineensis]}	{NA}	{pvu:PHAVU_008G059100g; - - - - -}	{NA}
i4_LQ_pacbio_c5657/f1p0/4456	LOC104595724	{NA}	{XP_010254887.1; PREDICTED: uncharacterized protein LOC104595724 isoform X2 [Nelumbo nucifera]}	{NA}	{nnu:104595724; - - - - -}	{At5g42950; KOG1862 GYF domain containing proteins R General function prediction only ;}
i3_LQ_pacbio_c15707/f1p0/3130	EF1	{GO:0015948; methanogenesis; biological_process GO:0005737; cytoplasm; cellular_component GO:0016620; oxidoreductase activity, acting on the aldehyde or oxo group of donors, NAD or NADP as acceptor; molecular_function GO:0046983; protein dimerization activity; molecular_function GO:0005525; GTP binding; molecular_function GO:0055114; oxidation-reduction process; biological_process GO:0008652; cel…	{XP_020090201.1; elongation factor 1-alpha [Ananas comosus]}	{sp|O49169|EF1A_MANES; Elongation factor 1-alpha OS=Manihot esculenta OX=3983 GN=EF1 PE=3 SV=1}	{mus:103975208; K03231 EEF1A elongation factor 1-alpha - ko03013; Genetic Information Processing; Translation; RNA transport | ko05134; Human Diseases; Infectious diseases: Bacterial; Legionellosis}	{At5g60390; KOG0052 Translation elongation factor EF-1 alpha/Tu J Translation, ribosomal structure and biogenesis ;}
